# Supplementary material for: The Design of FluxML: A Universal Modeling Language for 13C Metabolic Flux Analysis
Source: Front Microbiol. 2019 May 24;10:1022. doi: 10.3389/fmicb.2019.01022 (PMC6543931; doi:10.3389/fmicb.2019.01022)
Supplement: Supplementary file 2 [file Data_Sheet_2.ZIP]

Archive with 18 entries (13 files):
- SimulatorComparison/
- SimulatorComparison/models/
- SimulatorComparison/models/e_coli.fml
- SimulatorComparison/models/e_coli_ns.fml
- SimulatorComparison/README.txt
- SimulatorComparison/results/
- SimulatorComparison/results/nonstationary/
- SimulatorComparison/results/nonstationary/13cflux2.hdf5
- SimulatorComparison/results/nonstationary/parity_nonstationary_groups.eps
- SimulatorComparison/results/nonstationary/parity_nonstationary_groups.sci
- SimulatorComparison/results/nonstationary/parity_nonstationary_times.eps
- SimulatorComparison/results/nonstationary/parity_nonstationary_times.sci
- SimulatorComparison/results/nonstationary/sysmetab.hdf5
- SimulatorComparison/results/stationary/
- SimulatorComparison/results/stationary/13cflux2.hdf5
- SimulatorComparison/results/stationary/eval_stationary.m
- SimulatorComparison/results/stationary/parity_stationary.eps
- SimulatorComparison/results/stationary/sysmetab.hdf5
