# Supplementary material for: The Design of FluxML: A Universal Modeling Language for 13C Metabolic Flux Analysis
Source: Front Microbiol. 2019 May 24;10:1022. doi: 10.3389/fmicb.2019.01022 (PMC6543931; doi:10.3389/fmicb.2019.01022)
Supplement: Supplementary file 2 [file Data_Sheet_2.ZIP › SimulatorComparison/models/e_coli_ns.fml]

<?xml version="1.0" encoding="ISO-8859-1"?>
<fluxml xmlns="http://www.13cflux.net/fluxml">
  <info>
    <name>K12_MG1655.ftbl</name>
    <version>1</version>
    <format/>
    <date>101109</date>
    <comment>modele E coli K12 MG1655 WT avec voies centrales completes et voies biomasse simplifiees</comment>
  </info>
  <reactionnetwork>
    <metabolitepools>
      <pool atoms="5" id="AKG"/>
      <pool atoms="5" id="AKV"/>
      <pool atoms="2" id="AcCoA"/>
      <pool atoms="3" id="Ala"/>
      <pool atoms="6" id="Arg"/>
      <pool atoms="4" id="Asn"/>
      <pool atoms="4" id="Asp"/>
      <pool atoms="5" id="BM_AKG"/>
      <pool atoms="2" id="BM_AcCoA"/>
      <pool atoms="4" id="BM_Ery4P"/>
      <pool atoms="4" id="BM_OAA"/>
      <pool atoms="3" id="BM_PEP"/>
      <pool atoms="3" id="BM_PGA"/>
      <pool atoms="3" id="BM_Pyr"/>
      <pool atoms="5" id="BM_Rib5P"/>
      <pool atoms="1" id="CO2"/>
      <pool atoms="10" id="Chor"/>
      <pool atoms="3" id="Cys"/>
      <pool atoms="7" id="DAHP"/>
      <pool atoms="4" id="Ery4P"/>
      <pool atoms="1" id="FTHF"/>
      <pool atoms="6" id="Fru6P"/>
      <pool atoms="6" id="FruBP"/>
      <pool atoms="3" id="GA3P"/>
      <pool atoms="6" id="Glc6P"/>
      <pool atoms="5" id="Glu"/>
      <pool atoms="6" id="Gluc_1"/>
      <pool atoms="6" id="Gluc_U"/>
      <pool atoms="2" id="Gly"/>
      <pool atoms="6" id="Gnt6P"/>
      <pool atoms="6" id="His"/>
      <pool atoms="6" id="ICit"/>
      <pool atoms="6" id="Ile"/>
      <pool atoms="6" id="Leu"/>
      <pool atoms="6" id="Lys"/>
      <pool atoms="4" id="Mal"/>
      <pool atoms="5" id="Met"/>
      <pool atoms="4" id="OAA"/>
      <pool atoms="3" id="PEP"/>
      <pool atoms="3" id="PGA"/>
      <pool atoms="9" id="Phe"/>
      <pool atoms="3" id="Pyr"/>
      <pool atoms="4" id="PyrCO2"/>
      <pool atoms="5" id="Rib5P"/>
      <pool atoms="7" id="Sed7P"/>
      <pool atoms="3" id="Ser"/>
      <pool atoms="4" id="Suc"/>
      <pool atoms="4" id="Thr"/>
      <pool atoms="11" id="Trp"/>
      <pool atoms="9" id="Tyr"/>
      <pool atoms="5" id="Val"/>
    </metabolitepools>
    <reaction id="Glucupt_1">
      <reduct cfg="ABCDEF" id="Gluc_1"/>
      <rproduct cfg="ABCDEF" id="Glc6P"/>
    </reaction>
    <reaction id="Glucupt_U">
      <reduct cfg="ABCDEF" id="Gluc_U"/>
      <rproduct cfg="ABCDEF" id="Glc6P"/>
    </reaction>
    <reaction id="pgi">
      <reduct cfg="ABCDEF" id="Glc6P"/>
      <rproduct cfg="ABCDEF" id="Fru6P"/>
    </reaction>
    <reaction id="pfk">
      <reduct cfg="ABCDEF" id="Fru6P"/>
      <rproduct cfg="ABCDEF" id="FruBP"/>
    </reaction>
    <reaction id="ald">
      <reduct cfg="ABCDEF" id="FruBP"/>
      <rproduct cfg="CBA" id="GA3P"/>
      <rproduct cfg="DEF" id="GA3P"/>
    </reaction>
    <reaction id="pgk">
      <reduct cfg="ABC" id="GA3P"/>
      <rproduct cfg="ABC" id="PGA"/>
    </reaction>
    <reaction id="eno">
      <reduct cfg="ABC" id="PGA"/>
      <rproduct cfg="ABC" id="PEP"/>
    </reaction>
    <reaction id="pyk">
      <reduct cfg="ABC" id="PEP"/>
      <rproduct cfg="ABC" id="Pyr"/>
    </reaction>
    <reaction id="zwf">
      <reduct cfg="ABCDEF" id="Glc6P"/>
      <rproduct cfg="ABCDEF" id="Gnt6P"/>
    </reaction>
    <reaction id="gnd">
      <reduct cfg="ABCDEF" id="Gnt6P"/>
      <rproduct cfg="A" id="CO2"/>
      <rproduct cfg="BCDEF" id="Rib5P"/>
    </reaction>
    <reaction id="edd">
      <reduct cfg="ABCDEF" id="Gnt6P"/>
      <rproduct cfg="ABC" id="Pyr"/>
      <rproduct cfg="DEF" id="GA3P"/>
    </reaction>
    <reaction id="ta">
      <reduct cfg="ABC" id="GA3P"/>
      <reduct cfg="abcdefg" id="Sed7P"/>
      <rproduct cfg="defg" id="Ery4P"/>
      <rproduct cfg="abcABC" id="Fru6P"/>
    </reaction>
    <reaction id="tk1">
      <reduct cfg="ABCDE" id="Rib5P"/>
      <reduct cfg="abcde" id="Rib5P"/>
      <rproduct cfg="CDE" id="GA3P"/>
      <rproduct cfg="ABabcde" id="Sed7P"/>
    </reaction>
    <reaction id="tk2">
      <reduct cfg="ABCDE" id="Rib5P"/>
      <reduct cfg="abcd" id="Ery4P"/>
      <rproduct cfg="CDE" id="GA3P"/>
      <rproduct cfg="ABabcd" id="Fru6P"/>
    </reaction>
    <reaction id="pdh">
      <reduct cfg="ABC" id="Pyr"/>
      <rproduct cfg="BC" id="AcCoA"/>
      <rproduct cfg="A" id="CO2"/>
    </reaction>
    <reaction id="citsynth">
      <reduct cfg="AB" id="AcCoA"/>
      <reduct cfg="abcd" id="OAA"/>
      <rproduct cfg="dcbaBA" id="ICit"/>
    </reaction>
    <reaction id="idh">
      <reduct cfg="ABCDEF" id="ICit"/>
      <rproduct cfg="ABCEF" id="AKG"/>
      <rproduct cfg="D" id="CO2"/>
    </reaction>
    <reaction id="akgdh">
      <reduct cfg="ABCDE" id="AKG"/>
      <rproduct cfg="BCDE" id="Suc"/>
      <rproduct cfg="A" id="CO2"/>
    </reaction>
    <reaction id="fum_a">
      <reduct cfg="ABCD" id="Suc"/>
      <rproduct cfg="ABCD" id="Mal"/>
    </reaction>
    <reaction id="fum_b">
      <reduct cfg="ABCD" id="Suc"/>
      <rproduct cfg="DCBA" id="Mal"/>
    </reaction>
    <reaction id="maldh">
      <reduct cfg="ABCD" id="Mal"/>
      <rproduct cfg="ABCD" id="OAA"/>
    </reaction>
    <reaction id="ppc">
      <reduct cfg="ABC" id="PEP"/>
      <reduct cfg="a" id="CO2"/>
      <rproduct cfg="ABCa" id="OAA"/>
    </reaction>
    <reaction id="mae">
      <reduct cfg="ABCD" id="Mal"/>
      <rproduct cfg="ABC" id="Pyr"/>
      <rproduct cfg="D" id="CO2"/>
    </reaction>
    <reaction id="bs_glc6P">
      <reduct cfg="ABCDEF" id="Glc6P"/>
    </reaction>
    <reaction id="bs_fru6P">
      <reduct cfg="ABCDEF" id="Fru6P"/>
    </reaction>
    <reaction id="bs_pga">
      <reduct cfg="ABC" id="PGA"/>
      <rproduct cfg="ABC" id="BM_PGA"/>
    </reaction>
    <reaction id="bs_pga_aux">
      <reduct cfg="ABC" id="BM_PGA"/>
    </reaction>
    <reaction id="bs_pga1">
      <reduct cfg="ABC" id="BM_PGA"/>
      <rproduct cfg="ABC" id="Ser"/>
    </reaction>
    <reaction id="bs_pga1_aux">
      <reduct cfg="ABC" id="Ser"/>
    </reaction>
    <reaction id="bs_pga2">
      <reduct cfg="ABC" id="Ser"/>
      <rproduct cfg="ABC" id="Cys"/>
    </reaction>
    <reaction id="bs_pga2_aux">
      <reduct cfg="ABC" id="Cys"/>
    </reaction>
    <reaction id="bs_pga3">
      <reduct cfg="ABC" id="Ser"/>
      <rproduct cfg="AB" id="Gly"/>
      <rproduct cfg="C" id="FTHF"/>
    </reaction>
    <reaction id="bs_pga3_aux">
      <reduct cfg="AB" id="Gly"/>
    </reaction>
    <reaction id="bs_DHAP">
      <reduct cfg="ABC" id="GA3P"/>
    </reaction>
    <reaction id="bs_pyr">
      <reduct cfg="ABC" id="Pyr"/>
      <rproduct cfg="ABC" id="BM_Pyr"/>
    </reaction>
    <reaction id="bs_pyr1">
      <reduct cfg="ABC" id="BM_Pyr"/>
      <rproduct cfg="ABC" id="Ala"/>
    </reaction>
    <reaction id="bs_pyr1_aux">
      <reduct cfg="ABC" id="Ala"/>
    </reaction>
    <reaction id="bs_pyr2">
      <reduct cfg="ABC" id="BM_Pyr"/>
      <reduct cfg="abc" id="BM_Pyr"/>
      <rproduct cfg="ABbcC" id="AKV"/>
      <rproduct cfg="a" id="CO2"/>
    </reaction>
    <reaction id="bs_pyr4">
      <reduct cfg="ABCDE" id="AKV"/>
      <rproduct cfg="ABCDE" id="Val"/>
    </reaction>
    <reaction id="bs_pyr4_aux">
      <reduct cfg="ABCDE" id="Val"/>
    </reaction>
    <reaction id="bs_pyr3">
      <reduct cfg="ABCDE" id="AKV"/>
      <reduct cfg="ab" id="BM_AcCoA"/>
      <rproduct cfg="abBCDE" id="Leu"/>
      <rproduct cfg="A" id="CO2"/>
    </reaction>
    <reaction id="bs_pyr3_aux">
      <reduct cfg="ABCDEF" id="Leu"/>
    </reaction>
    <reaction id="bs_e4p">
      <reduct cfg="ABCD" id="Ery4P"/>
      <rproduct cfg="ABCD" id="BM_Ery4P"/>
    </reaction>
    <reaction id="bs_rib5p">
      <reduct cfg="ABCDE" id="Rib5P"/>
      <rproduct cfg="ABCDE" id="BM_Rib5P"/>
    </reaction>
    <reaction id="bs_rib5p1">
      <reduct cfg="ABCDE" id="BM_Rib5P"/>
      <reduct cfg="a" id="FTHF"/>
      <rproduct cfg="EDCBAa" id="His"/>
    </reaction>
    <reaction id="bs_rib5p1_aux">
      <reduct cfg="ABCDEF" id="His"/>
    </reaction>
    <reaction id="bs_rib5p2">
      <reduct cfg="ABCDE" id="BM_Rib5P"/>
    </reaction>
    <reaction id="bs_pep">
      <reduct cfg="ABC" id="PEP"/>
      <rproduct cfg="ABC" id="BM_PEP"/>
    </reaction>
    <reaction id="bs_pep1">
      <reduct cfg="ABC" id="BM_PEP"/>
      <reduct cfg="abcd" id="BM_Ery4P"/>
      <rproduct cfg="ABCabcd" id="DAHP"/>
    </reaction>
    <reaction id="bs_pep2">
      <reduct cfg="ABC" id="BM_PEP"/>
      <reduct cfg="abcdefg" id="DAHP"/>
      <rproduct cfg="ABCabcdefg" id="Chor"/>
    </reaction>
    <reaction id="bs_pep3a">
      <reduct cfg="ABCDEFGHIJ" id="Chor"/>
      <rproduct cfg="ABCEFGHIJ" id="Phe"/>
      <rproduct cfg="D" id="CO2"/>
    </reaction>
    <reaction id="bs_pep3b">
      <reduct cfg="ABCDEFGHIJ" id="Chor"/>
      <rproduct cfg="ABCEJIHGF" id="Phe"/>
      <rproduct cfg="D" id="CO2"/>
    </reaction>
    <reaction id="bs_pep3_aux">
      <reduct cfg="ABCEFGHIJ" id="Phe"/>
    </reaction>
    <reaction id="bs_pep4a">
      <reduct cfg="ABCDEFGHIJ" id="Chor"/>
      <rproduct cfg="ABCEFGHIJ" id="Tyr"/>
      <rproduct cfg="D" id="CO2"/>
    </reaction>
    <reaction id="bs_pep4b">
      <reduct cfg="ABCDEFGHIJ" id="Chor"/>
      <rproduct cfg="ABCEJIHGF" id="Tyr"/>
      <rproduct cfg="D" id="CO2"/>
    </reaction>
    <reaction id="bs_pep4_aux">
      <reduct cfg="ABCEFGHIJ" id="Tyr"/>
    </reaction>
    <reaction id="bs_pep5">
      <reduct cfg="ABC" id="BM_PEP"/>
    </reaction>
    <reaction id="bs_pep6">
      <reduct cfg="ABCDEFGHIJ" id="Chor"/>
      <reduct cfg="abcde" id="BM_Rib5P"/>
      <rproduct cfg="edcbaJEFGHI" id="Trp"/>
      <rproduct cfg="ABCD" id="PyrCO2"/>
    </reaction>
    <reaction id="bs_pep6_aux">
      <reduct cfg="ABCDEFGHIJK" id="Trp"/>
    </reaction>
    <reaction id="bs_pep7">
      <reduct cfg="ABCD" id="PyrCO2"/>
      <rproduct cfg="ABC" id="Pyr"/>
      <rproduct cfg="D" id="CO2"/>
    </reaction>
    <reaction id="bs_accoa">
      <reduct cfg="AB" id="AcCoA"/>
      <rproduct cfg="AB" id="BM_AcCoA"/>
    </reaction>
    <reaction id="bs_accoa_aux">
      <reduct cfg="AB" id="BM_AcCoA"/>
    </reaction>
    <reaction id="bs_akg">
      <reduct cfg="ABCDE" id="AKG"/>
      <rproduct cfg="ABCDE" id="BM_AKG"/>
    </reaction>
    <reaction id="bs_akg1">
      <reduct cfg="ABCDE" id="BM_AKG"/>
      <rproduct cfg="ABCDE" id="Glu"/>
    </reaction>
    <reaction id="bs_akg2">
      <reduct cfg="ABCDE" id="Glu"/>
    </reaction>
    <reaction id="bs_akg3">
      <reduct cfg="ABCDE" id="Glu"/>
    </reaction>
    <reaction id="bs_akg4">
      <reduct cfg="ABCDE" id="Glu"/>
      <reduct cfg="a" id="CO2"/>
      <rproduct cfg="ABCDEa" id="Arg"/>
    </reaction>
    <reaction id="bs_akg4_aux">
      <reduct cfg="ABCDEF" id="Arg"/>
    </reaction>
    <reaction id="bs_oaa">
      <reduct cfg="ABCD" id="OAA"/>
      <rproduct cfg="ABCD" id="BM_OAA"/>
    </reaction>
    <reaction id="bs_oaa1">
      <reduct cfg="ABCD" id="BM_OAA"/>
      <rproduct cfg="ABCD" id="Asp"/>
    </reaction>
    <reaction id="bs_oaa1_aux">
      <reduct cfg="ABCD" id="Asp"/>
    </reaction>
    <reaction id="bs_oaa2">
      <reduct cfg="ABCD" id="Thr"/>
      <reduct cfg="abc" id="BM_Pyr"/>
      <rproduct cfg="ABbCDc" id="Ile"/>
      <rproduct cfg="a" id="CO2"/>
    </reaction>
    <reaction id="bs_oaa2_aux">
      <reduct cfg="ABCDEF" id="Ile"/>
    </reaction>
    <reaction id="bs_oaa3a">
      <reduct cfg="ABCD" id="BM_OAA"/>
      <reduct cfg="abc" id="BM_Pyr"/>
      <rproduct cfg="ABCDcb" id="Lys"/>
      <rproduct cfg="a" id="CO2"/>
    </reaction>
    <reaction id="bs_oaa3b">
      <reduct cfg="ABCD" id="BM_OAA"/>
      <reduct cfg="abc" id="BM_Pyr"/>
      <rproduct cfg="abcDCB" id="Lys"/>
      <rproduct cfg="A" id="CO2"/>
    </reaction>
    <reaction id="bs_oaa3_aux">
      <reduct cfg="ABCDEF" id="Lys"/>
    </reaction>
    <reaction id="bs_oaa4">
      <reduct cfg="ABCD" id="BM_OAA"/>
    </reaction>
    <reaction id="bs_oaa5">
      <reduct cfg="ABCD" id="BM_OAA"/>
      <rproduct cfg="ABCD" id="Thr"/>
    </reaction>
    <reaction id="bs_oaa5_aux">
      <reduct cfg="ABCD" id="Thr"/>
    </reaction>
    <reaction id="bs_oaa6">
      <reduct cfg="ABCD" id="BM_OAA"/>
      <reduct cfg="a" id="FTHF"/>
      <rproduct cfg="ABCDa" id="Met"/>
    </reaction>
    <reaction id="bs_oaa6_aux">
      <reduct cfg="ABCDE" id="Met"/>
    </reaction>
    <reaction id="bs_oaa7">
      <reduct cfg="ABCD" id="BM_OAA"/>
      <rproduct cfg="ABCD" id="Asn"/>
    </reaction>
    <reaction id="bs_oaa7_aux">
      <reduct cfg="ABCD" id="Asn"/>
    </reaction>
    <reaction id="out_co2">
      <reduct cfg="A" id="CO2"/>
    </reaction>
    <reaction id="out_Ac">
      <reduct cfg="AB" id="AcCoA"/>
    </reaction>
    <reaction id="out_FTHF">
      <reduct cfg="A" id="FTHF"/>
    </reaction>
  </reactionnetwork>
  <constraints>
    <net>
      <math xmlns="http://www.w3.org/1998/Math/MathML">
        <apply>
          <eq/>
          <apply>
            <minus/>
            <ci>fum_a</ci>
            <ci>fum_b</ci>
          </apply>
          <cn>0</cn>
        </apply>
        <apply>
          <eq/>
          <apply>
            <plus/>
            <ci>Glucupt_1</ci>
            <ci>Glucupt_U</ci>
          </apply>
          <cn>1</cn>
        </apply>
        <apply>
          <eq/>
          <apply>
            <minus/>
            <ci>bs_oaa3a</ci>
            <ci>bs_oaa3b</ci>
          </apply>
          <cn>0</cn>
        </apply>
        <apply>
          <eq/>
          <apply>
            <minus/>
            <ci>bs_pep3a</ci>
            <ci>bs_pep3b</ci>
          </apply>
          <cn>0</cn>
        </apply>
        <apply>
          <eq/>
          <apply>
            <minus/>
            <ci>bs_pep4a</ci>
            <ci>bs_pep4b</ci>
          </apply>
          <cn>0</cn>
        </apply>
        <apply>
          <eq/>
          <ci>bs_DHAP</ci>
          <cn>0.0068</cn>
        </apply>
        <apply>
          <eq/>
          <ci>bs_accoa</ci>
          <cn>0.1565</cn>
        </apply>
        <apply>
          <eq/>
          <ci>bs_akg</ci>
          <cn>0.0571</cn>
        </apply>
        <apply>
          <eq/>
          <ci>bs_akg2</ci>
          <cn>0.0111</cn>
        </apply>
        <apply>
          <eq/>
          <ci>bs_akg3</ci>
          <cn>0.0132</cn>
        </apply>
        <apply>
          <eq/>
          <ci>bs_fru6P</ci>
          <cn>0.0038</cn>
        </apply>
        <apply>
          <eq/>
          <ci>bs_glc6P</ci>
          <cn>0.0109</cn>
        </apply>
        <apply>
          <eq/>
          <ci>bs_oaa</ci>
          <cn>0.0947</cn>
        </apply>
        <apply>
          <eq/>
          <ci>bs_oaa1_aux</ci>
          <cn>0.0121</cn>
        </apply>
        <apply>
          <eq/>
          <ci>bs_oaa2_aux</ci>
          <cn>0.0146</cn>
        </apply>
        <apply>
          <eq/>
          <ci>bs_oaa3_aux</ci>
          <cn>0.0173</cn>
        </apply>
        <apply>
          <eq/>
          <ci>bs_oaa5_aux</ci>
          <cn>0.0128</cn>
        </apply>
        <apply>
          <eq/>
          <ci>bs_oaa6_aux</ci>
          <cn>0.0077</cn>
        </apply>
        <apply>
          <eq/>
          <ci>bs_oaa7_aux</ci>
          <cn>0.0121</cn>
        </apply>
        <apply>
          <eq/>
          <ci>bs_pep</ci>
          <cn>0.0381</cn>
        </apply>
        <apply>
          <eq/>
          <ci>bs_pep3_aux</ci>
          <cn>0.0093</cn>
        </apply>
        <apply>
          <eq/>
          <ci>bs_pep4_aux</ci>
          <cn>0.0069</cn>
        </apply>
        <apply>
          <eq/>
          <ci>bs_pep5</ci>
          <cn>0.0027</cn>
        </apply>
        <apply>
          <eq/>
          <ci>bs_pga</ci>
          <cn>0.0791</cn>
        </apply>
        <apply>
          <eq/>
          <ci>bs_pga1_aux</ci>
          <cn>0.0109</cn>
        </apply>
        <apply>
          <eq/>
          <ci>bs_pga2_aux</ci>
          <cn>0.0046</cn>
        </apply>
        <apply>
          <eq/>
          <ci>bs_pga3_aux</ci>
          <cn>0.0308</cn>
        </apply>
        <apply>
          <eq/>
          <ci>bs_pyr</ci>
          <cn>0.1501</cn>
        </apply>
        <apply>
          <eq/>
          <ci>bs_pyr3_aux</ci>
          <cn>0.0227</cn>
        </apply>
        <apply>
          <eq/>
          <ci>bs_pyr4_aux</ci>
          <cn>0.0213</cn>
        </apply>
        <apply>
          <eq/>
          <ci>bs_rib5p</ci>
          <cn>0.0476</cn>
        </apply>
        <apply>
          <eq/>
          <ci>bs_rib5p1_aux</ci>
          <cn>0.0048</cn>
        </apply>
        <apply>
          <leq/>
          <cn>0.0001</cn>
          <ci>edd</ci>
        </apply>
        <apply>
          <leq/>
          <cn>0.0001</cn>
          <ci>gnd</ci>
        </apply>
        <apply>
          <leq/>
          <cn>0.0001</cn>
          <ci>mae</ci>
        </apply>
        <apply>
          <leq/>
          <cn>0.0001</cn>
          <ci>ppc</ci>
        </apply>
        <apply>
          <leq/>
          <cn>1</cn>
          <ci>pyk</ci>
        </apply>
        <apply>
          <leq/>
          <cn>0.0001</cn>
          <ci>zwf</ci>
        </apply>
      </math>
    </net>
    <xch>
      <math xmlns="http://www.w3.org/1998/Math/MathML">
        <apply>
          <eq/>
          <apply>
            <minus/>
            <ci>fum_a</ci>
            <ci>fum_b</ci>
          </apply>
          <cn>0</cn>
        </apply>
        <apply>
          <eq/>
          <ci>akgdh</ci>
          <cn>0</cn>
        </apply>
        <apply>
          <eq/>
          <ci>bs_accoa</ci>
          <cn>0</cn>
        </apply>
        <apply>
          <eq/>
          <ci>bs_akg</ci>
          <cn>0</cn>
        </apply>
        <apply>
          <eq/>
          <ci>bs_akg1</ci>
          <cn>0</cn>
        </apply>
        <apply>
          <eq/>
          <ci>bs_akg4</ci>
          <cn>0</cn>
        </apply>
        <apply>
          <eq/>
          <ci>bs_e4p</ci>
          <cn>0</cn>
        </apply>
        <apply>
          <eq/>
          <ci>bs_oaa</ci>
          <cn>0</cn>
        </apply>
        <apply>
          <eq/>
          <ci>bs_oaa1</ci>
          <cn>0</cn>
        </apply>
        <apply>
          <eq/>
          <ci>bs_oaa2</ci>
          <cn>0</cn>
        </apply>
        <apply>
          <eq/>
          <ci>bs_oaa3a</ci>
          <cn>0</cn>
        </apply>
        <apply>
          <eq/>
          <ci>bs_oaa3b</ci>
          <cn>0</cn>
        </apply>
        <apply>
          <eq/>
          <ci>bs_oaa5</ci>
          <cn>0</cn>
        </apply>
        <apply>
          <eq/>
          <ci>bs_oaa6</ci>
          <cn>0</cn>
        </apply>
        <apply>
          <eq/>
          <ci>bs_oaa7</ci>
          <cn>0</cn>
        </apply>
        <apply>
          <eq/>
          <ci>bs_pep</ci>
          <cn>0</cn>
        </apply>
        <apply>
          <eq/>
          <ci>bs_pep1</ci>
          <cn>0</cn>
        </apply>
        <apply>
          <eq/>
          <ci>bs_pep2</ci>
          <cn>0</cn>
        </apply>
        <apply>
          <eq/>
          <ci>bs_pep3a</ci>
          <cn>0</cn>
        </apply>
        <apply>
          <eq/>
          <ci>bs_pep3b</ci>
          <cn>0</cn>
        </apply>
        <apply>
          <eq/>
          <ci>bs_pep4a</ci>
          <cn>0</cn>
        </apply>
        <apply>
          <eq/>
          <ci>bs_pep4b</ci>
          <cn>0</cn>
        </apply>
        <apply>
          <eq/>
          <ci>bs_pep6</ci>
          <cn>0</cn>
        </apply>
        <apply>
          <eq/>
          <ci>bs_pep7</ci>
          <cn>0</cn>
        </apply>
        <apply>
          <eq/>
          <ci>bs_pga</ci>
          <cn>0</cn>
        </apply>
        <apply>
          <eq/>
          <ci>bs_pga1</ci>
          <cn>0</cn>
        </apply>
        <apply>
          <eq/>
          <ci>bs_pga2</ci>
          <cn>0</cn>
        </apply>
        <apply>
          <eq/>
          <ci>bs_pga3</ci>
          <cn>0.011939878627931</cn>
        </apply>
        <apply>
          <eq/>
          <ci>bs_pyr</ci>
          <cn>0</cn>
        </apply>
        <apply>
          <eq/>
          <ci>bs_pyr1</ci>
          <cn>0</cn>
        </apply>
        <apply>
          <eq/>
          <ci>bs_pyr2</ci>
          <cn>0</cn>
        </apply>
        <apply>
          <eq/>
          <ci>bs_pyr3</ci>
          <cn>0</cn>
        </apply>
        <apply>
          <eq/>
          <ci>bs_pyr4</ci>
          <cn>0</cn>
        </apply>
        <apply>
          <eq/>
          <ci>bs_rib5p</ci>
          <cn>0</cn>
        </apply>
        <apply>
          <eq/>
          <ci>bs_rib5p1</ci>
          <cn>0</cn>
        </apply>
        <apply>
          <eq/>
          <ci>citsynth</ci>
          <cn>0</cn>
        </apply>
        <apply>
          <eq/>
          <ci>edd</ci>
          <cn>0</cn>
        </apply>
        <apply>
          <eq/>
          <ci>gnd</ci>
          <cn>0</cn>
        </apply>
        <apply>
          <eq/>
          <ci>idh</ci>
          <cn>0</cn>
        </apply>
        <apply>
          <eq/>
          <ci>mae</ci>
          <cn>0</cn>
        </apply>
        <apply>
          <eq/>
          <ci>maldh</ci>
          <cn>1.833784377346728</cn>
        </apply>
        <apply>
          <eq/>
          <ci>pdh</ci>
          <cn>0.0333508830758309</cn>
        </apply>
        <apply>
          <eq/>
          <ci>pfk</ci>
          <cn>0</cn>
        </apply>
        <apply>
          <eq/>
          <ci>pgi</ci>
          <cn>3.038543862624892</cn>
        </apply>
        <apply>
          <eq/>
          <ci>pgk</ci>
          <cn>64.4364611961784</cn>
        </apply>
        <apply>
          <eq/>
          <ci>pyk</ci>
          <cn>0.0110805326655349</cn>
        </apply>
        <apply>
          <eq/>
          <ci>zwf</ci>
          <cn>0</cn>
        </apply>
      </math>
    </xch>
  </constraints>
  <configuration name="default" stationary="false">
    <input pool="Gluc_U" type="isotopomer">
      <label cfg="111111">1</label>
      <label cfg="000000">0.</label>
    </input>
    <input pool="Gluc_1" type="isotopomer">
      <label cfg="100000">1.</label>
      <label cfg="000000">0.</label>
    </input>
    <measurement>
      <model>
        <labelingmeasurement>
          <group id="ms_group_1" scale="auto" times="1 2 3 4 5 6 7 8 9 10">
            <textual>Suc[1,2,3,4]#M1,2,3,4</textual>
          </group>
          <group id="ms_group_2" scale="auto" times="1 2 3 4 5 6 7 8 9 10">
            <textual>ICit[1,2,3,4,5,6]#M0,1,2,3,4,5,6</textual>
          </group>
          <group id="ms_group_3" scale="auto" times="1 2 3 4 5 6 7 8 9 10">
            <textual>PEP[1,2,3]#M0,1,2,3</textual>
          </group>
          <group id="ms_group_4" scale="auto" times="1 2 3 4 5 6 7 8 9 10">
            <textual>PGA[1,2,3]#M0,1,2,3</textual>
          </group>
          <group id="ms_group_5" scale="auto" times="1 2 3 4 5 6 7 8 9 10">
            <textual>FruBP[1,2,3,4,5,6]#M0,1,2,3,4,5,6</textual>
          </group>
          <group id="ms_group_6" scale="auto" times="1 2 3 4 5 6 7 8 9 10">
            <textual>Glc6P[1,2,3,4,5,6]#M0,1,2,3,4,5,6</textual>
          </group>
          <group id="ms_group_7" scale="auto" times="1 2 3 4 5 6 7 8 9 10">
            <textual>Fru6P[1,2,3,4,5,6]#M0,1,2,3,4,5,6</textual>
          </group>
          <group id="ms_group_8" scale="auto" times="1 2 3 4 5 6 7 8 9 10">
            <textual>Rib5P[1,2,3,4,5]#M0,1,2,3,4,5</textual>
          </group>
          <group id="ms_group_9" scale="auto" times="1 2 3 4 5 6 7 8 9 10">
            <textual>Gnt6P[1,2,3,4,5,6]#M0,1,2,3,4,5,6</textual>
          </group>
        </labelingmeasurement>
        <poolmeasurement>
          <poolsize id="pool_group_1">
            <textual>Glc6P</textual>
          </poolsize>
          <poolsize id="pool_group_2">
            <textual>Fru6P</textual>
          </poolsize>
          <poolsize id="pool_group_3">
            <textual>GA3P</textual>
          </poolsize>
          <poolsize id="pool_group_4">
            <textual>FruBP</textual>
          </poolsize>
          <poolsize id="pool_group_5">
            <textual>PEP</textual>
          </poolsize>
          <poolsize id="pool_group_6">
            <textual>Rib5P</textual>
          </poolsize>
          <poolsize id="pool_group_7">
            <textual>Sed7P</textual>
          </poolsize>
        </poolmeasurement>
        <fluxmeasurement>
          <netflux id="fm_1">
            <textual>out_Ac</textual>
          </netflux>
        </fluxmeasurement>
      </model>
      <data>
        <datum id="fm_1" stddev="0.0001">0.2130000072709304</datum>
        <datum id="pool_group_1" stddev="0.01">1.435710142972486</datum>
        <datum id="pool_group_2" stddev="0.01">0.4263681348074568</datum>
        <datum id="pool_group_3" stddev="0.01">0.469998855791378</datum>
        <datum id="pool_group_4" stddev="0.01">1.860001398406723</datum>
        <datum id="pool_group_5" stddev="0.01">0.1099999780931608</datum>
        <datum id="pool_group_6" stddev="0.01">0.01933825682263468</datum>
        <datum id="pool_group_7" stddev="0.01">0.05727159999541005</datum>
        <datum id="ms_group_1" time="1" weight="1" stddev="0.01">0</datum>
        <datum id="ms_group_1" time="1" weight="2" stddev="0.01">0</datum>
        <datum id="ms_group_1" time="1" weight="3" stddev="0.01">0</datum>
        <datum id="ms_group_1" time="1" weight="4" stddev="0.01">0.0281781210715028</datum>
        <datum id="ms_group_1" time="2" weight="1" stddev="0.01">0</datum>
        <datum id="ms_group_1" time="2" weight="2" stddev="0.01">0.01147332602954133</datum>
        <datum id="ms_group_1" time="2" weight="3" stddev="0.01">0</datum>
        <datum id="ms_group_1" time="2" weight="4" stddev="0.01">0.005051558253359105</datum>
        <datum id="ms_group_1" time="3" weight="1" stddev="0.01">0.02168991710344359</datum>
        <datum id="ms_group_1" time="3" weight="2" stddev="0.01">0</datum>
        <datum id="ms_group_1" time="3" weight="3" stddev="0.01">0.01705531033673452</datum>
        <datum id="ms_group_1" time="3" weight="4" stddev="0.01">0.003955271518513642</datum>
        <datum id="ms_group_1" time="4" weight="1" stddev="0.01">0.03414910405802923</datum>
        <datum id="ms_group_1" time="4" weight="2" stddev="0.01">0.03067202298986919</datum>
        <datum id="ms_group_1" time="4" weight="3" stddev="0.01">0</datum>
        <datum id="ms_group_1" time="4" weight="4" stddev="0.01">0</datum>
        <datum id="ms_group_1" time="5" weight="1" stddev="0.01">0.06992990356911827</datum>
        <datum id="ms_group_1" time="5" weight="2" stddev="0.01">0.02851667914405178</datum>
        <datum id="ms_group_1" time="5" weight="3" stddev="0.01">0.008484465862918105</datum>
        <datum id="ms_group_1" time="5" weight="4" stddev="0.01">0.02103718353186193</datum>
        <datum id="ms_group_1" time="6" weight="1" stddev="0.01">0.1203114847384529</datum>
        <datum id="ms_group_1" time="6" weight="2" stddev="0.01">0.05678170358707322</datum>
        <datum id="ms_group_1" time="6" weight="3" stddev="0.01">0.005973407681301038</datum>
        <datum id="ms_group_1" time="6" weight="4" stddev="0.01">0.0006674680598977615</datum>
        <datum id="ms_group_1" time="7" weight="1" stddev="0.01">0.1503841048931069</datum>
        <datum id="ms_group_1" time="7" weight="2" stddev="0.01">0.08673891823445447</datum>
        <datum id="ms_group_1" time="7" weight="3" stddev="0.01">0.01021325255466908</datum>
        <datum id="ms_group_1" time="7" weight="4" stddev="0.01">0.01109630625146741</datum>
        <datum id="ms_group_1" time="8" weight="1" stddev="0.01">0.2021211301782409</datum>
        <datum id="ms_group_1" time="8" weight="2" stddev="0.01">0.1170612166331885</datum>
        <datum id="ms_group_1" time="8" weight="3" stddev="0.01">0.007985430260529933</datum>
        <datum id="ms_group_1" time="8" weight="4" stddev="0.01">0.007175535734881471</datum>
        <datum id="ms_group_1" time="9" weight="1" stddev="0.01">0.2422392723495073</datum>
        <datum id="ms_group_1" time="9" weight="2" stddev="0.01">0.1332279345414145</datum>
        <datum id="ms_group_1" time="9" weight="3" stddev="0.01">0.02866909473906945</datum>
        <datum id="ms_group_1" time="9" weight="4" stddev="0.01">0</datum>
        <datum id="ms_group_1" time="10" weight="1" stddev="0.01">0.2733911543198843</datum>
        <datum id="ms_group_1" time="10" weight="2" stddev="0.01">0.1483902012290222</datum>
        <datum id="ms_group_1" time="10" weight="3" stddev="0.01">0.04619732293043453</datum>
        <datum id="ms_group_1" time="10" weight="4" stddev="0.01">0.0104099461931176</datum>
        <datum id="ms_group_2" time="1" weight="0" stddev="0.02">1.000427517757612</datum>
        <datum id="ms_group_2" time="1" weight="1" stddev="0.02">0</datum>
        <datum id="ms_group_2" time="1" weight="2" stddev="0.02">0</datum>
        <datum id="ms_group_2" time="1" weight="3" stddev="0.02">0</datum>
        <datum id="ms_group_2" time="1" weight="4" stddev="0.02">0.009712584058107643</datum>
        <datum id="ms_group_2" time="1" weight="5" stddev="0.02">0.01418808081191315</datum>
        <datum id="ms_group_2" time="1" weight="6" stddev="0.02">0.02209658260598726</datum>
        <datum id="ms_group_2" time="2" weight="0" stddev="0.02">0.9811868943169725</datum>
        <datum id="ms_group_2" time="2" weight="1" stddev="0.02">0.02963536579523229</datum>
        <datum id="ms_group_2" time="2" weight="2" stddev="0.02">0.02556402303376793</datum>
        <datum id="ms_group_2" time="2" weight="3" stddev="0.02">0.002725876114784143</datum>
        <datum id="ms_group_2" time="2" weight="4" stddev="0.02">0.01522622653394665</datum>
        <datum id="ms_group_2" time="2" weight="5" stddev="0.02">0</datum>
        <datum id="ms_group_2" time="2" weight="6" stddev="0.02">0</datum>
        <datum id="ms_group_2" time="3" weight="0" stddev="0.02">0.936271165106405</datum>
        <datum id="ms_group_2" time="3" weight="1" stddev="0.02">0.02836395203215892</datum>
        <datum id="ms_group_2" time="3" weight="2" stddev="0.02">0.0004631800019290998</datum>
        <datum id="ms_group_2" time="3" weight="3" stddev="0.02">0.009081660190681655</datum>
        <datum id="ms_group_2" time="3" weight="4" stddev="0.02">0.02214030365727251</datum>
        <datum id="ms_group_2" time="3" weight="5" stddev="0.02">0</datum>
        <datum id="ms_group_2" time="3" weight="6" stddev="0.02">0.0009086175203753068</datum>
        <datum id="ms_group_2" time="4" weight="0" stddev="0.02">0.8491327819238873</datum>
        <datum id="ms_group_2" time="4" weight="1" stddev="0.02">0.0897157904851397</datum>
        <datum id="ms_group_2" time="4" weight="2" stddev="0.02">0.05061498028024448</datum>
        <datum id="ms_group_2" time="4" weight="3" stddev="0.02">0.01837732863457165</datum>
        <datum id="ms_group_2" time="4" weight="4" stddev="0.02">0.0002898745625310351</datum>
        <datum id="ms_group_2" time="4" weight="5" stddev="0.02">0</datum>
        <datum id="ms_group_2" time="4" weight="6" stddev="0.02">0</datum>
        <datum id="ms_group_2" time="5" weight="0" stddev="0.02">0.7395597675306073</datum>
        <datum id="ms_group_2" time="5" weight="1" stddev="0.02">0.1424374297695384</datum>
        <datum id="ms_group_2" time="5" weight="2" stddev="0.02">0.06238855773931676</datum>
        <datum id="ms_group_2" time="5" weight="3" stddev="0.02">0.01495338777107503</datum>
        <datum id="ms_group_2" time="5" weight="4" stddev="0.02">0</datum>
        <datum id="ms_group_2" time="5" weight="5" stddev="0.02">0.0094680567069368</datum>
        <datum id="ms_group_2" time="5" weight="6" stddev="0.02">0</datum>
        <datum id="ms_group_2" time="6" weight="0" stddev="0.02">0.6562232239139847</datum>
        <datum id="ms_group_2" time="6" weight="1" stddev="0.02">0.188340914652979</datum>
        <datum id="ms_group_2" time="6" weight="2" stddev="0.02">0.1149463778579465</datum>
        <datum id="ms_group_2" time="6" weight="3" stddev="0.02">0.03155438724425456</datum>
        <datum id="ms_group_2" time="6" weight="4" stddev="0.02">0.01197968203465068</datum>
        <datum id="ms_group_2" time="6" weight="5" stddev="0.02">7.272060470191362e-07</datum>
        <datum id="ms_group_2" time="6" weight="6" stddev="0.02">0</datum>
        <datum id="ms_group_2" time="7" weight="0" stddev="0.02">0.5884543622803576</datum>
        <datum id="ms_group_2" time="7" weight="1" stddev="0.02">0.2421499541994838</datum>
        <datum id="ms_group_2" time="7" weight="2" stddev="0.02">0.1469354806218555</datum>
        <datum id="ms_group_2" time="7" weight="3" stddev="0.02">0.0526465783385116</datum>
        <datum id="ms_group_2" time="7" weight="4" stddev="0.02">0.03015311610211953</datum>
        <datum id="ms_group_2" time="7" weight="5" stddev="0.02">0</datum>
        <datum id="ms_group_2" time="7" weight="6" stddev="0.02">0</datum>
        <datum id="ms_group_2" time="8" weight="0" stddev="0.02">0.4718329553154878</datum>
        <datum id="ms_group_2" time="8" weight="1" stddev="0.02">0.2747200090224781</datum>
        <datum id="ms_group_2" time="8" weight="2" stddev="0.02">0.1754947674160623</datum>
        <datum id="ms_group_2" time="8" weight="3" stddev="0.02">0.07421065623895262</datum>
        <datum id="ms_group_2" time="8" weight="4" stddev="0.02">0.01746546546469513</datum>
        <datum id="ms_group_2" time="8" weight="5" stddev="0.02">0</datum>
        <datum id="ms_group_2" time="8" weight="6" stddev="0.02">0</datum>
        <datum id="ms_group_2" time="9" weight="0" stddev="0.02">0.3972064486915697</datum>
        <datum id="ms_group_2" time="9" weight="1" stddev="0.02">0.282839311294142</datum>
        <datum id="ms_group_2" time="9" weight="2" stddev="0.02">0.2002662552667749</datum>
        <datum id="ms_group_2" time="9" weight="3" stddev="0.02">0.06179432166394349</datum>
        <datum id="ms_group_2" time="9" weight="4" stddev="0.02">0.01280698546879235</datum>
        <datum id="ms_group_2" time="9" weight="5" stddev="0.02">0.005752763491036685</datum>
        <datum id="ms_group_2" time="9" weight="6" stddev="0.02">0</datum>
        <datum id="ms_group_2" time="10" weight="0" stddev="0.02">0.3616850573622204</datum>
        <datum id="ms_group_2" time="10" weight="1" stddev="0.02">0.3119037763504195</datum>
        <datum id="ms_group_2" time="10" weight="2" stddev="0.02">0.2201720915869979</datum>
        <datum id="ms_group_2" time="10" weight="3" stddev="0.02">0.08978888253502641</datum>
        <datum id="ms_group_2" time="10" weight="4" stddev="0.02">0.03134110905625623</datum>
        <datum id="ms_group_2" time="10" weight="5" stddev="0.02">0.005013822185777925</datum>
        <datum id="ms_group_2" time="10" weight="6" stddev="0.02">0.005830936366021623</datum>
        <datum id="ms_group_3" time="1" weight="0" stddev="0.01">0.9743664744993962</datum>
        <datum id="ms_group_3" time="1" weight="1" stddev="0.01">0.008293699317858675</datum>
        <datum id="ms_group_3" time="1" weight="2" stddev="0.01">0</datum>
        <datum id="ms_group_3" time="1" weight="3" stddev="0.01">0.03050254614762345</datum>
        <datum id="ms_group_3" time="2" weight="0" stddev="0.01">0.8951677140176311</datum>
        <datum id="ms_group_3" time="2" weight="1" stddev="0.01">0.05980694373573882</datum>
        <datum id="ms_group_3" time="2" weight="2" stddev="0.01">0.004337781026139366</datum>
        <datum id="ms_group_3" time="2" weight="3" stddev="0.01">0.05560531463505782</datum>
        <datum id="ms_group_3" time="3" weight="0" stddev="0.01">0.8048996263710431</datum>
        <datum id="ms_group_3" time="3" weight="1" stddev="0.01">0.08412359800212335</datum>
        <datum id="ms_group_3" time="3" weight="2" stddev="0.01">0.01511383252795026</datum>
        <datum id="ms_group_3" time="3" weight="3" stddev="0.01">0.07969896456351576</datum>
        <datum id="ms_group_3" time="4" weight="0" stddev="0.01">0.7633396118466816</datum>
        <datum id="ms_group_3" time="4" weight="1" stddev="0.01">0.1623694616012246</datum>
        <datum id="ms_group_3" time="4" weight="2" stddev="0.01">0.01385340526011361</datum>
        <datum id="ms_group_3" time="4" weight="3" stddev="0.01">0.09074672718651325</datum>
        <datum id="ms_group_3" time="5" weight="0" stddev="0.01">0.6941454360873286</datum>
        <datum id="ms_group_3" time="5" weight="1" stddev="0.01">0.2208074609683817</datum>
        <datum id="ms_group_3" time="5" weight="2" stddev="0.01">0</datum>
        <datum id="ms_group_3" time="5" weight="3" stddev="0.01">0.1020560639745937</datum>
        <datum id="ms_group_3" time="6" weight="0" stddev="0.01">0.6130453095210199</datum>
        <datum id="ms_group_3" time="6" weight="1" stddev="0.01">0.2442990436792632</datum>
        <datum id="ms_group_3" time="6" weight="2" stddev="0.01">0</datum>
        <datum id="ms_group_3" time="6" weight="3" stddev="0.01">0.1169870522979924</datum>
        <datum id="ms_group_3" time="7" weight="0" stddev="0.01">0.6134063622888918</datum>
        <datum id="ms_group_3" time="7" weight="1" stddev="0.01">0.2713958999786637</datum>
        <datum id="ms_group_3" time="7" weight="2" stddev="0.01">0</datum>
        <datum id="ms_group_3" time="7" weight="3" stddev="0.01">0.1425649217384919</datum>
        <datum id="ms_group_3" time="8" weight="0" stddev="0.01">0.5746836244846709</datum>
        <datum id="ms_group_3" time="8" weight="1" stddev="0.01">0.2803086816087394</datum>
        <datum id="ms_group_3" time="8" weight="2" stddev="0.01">0.02069808374199421</datum>
        <datum id="ms_group_3" time="8" weight="3" stddev="0.01">0.1246699845520693</datum>
        <datum id="ms_group_3" time="9" weight="0" stddev="0.01">0.5303335865897559</datum>
        <datum id="ms_group_3" time="9" weight="1" stddev="0.01">0.3061052079691677</datum>
        <datum id="ms_group_3" time="9" weight="2" stddev="0.01">0.01678097073697104</datum>
        <datum id="ms_group_3" time="9" weight="3" stddev="0.01">0.1621770455457637</datum>
        <datum id="ms_group_3" time="10" weight="0" stddev="0.01">0.5283928233010473</datum>
        <datum id="ms_group_3" time="10" weight="1" stddev="0.01">0.3307483833307724</datum>
        <datum id="ms_group_3" time="10" weight="2" stddev="0.01">0.02188879881783232</datum>
        <datum id="ms_group_3" time="10" weight="3" stddev="0.01">0.1497457115136569</datum>
        <datum id="ms_group_4" time="1" weight="0" stddev="0.01">0.9727760380398545</datum>
        <datum id="ms_group_4" time="1" weight="1" stddev="0.01">0.001478046705375921</datum>
        <datum id="ms_group_4" time="1" weight="2" stddev="0.01">0.01370065030939707</datum>
        <datum id="ms_group_4" time="1" weight="3" stddev="0.01">0.01967972007253695</datum>
        <datum id="ms_group_4" time="2" weight="0" stddev="0.01">0.9064148667544374</datum>
        <datum id="ms_group_4" time="2" weight="1" stddev="0.01">0.06695956467953398</datum>
        <datum id="ms_group_4" time="2" weight="2" stddev="0.01">0.002259315887317682</datum>
        <datum id="ms_group_4" time="2" weight="3" stddev="0.01">0.02625165483682925</datum>
        <datum id="ms_group_4" time="3" weight="0" stddev="0.01">0.8226206446543753</datum>
        <datum id="ms_group_4" time="3" weight="1" stddev="0.01">0.1180211033073345</datum>
        <datum id="ms_group_4" time="3" weight="2" stddev="0.01">0.00764156528350307</datum>
        <datum id="ms_group_4" time="3" weight="3" stddev="0.01">0.06291590835603444</datum>
        <datum id="ms_group_4" time="4" weight="0" stddev="0.01">0.7523511085542405</datum>
        <datum id="ms_group_4" time="4" weight="1" stddev="0.01">0.1621958003908506</datum>
        <datum id="ms_group_4" time="4" weight="2" stddev="0.01">0</datum>
        <datum id="ms_group_4" time="4" weight="3" stddev="0.01">0.09652646527308524</datum>
        <datum id="ms_group_4" time="5" weight="0" stddev="0.01">0.7041664101150743</datum>
        <datum id="ms_group_4" time="5" weight="1" stddev="0.01">0.1908468625653843</datum>
        <datum id="ms_group_4" time="5" weight="2" stddev="0.01">0.00392189493806961</datum>
        <datum id="ms_group_4" time="5" weight="3" stddev="0.01">0.1104829383406694</datum>
        <datum id="ms_group_4" time="6" weight="0" stddev="0.01">0.6364517931631477</datum>
        <datum id="ms_group_4" time="6" weight="1" stddev="0.01">0.2447241988667853</datum>
        <datum id="ms_group_4" time="6" weight="2" stddev="0.01">0.01139626715483738</datum>
        <datum id="ms_group_4" time="6" weight="3" stddev="0.01">0.1447215396402829</datum>
        <datum id="ms_group_4" time="7" weight="0" stddev="0.01">0.5938582458351814</datum>
        <datum id="ms_group_4" time="7" weight="1" stddev="0.01">0.2619350948611138</datum>
        <datum id="ms_group_4" time="7" weight="2" stddev="0.01">0.02109631912964303</datum>
        <datum id="ms_group_4" time="7" weight="3" stddev="0.01">0.1387205241142606</datum>
        <datum id="ms_group_4" time="8" weight="0" stddev="0.01">0.5528282538027742</datum>
        <datum id="ms_group_4" time="8" weight="1" stddev="0.01">0.2856974246460657</datum>
        <datum id="ms_group_4" time="8" weight="2" stddev="0.01">0.01060298843689624</datum>
        <datum id="ms_group_4" time="8" weight="3" stddev="0.01">0.1258192284576465</datum>
        <datum id="ms_group_4" time="9" weight="0" stddev="0.01">0.5327967809833207</datum>
        <datum id="ms_group_4" time="9" weight="1" stddev="0.01">0.3004081262102744</datum>
        <datum id="ms_group_4" time="9" weight="2" stddev="0.01">0.0174498706069595</datum>
        <datum id="ms_group_4" time="9" weight="3" stddev="0.01">0.1538284870517811</datum>
        <datum id="ms_group_4" time="10" weight="0" stddev="0.01">0.5075333779749446</datum>
        <datum id="ms_group_4" time="10" weight="1" stddev="0.01">0.3029015237113549</datum>
        <datum id="ms_group_4" time="10" weight="2" stddev="0.01">0.03094997618940779</datum>
        <datum id="ms_group_4" time="10" weight="3" stddev="0.01">0.1430641185566797</datum>
        <datum id="ms_group_5" time="1" weight="0" stddev="0.01">0.91120407430524</datum>
        <datum id="ms_group_5" time="1" weight="1" stddev="0.01">0.06865153169904439</datum>
        <datum id="ms_group_5" time="1" weight="2" stddev="0.01">0.009580433840904906</datum>
        <datum id="ms_group_5" time="1" weight="3" stddev="0.01">0.005853759610708347</datum>
        <datum id="ms_group_5" time="1" weight="4" stddev="0.01">0.01181845895841618</datum>
        <datum id="ms_group_5" time="1" weight="5" stddev="0.01">0</datum>
        <datum id="ms_group_5" time="1" weight="6" stddev="0.01">0.01567839793370224</datum>
        <datum id="ms_group_5" time="2" weight="0" stddev="0.01">0.7604868257422299</datum>
        <datum id="ms_group_5" time="2" weight="1" stddev="0.01">0.1919325159334326</datum>
        <datum id="ms_group_5" time="2" weight="2" stddev="0.01">0.01567385430838564</datum>
        <datum id="ms_group_5" time="2" weight="3" stddev="0.01">0.02280132005240407</datum>
        <datum id="ms_group_5" time="2" weight="4" stddev="0.01">0</datum>
        <datum id="ms_group_5" time="2" weight="5" stddev="0.01">0.01135415783522985</datum>
        <datum id="ms_group_5" time="2" weight="6" stddev="0.01">0.03713272014977994</datum>
        <datum id="ms_group_5" time="3" weight="0" stddev="0.01">0.6156709165652159</datum>
        <datum id="ms_group_5" time="3" weight="1" stddev="0.01">0.308269530945853</datum>
        <datum id="ms_group_5" time="3" weight="2" stddev="0.01">0.009162806340387734</datum>
        <datum id="ms_group_5" time="3" weight="3" stddev="0.01">0.0546446607864382</datum>
        <datum id="ms_group_5" time="3" weight="4" stddev="0.01">0.01258713279819067</datum>
        <datum id="ms_group_5" time="3" weight="5" stddev="0.01">0</datum>
        <datum id="ms_group_5" time="3" weight="6" stddev="0.01">0.06224200300989487</datum>
        <datum id="ms_group_5" time="4" weight="0" stddev="0.01">0.4740001882576175</datum>
        <datum id="ms_group_5" time="4" weight="1" stddev="0.01">0.3936666243358375</datum>
        <datum id="ms_group_5" time="4" weight="2" stddev="0.01">0.01391039479942501</datum>
        <datum id="ms_group_5" time="4" weight="3" stddev="0.01">0.06138912733059557</datum>
        <datum id="ms_group_5" time="4" weight="4" stddev="0.01">0.0193901673463424</datum>
        <datum id="ms_group_5" time="4" weight="5" stddev="0.01">0.01566107230283965</datum>
        <datum id="ms_group_5" time="4" weight="6" stddev="0.01">0.04908435403541427</datum>
        <datum id="ms_group_5" time="5" weight="0" stddev="0.01">0.357729348902208</datum>
        <datum id="ms_group_5" time="5" weight="1" stddev="0.01">0.4290181945816147</datum>
        <datum id="ms_group_5" time="5" weight="2" stddev="0.01">0.04186827434062655</datum>
        <datum id="ms_group_5" time="5" weight="3" stddev="0.01">0.0816304906906523</datum>
        <datum id="ms_group_5" time="5" weight="4" stddev="0.01">0.02747904422113759</datum>
        <datum id="ms_group_5" time="5" weight="5" stddev="0.01">0</datum>
        <datum id="ms_group_5" time="5" weight="6" stddev="0.01">0.06728624639432629</datum>
        <datum id="ms_group_5" time="6" weight="0" stddev="0.01">0.2820119023668239</datum>
        <datum id="ms_group_5" time="6" weight="1" stddev="0.01">0.4902234232240813</datum>
        <datum id="ms_group_5" time="6" weight="2" stddev="0.01">0.06582213249556301</datum>
        <datum id="ms_group_5" time="6" weight="3" stddev="0.01">0.07089626537223467</datum>
        <datum id="ms_group_5" time="6" weight="4" stddev="0.01">0.0402930828357082</datum>
        <datum id="ms_group_5" time="6" weight="5" stddev="0.01">0</datum>
        <datum id="ms_group_5" time="6" weight="6" stddev="0.01">0.06056549608085427</datum>
        <datum id="ms_group_5" time="7" weight="0" stddev="0.01">0.2355439651006564</datum>
        <datum id="ms_group_5" time="7" weight="1" stddev="0.01">0.4843703503283643</datum>
        <datum id="ms_group_5" time="7" weight="2" stddev="0.01">0.06735373088612649</datum>
        <datum id="ms_group_5" time="7" weight="3" stddev="0.01">0.0869863703530831</datum>
        <datum id="ms_group_5" time="7" weight="4" stddev="0.01">0.04113299204833588</datum>
        <datum id="ms_group_5" time="7" weight="5" stddev="0.01">0</datum>
        <datum id="ms_group_5" time="7" weight="6" stddev="0.01">0.08070690020473668</datum>
        <datum id="ms_group_5" time="8" weight="0" stddev="0.01">0.1863840905833782</datum>
        <datum id="ms_group_5" time="8" weight="1" stddev="0.01">0.5086138332994714</datum>
        <datum id="ms_group_5" time="8" weight="2" stddev="0.01">0.07837433255531868</datum>
        <datum id="ms_group_5" time="8" weight="3" stddev="0.01">0.09654887059106515</datum>
        <datum id="ms_group_5" time="8" weight="4" stddev="0.01">0.06118381309136459</datum>
        <datum id="ms_group_5" time="8" weight="5" stddev="0.01">0</datum>
        <datum id="ms_group_5" time="8" weight="6" stddev="0.01">0.07263366084132379</datum>
        <datum id="ms_group_5" time="9" weight="0" stddev="0.01">0.1615703041753576</datum>
        <datum id="ms_group_5" time="9" weight="1" stddev="0.01">0.5162428882626904</datum>
        <datum id="ms_group_5" time="9" weight="2" stddev="0.01">0.08732995722639721</datum>
        <datum id="ms_group_5" time="9" weight="3" stddev="0.01">0.1012353498072257</datum>
        <datum id="ms_group_5" time="9" weight="4" stddev="0.01">0.04129116117081896</datum>
        <datum id="ms_group_5" time="9" weight="5" stddev="0.01">0.00426880413120028</datum>
        <datum id="ms_group_5" time="9" weight="6" stddev="0.01">0.07275249603126448</datum>
        <datum id="ms_group_5" time="10" weight="0" stddev="0.01">0.1493535067663153</datum>
        <datum id="ms_group_5" time="10" weight="1" stddev="0.01">0.4973952737723353</datum>
        <datum id="ms_group_5" time="10" weight="2" stddev="0.01">0.07282111285436096</datum>
        <datum id="ms_group_5" time="10" weight="3" stddev="0.01">0.1073928287606827</datum>
        <datum id="ms_group_5" time="10" weight="4" stddev="0.01">0.06200063540973195</datum>
        <datum id="ms_group_5" time="10" weight="5" stddev="0.01">0</datum>
        <datum id="ms_group_5" time="10" weight="6" stddev="0.01">0.07392717210640992</datum>
        <datum id="ms_group_6" time="1" weight="0" stddev="0.01">0.574060418059761</datum>
        <datum id="ms_group_6" time="1" weight="1" stddev="0.01">0.341501753829172</datum>
        <datum id="ms_group_6" time="1" weight="2" stddev="0.01">0</datum>
        <datum id="ms_group_6" time="1" weight="3" stddev="0.01">1.478517753855657e-05</datum>
        <datum id="ms_group_6" time="1" weight="4" stddev="0.01">0.002239265508231464</datum>
        <datum id="ms_group_6" time="1" weight="5" stddev="0.01">0.01803715836623357</datum>
        <datum id="ms_group_6" time="1" weight="6" stddev="0.01">0.09111872307313147</datum>
        <datum id="ms_group_6" time="2" weight="0" stddev="0.01">0.3514865988067932</datum>
        <datum id="ms_group_6" time="2" weight="1" stddev="0.01">0.5224490673624453</datum>
        <datum id="ms_group_6" time="2" weight="2" stddev="0.01">0</datum>
        <datum id="ms_group_6" time="2" weight="3" stddev="0.01">0</datum>
        <datum id="ms_group_6" time="2" weight="4" stddev="0.01">0</datum>
        <datum id="ms_group_6" time="2" weight="5" stddev="0.01">0</datum>
        <datum id="ms_group_6" time="2" weight="6" stddev="0.01">0.09238960296720181</datum>
        <datum id="ms_group_6" time="3" weight="0" stddev="0.01">0.197122607433608</datum>
        <datum id="ms_group_6" time="3" weight="1" stddev="0.01">0.6213563546512259</datum>
        <datum id="ms_group_6" time="3" weight="2" stddev="0.01">0.008960318099471553</datum>
        <datum id="ms_group_6" time="3" weight="3" stddev="0.01">0.03190666444064935</datum>
        <datum id="ms_group_6" time="3" weight="4" stddev="0.01">0.01384070453670573</datum>
        <datum id="ms_group_6" time="3" weight="5" stddev="0.01">0</datum>
        <datum id="ms_group_6" time="3" weight="6" stddev="0.01">0.1212618164561656</datum>
        <datum id="ms_group_6" time="4" weight="0" stddev="0.01">0.1407286310336926</datum>
        <datum id="ms_group_6" time="4" weight="1" stddev="0.01">0.6750943289193205</datum>
        <datum id="ms_group_6" time="4" weight="2" stddev="0.01">0.02558731586022326</datum>
        <datum id="ms_group_6" time="4" weight="3" stddev="0.01">0.02606914159727246</datum>
        <datum id="ms_group_6" time="4" weight="4" stddev="0.01">0.01530247545137512</datum>
        <datum id="ms_group_6" time="4" weight="5" stddev="0.01">0.006115155546490518</datum>
        <datum id="ms_group_6" time="4" weight="6" stddev="0.01">0.1363115951127881</datum>
        <datum id="ms_group_6" time="5" weight="0" stddev="0.01">0.08610833909838966</datum>
        <datum id="ms_group_6" time="5" weight="1" stddev="0.01">0.6960791577553064</datum>
        <datum id="ms_group_6" time="5" weight="2" stddev="0.01">0.04130106317914056</datum>
        <datum id="ms_group_6" time="5" weight="3" stddev="0.01">0.0445008975856746</datum>
        <datum id="ms_group_6" time="5" weight="4" stddev="0.01">0.01373778661081669</datum>
        <datum id="ms_group_6" time="5" weight="5" stddev="0.01">0</datum>
        <datum id="ms_group_6" time="5" weight="6" stddev="0.01">0.1304112072629256</datum>
        <datum id="ms_group_6" time="6" weight="0" stddev="0.01">0.0529610744115912</datum>
        <datum id="ms_group_6" time="6" weight="1" stddev="0.01">0.7116073624833594</datum>
        <datum id="ms_group_6" time="6" weight="2" stddev="0.01">0.02963243350656403</datum>
        <datum id="ms_group_6" time="6" weight="3" stddev="0.01">0.03711913645941305</datum>
        <datum id="ms_group_6" time="6" weight="4" stddev="0.01">0.009187911509438821</datum>
        <datum id="ms_group_6" time="6" weight="5" stddev="0.01">0</datum>
        <datum id="ms_group_6" time="6" weight="6" stddev="0.01">0.1448962752387237</datum>
        <datum id="ms_group_6" time="7" weight="0" stddev="0.01">0.03571771047334226</datum>
        <datum id="ms_group_6" time="7" weight="1" stddev="0.01">0.7182469812781219</datum>
        <datum id="ms_group_6" time="7" weight="2" stddev="0.01">0.04507018259313342</datum>
        <datum id="ms_group_6" time="7" weight="3" stddev="0.01">0.03691101949455362</datum>
        <datum id="ms_group_6" time="7" weight="4" stddev="0.01">0.02198586186450148</datum>
        <datum id="ms_group_6" time="7" weight="5" stddev="0.01">0.002605947092088975</datum>
        <datum id="ms_group_6" time="7" weight="6" stddev="0.01">0.1493403849316087</datum>
        <datum id="ms_group_6" time="8" weight="0" stddev="0.01">0.02859459150469557</datum>
        <datum id="ms_group_6" time="8" weight="1" stddev="0.01">0.6909991290872762</datum>
        <datum id="ms_group_6" time="8" weight="2" stddev="0.01">0.0713122939688455</datum>
        <datum id="ms_group_6" time="8" weight="3" stddev="0.01">0.03336771239788942</datum>
        <datum id="ms_group_6" time="8" weight="4" stddev="0.01">0.03553304428636212</datum>
        <datum id="ms_group_6" time="8" weight="5" stddev="0.01">0</datum>
        <datum id="ms_group_6" time="8" weight="6" stddev="0.01">0.1476989292807948</datum>
        <datum id="ms_group_6" time="9" weight="0" stddev="0.01">0.02609356061788124</datum>
        <datum id="ms_group_6" time="9" weight="1" stddev="0.01">0.6917822003893126</datum>
        <datum id="ms_group_6" time="9" weight="2" stddev="0.01">0.08162604198286237</datum>
        <datum id="ms_group_6" time="9" weight="3" stddev="0.01">0.02076087738043663</datum>
        <datum id="ms_group_6" time="9" weight="4" stddev="0.01">0.03992819124628746</datum>
        <datum id="ms_group_6" time="9" weight="5" stddev="0.01">0.003659064893756136</datum>
        <datum id="ms_group_6" time="9" weight="6" stddev="0.01">0.1418006025391936</datum>
        <datum id="ms_group_6" time="10" weight="0" stddev="0.01">0.0292391360243986</datum>
        <datum id="ms_group_6" time="10" weight="1" stddev="0.01">0.6809209245202306</datum>
        <datum id="ms_group_6" time="10" weight="2" stddev="0.01">0.07379102746015022</datum>
        <datum id="ms_group_6" time="10" weight="3" stddev="0.01">0.03124256469692728</datum>
        <datum id="ms_group_6" time="10" weight="4" stddev="0.01">0.02523997962728534</datum>
        <datum id="ms_group_6" time="10" weight="5" stddev="0.01">0.007486791854473276</datum>
        <datum id="ms_group_6" time="10" weight="6" stddev="0.01">0.1339902191246005</datum>
        <datum id="ms_group_7" time="1" weight="0" stddev="0.01">0.6261744061039314</datum>
        <datum id="ms_group_7" time="1" weight="1" stddev="0.01">0.3108336198325257</datum>
        <datum id="ms_group_7" time="1" weight="2" stddev="0.01">0.009290406121540171</datum>
        <datum id="ms_group_7" time="1" weight="3" stddev="0.01">0</datum>
        <datum id="ms_group_7" time="1" weight="4" stddev="0.01">0</datum>
        <datum id="ms_group_7" time="1" weight="5" stddev="0.01">0</datum>
        <datum id="ms_group_7" time="1" weight="6" stddev="0.01">0.07232192425590878</datum>
        <datum id="ms_group_7" time="2" weight="0" stddev="0.01">0.389697939182578</datum>
        <datum id="ms_group_7" time="2" weight="1" stddev="0.01">0.4935216044261612</datum>
        <datum id="ms_group_7" time="2" weight="2" stddev="0.01">0.007340499516281044</datum>
        <datum id="ms_group_7" time="2" weight="3" stddev="0.01">0.03613321750082011</datum>
        <datum id="ms_group_7" time="2" weight="4" stddev="0.01">0</datum>
        <datum id="ms_group_7" time="2" weight="5" stddev="0.01">0.01263110892147587</datum>
        <datum id="ms_group_7" time="2" weight="6" stddev="0.01">0.08164142023069963</datum>
        <datum id="ms_group_7" time="3" weight="0" stddev="0.01">0.2373226181185163</datum>
        <datum id="ms_group_7" time="3" weight="1" stddev="0.01">0.6029992253183762</datum>
        <datum id="ms_group_7" time="3" weight="2" stddev="0.01">0.01215947541601187</datum>
        <datum id="ms_group_7" time="3" weight="3" stddev="0.01">0.04140317220858578</datum>
        <datum id="ms_group_7" time="3" weight="4" stddev="0.01">0.02228765023339985</datum>
        <datum id="ms_group_7" time="3" weight="5" stddev="0.01">0</datum>
        <datum id="ms_group_7" time="3" weight="6" stddev="0.01">0.09436986538281036</datum>
        <datum id="ms_group_7" time="4" weight="0" stddev="0.01">0.1645823811149023</datum>
        <datum id="ms_group_7" time="4" weight="1" stddev="0.01">0.6586202812663831</datum>
        <datum id="ms_group_7" time="4" weight="2" stddev="0.01">0.04835423748440715</datum>
        <datum id="ms_group_7" time="4" weight="3" stddev="0.01">0.00380956580666255</datum>
        <datum id="ms_group_7" time="4" weight="4" stddev="0.01">0</datum>
        <datum id="ms_group_7" time="4" weight="5" stddev="0.01">0</datum>
        <datum id="ms_group_7" time="4" weight="6" stddev="0.01">0.08976198748240047</datum>
        <datum id="ms_group_7" time="5" weight="0" stddev="0.01">0.1019697528282384</datum>
        <datum id="ms_group_7" time="5" weight="1" stddev="0.01">0.6627186766317823</datum>
        <datum id="ms_group_7" time="5" weight="2" stddev="0.01">0.05495167215437523</datum>
        <datum id="ms_group_7" time="5" weight="3" stddev="0.01">0.04457639842559995</datum>
        <datum id="ms_group_7" time="5" weight="4" stddev="0.01">0.03271612882877491</datum>
        <datum id="ms_group_7" time="5" weight="5" stddev="0.01">0.001152982250473233</datum>
        <datum id="ms_group_7" time="5" weight="6" stddev="0.01">0.1176587264057045</datum>
        <datum id="ms_group_7" time="6" weight="0" stddev="0.01">0.0862823979897793</datum>
        <datum id="ms_group_7" time="6" weight="1" stddev="0.01">0.6521069462933236</datum>
        <datum id="ms_group_7" time="6" weight="2" stddev="0.01">0.07053805943470129</datum>
        <datum id="ms_group_7" time="6" weight="3" stddev="0.01">0.05354359302552725</datum>
        <datum id="ms_group_7" time="6" weight="4" stddev="0.01">0.04609370636415666</datum>
        <datum id="ms_group_7" time="6" weight="5" stddev="0.01">0</datum>
        <datum id="ms_group_7" time="6" weight="6" stddev="0.01">0.1347533121662692</datum>
        <datum id="ms_group_7" time="7" weight="0" stddev="0.01">0.05640947589304279</datum>
        <datum id="ms_group_7" time="7" weight="1" stddev="0.01">0.6722855427819164</datum>
        <datum id="ms_group_7" time="7" weight="2" stddev="0.01">0.08458378024373388</datum>
        <datum id="ms_group_7" time="7" weight="3" stddev="0.01">0.05026938715192525</datum>
        <datum id="ms_group_7" time="7" weight="4" stddev="0.01">0.04002090364438687</datum>
        <datum id="ms_group_7" time="7" weight="5" stddev="0.01">0.01621655307530108</datum>
        <datum id="ms_group_7" time="7" weight="6" stddev="0.01">0.1358209873625272</datum>
        <datum id="ms_group_7" time="8" weight="0" stddev="0.01">0.0385523281764393</datum>
        <datum id="ms_group_7" time="8" weight="1" stddev="0.01">0.661046124619963</datum>
        <datum id="ms_group_7" time="8" weight="2" stddev="0.01">0.08701689999154757</datum>
        <datum id="ms_group_7" time="8" weight="3" stddev="0.01">0.05619136604839265</datum>
        <datum id="ms_group_7" time="8" weight="4" stddev="0.01">0.03041420530831613</datum>
        <datum id="ms_group_7" time="8" weight="5" stddev="0.01">0</datum>
        <datum id="ms_group_7" time="8" weight="6" stddev="0.01">0.1327773744630973</datum>
        <datum id="ms_group_7" time="9" weight="0" stddev="0.01">0.05645041906870238</datum>
        <datum id="ms_group_7" time="9" weight="1" stddev="0.01">0.6494579026975486</datum>
        <datum id="ms_group_7" time="9" weight="2" stddev="0.01">0.08154659036907042</datum>
        <datum id="ms_group_7" time="9" weight="3" stddev="0.01">0.03341098486591565</datum>
        <datum id="ms_group_7" time="9" weight="4" stddev="0.01">0.05412594736399887</datum>
        <datum id="ms_group_7" time="9" weight="5" stddev="0.01">0</datum>
        <datum id="ms_group_7" time="9" weight="6" stddev="0.01">0.1174733111053363</datum>
        <datum id="ms_group_7" time="10" weight="0" stddev="0.01">0.009638753250451139</datum>
        <datum id="ms_group_7" time="10" weight="1" stddev="0.01">0.6425852457105582</datum>
        <datum id="ms_group_7" time="10" weight="2" stddev="0.01">0.1065679207946759</datum>
        <datum id="ms_group_7" time="10" weight="3" stddev="0.01">0.04068730272507581</datum>
        <datum id="ms_group_7" time="10" weight="4" stddev="0.01">0.05183978585802795</datum>
        <datum id="ms_group_7" time="10" weight="5" stddev="0.01">0.01818007948942497</datum>
        <datum id="ms_group_7" time="10" weight="6" stddev="0.01">0.1297766354907411</datum>
        <datum id="ms_group_8" time="1" weight="0" stddev="0.01">0.8576702367887062</datum>
        <datum id="ms_group_8" time="1" weight="1" stddev="0.01">0.1053714419234864</datum>
        <datum id="ms_group_8" time="1" weight="2" stddev="0.01">0.02562208483725147</datum>
        <datum id="ms_group_8" time="1" weight="3" stddev="0.01">0.01259725001790535</datum>
        <datum id="ms_group_8" time="1" weight="4" stddev="0.01">0</datum>
        <datum id="ms_group_8" time="1" weight="5" stddev="0.01">0</datum>
        <datum id="ms_group_8" time="2" weight="0" stddev="0.01">0.7335802518647963</datum>
        <datum id="ms_group_8" time="2" weight="1" stddev="0.01">0.2058405699488405</datum>
        <datum id="ms_group_8" time="2" weight="2" stddev="0.01">0.02940870237417455</datum>
        <datum id="ms_group_8" time="2" weight="3" stddev="0.01">0.00137931251824607</datum>
        <datum id="ms_group_8" time="2" weight="4" stddev="0.01">0.01104508157161437</datum>
        <datum id="ms_group_8" time="2" weight="5" stddev="0.01">0</datum>
        <datum id="ms_group_8" time="3" weight="0" stddev="0.01">0.641114068655373</datum>
        <datum id="ms_group_8" time="3" weight="1" stddev="0.01">0.2436142964161243</datum>
        <datum id="ms_group_8" time="3" weight="2" stddev="0.01">0.05125835645550452</datum>
        <datum id="ms_group_8" time="3" weight="3" stddev="0.01">0.03296416222463857</datum>
        <datum id="ms_group_8" time="3" weight="4" stddev="0.01">0.01087110696610226</datum>
        <datum id="ms_group_8" time="3" weight="5" stddev="0.01">0.01289474613218545</datum>
        <datum id="ms_group_8" time="4" weight="0" stddev="0.01">0.5924006891740026</datum>
        <datum id="ms_group_8" time="4" weight="1" stddev="0.01">0.2539618080202034</datum>
        <datum id="ms_group_8" time="4" weight="2" stddev="0.01">0.09015961497517681</datum>
        <datum id="ms_group_8" time="4" weight="3" stddev="0.01">0.03349654867571649</datum>
        <datum id="ms_group_8" time="4" weight="4" stddev="0.01">0.01118633834052951</datum>
        <datum id="ms_group_8" time="4" weight="5" stddev="0.01">0.02094461624088171</datum>
        <datum id="ms_group_8" time="5" weight="0" stddev="0.01">0.5563960111761171</datum>
        <datum id="ms_group_8" time="5" weight="1" stddev="0.01">0.2723792980980592</datum>
        <datum id="ms_group_8" time="5" weight="2" stddev="0.01">0.09634521649543364</datum>
        <datum id="ms_group_8" time="5" weight="3" stddev="0.01">0.03918295411463258</datum>
        <datum id="ms_group_8" time="5" weight="4" stddev="0.01">0.01124281850373462</datum>
        <datum id="ms_group_8" time="5" weight="5" stddev="0.01">0.03579093838163488</datum>
        <datum id="ms_group_8" time="6" weight="0" stddev="0.01">0.5012137018230294</datum>
        <datum id="ms_group_8" time="6" weight="1" stddev="0.01">0.2647612636311951</datum>
        <datum id="ms_group_8" time="6" weight="2" stddev="0.01">0.09622312925720584</datum>
        <datum id="ms_group_8" time="6" weight="3" stddev="0.01">0.04832411508988661</datum>
        <datum id="ms_group_8" time="6" weight="4" stddev="0.01">0.04515201244387722</datum>
        <datum id="ms_group_8" time="6" weight="5" stddev="0.01">0.02881465786000718</datum>
        <datum id="ms_group_8" time="7" weight="0" stddev="0.01">0.4854583561310923</datum>
        <datum id="ms_group_8" time="7" weight="1" stddev="0.01">0.2664569969806179</datum>
        <datum id="ms_group_8" time="7" weight="2" stddev="0.01">0.1041114222190815</datum>
        <datum id="ms_group_8" time="7" weight="3" stddev="0.01">0.0551432678147446</datum>
        <datum id="ms_group_8" time="7" weight="4" stddev="0.01">0.03069358768394614</datum>
        <datum id="ms_group_8" time="7" weight="5" stddev="0.01">0.05375114519614064</datum>
        <datum id="ms_group_8" time="8" weight="0" stddev="0.01">0.4809100766323546</datum>
        <datum id="ms_group_8" time="8" weight="1" stddev="0.01">0.2531430473110385</datum>
        <datum id="ms_group_8" time="8" weight="2" stddev="0.01">0.1261016801151164</datum>
        <datum id="ms_group_8" time="8" weight="3" stddev="0.01">0.05511678795068146</datum>
        <datum id="ms_group_8" time="8" weight="4" stddev="0.01">0.04598601260035288</datum>
        <datum id="ms_group_8" time="8" weight="5" stddev="0.01">0.05059032878591459</datum>
        <datum id="ms_group_8" time="9" weight="0" stddev="0.01">0.446233229034444</datum>
        <datum id="ms_group_8" time="9" weight="1" stddev="0.01">0.2599054664927236</datum>
        <datum id="ms_group_8" time="9" weight="2" stddev="0.01">0.1433383553704124</datum>
        <datum id="ms_group_8" time="9" weight="3" stddev="0.01">0.04449737143611176</datum>
        <datum id="ms_group_8" time="9" weight="4" stddev="0.01">0.05494182247671932</datum>
        <datum id="ms_group_8" time="9" weight="5" stddev="0.01">0.04339363928976053</datum>
        <datum id="ms_group_8" time="10" weight="0" stddev="0.01">0.4384555188868156</datum>
        <datum id="ms_group_8" time="10" weight="1" stddev="0.01">0.2355602251669119</datum>
        <datum id="ms_group_8" time="10" weight="2" stddev="0.01">0.1459721712211063</datum>
        <datum id="ms_group_8" time="10" weight="3" stddev="0.01">0.07340802956318136</datum>
        <datum id="ms_group_8" time="10" weight="4" stddev="0.01">0.05447808070529809</datum>
        <datum id="ms_group_8" time="10" weight="5" stddev="0.01">0.0592386353249231</datum>
        <datum id="ms_group_9" time="1" weight="0" stddev="0.01">0.9617264248709025</datum>
        <datum id="ms_group_9" time="1" weight="1" stddev="0.01">0.04204566224199622</datum>
        <datum id="ms_group_9" time="1" weight="2" stddev="0.01">0.004283075177204893</datum>
        <datum id="ms_group_9" time="1" weight="3" stddev="0.01">0.002500770787027414</datum>
        <datum id="ms_group_9" time="1" weight="4" stddev="0.01">0.007471967876091303</datum>
        <datum id="ms_group_9" time="1" weight="5" stddev="0.01">0.01084626065396249</datum>
        <datum id="ms_group_9" time="1" weight="6" stddev="0.01">0</datum>
        <datum id="ms_group_9" time="2" weight="0" stddev="0.01">0.8636500194893834</datum>
        <datum id="ms_group_9" time="2" weight="1" stddev="0.01">0.09679315326352332</datum>
        <datum id="ms_group_9" time="2" weight="2" stddev="0.01">0.004872355925250732</datum>
        <datum id="ms_group_9" time="2" weight="3" stddev="0.01">0</datum>
        <datum id="ms_group_9" time="2" weight="4" stddev="0.01">0.006134523473019903</datum>
        <datum id="ms_group_9" time="2" weight="5" stddev="0.01">0</datum>
        <datum id="ms_group_9" time="2" weight="6" stddev="0.01">0.0257442630738887</datum>
        <datum id="ms_group_9" time="3" weight="0" stddev="0.01">0.7712908472564191</datum>
        <datum id="ms_group_9" time="3" weight="1" stddev="0.01">0.1757858578120839</datum>
        <datum id="ms_group_9" time="3" weight="2" stddev="0.01">0.009921987156181228</datum>
        <datum id="ms_group_9" time="3" weight="3" stddev="0.01">0.003160235436983871</datum>
        <datum id="ms_group_9" time="3" weight="4" stddev="0.01">0.00872391501069609</datum>
        <datum id="ms_group_9" time="3" weight="5" stddev="0.01">0</datum>
        <datum id="ms_group_9" time="3" weight="6" stddev="0.01">0.03522984076910164</datum>
        <datum id="ms_group_9" time="4" weight="0" stddev="0.01">0.66310414518792</datum>
        <datum id="ms_group_9" time="4" weight="1" stddev="0.01">0.2647769158399784</datum>
        <datum id="ms_group_9" time="4" weight="2" stddev="0.01">0.005135743450194409</datum>
        <datum id="ms_group_9" time="4" weight="3" stddev="0.01">0.02578972819692156</datum>
        <datum id="ms_group_9" time="4" weight="4" stddev="0.01">0.004259612115858709</datum>
        <datum id="ms_group_9" time="4" weight="5" stddev="0.01">0.02142680286720136</datum>
        <datum id="ms_group_9" time="4" weight="6" stddev="0.01">0.05023170860023086</datum>
        <datum id="ms_group_9" time="5" weight="0" stddev="0.01">0.5884707004521036</datum>
        <datum id="ms_group_9" time="5" weight="1" stddev="0.01">0.3242479128752995</datum>
        <datum id="ms_group_9" time="5" weight="2" stddev="0.01">0.01293669675469371</datum>
        <datum id="ms_group_9" time="5" weight="3" stddev="0.01">0.01478109634312319</datum>
        <datum id="ms_group_9" time="5" weight="4" stddev="0.01">0</datum>
        <datum id="ms_group_9" time="5" weight="5" stddev="0.01">0</datum>
        <datum id="ms_group_9" time="5" weight="6" stddev="0.01">0.05194426089207996</datum>
        <datum id="ms_group_9" time="6" weight="0" stddev="0.01">0.5032544630524465</datum>
        <datum id="ms_group_9" time="6" weight="1" stddev="0.01">0.3939719183823169</datum>
        <datum id="ms_group_9" time="6" weight="2" stddev="0.01">0.01984759614439237</datum>
        <datum id="ms_group_9" time="6" weight="3" stddev="0.01">0.0237139949516908</datum>
        <datum id="ms_group_9" time="6" weight="4" stddev="0.01">0.008661174784848897</datum>
        <datum id="ms_group_9" time="6" weight="5" stddev="0.01">0.006750969120535316</datum>
        <datum id="ms_group_9" time="6" weight="6" stddev="0.01">0.06880943798965468</datum>
        <datum id="ms_group_9" time="7" weight="0" stddev="0.01">0.4167219090470974</datum>
        <datum id="ms_group_9" time="7" weight="1" stddev="0.01">0.4303875106668301</datum>
        <datum id="ms_group_9" time="7" weight="2" stddev="0.01">0.008915270346294198</datum>
        <datum id="ms_group_9" time="7" weight="3" stddev="0.01">0.01763902392334195</datum>
        <datum id="ms_group_9" time="7" weight="4" stddev="0.01">0.01392495770586658</datum>
        <datum id="ms_group_9" time="7" weight="5" stddev="0.01">0</datum>
        <datum id="ms_group_9" time="7" weight="6" stddev="0.01">0.09635135682029233</datum>
        <datum id="ms_group_9" time="8" weight="0" stddev="0.01">0.3583899837728245</datum>
        <datum id="ms_group_9" time="8" weight="1" stddev="0.01">0.4683305558403558</datum>
        <datum id="ms_group_9" time="8" weight="2" stddev="0.01">0.03138980183908292</datum>
        <datum id="ms_group_9" time="8" weight="3" stddev="0.01">0</datum>
        <datum id="ms_group_9" time="8" weight="4" stddev="0.01">0.006178167896040214</datum>
        <datum id="ms_group_9" time="8" weight="5" stddev="0.01">0.006768650156620532</datum>
        <datum id="ms_group_9" time="8" weight="6" stddev="0.01">0.09840833002612151</datum>
        <datum id="ms_group_9" time="9" weight="0" stddev="0.01">0.3170034638839546</datum>
        <datum id="ms_group_9" time="9" weight="1" stddev="0.01">0.515414788168407</datum>
        <datum id="ms_group_9" time="9" weight="2" stddev="0.01">0.03562227331806375</datum>
        <datum id="ms_group_9" time="9" weight="3" stddev="0.01">0.0196643462889013</datum>
        <datum id="ms_group_9" time="9" weight="4" stddev="0.01">0.01739362620783569</datum>
        <datum id="ms_group_9" time="9" weight="5" stddev="0.01">0</datum>
        <datum id="ms_group_9" time="9" weight="6" stddev="0.01">0.09073371364614122</datum>
        <datum id="ms_group_9" time="10" weight="0" stddev="0.01">0.2571695636371389</datum>
        <datum id="ms_group_9" time="10" weight="1" stddev="0.01">0.5184396319444521</datum>
        <datum id="ms_group_9" time="10" weight="2" stddev="0.01">0.04431211049213479</datum>
        <datum id="ms_group_9" time="10" weight="3" stddev="0.01">0.02049015111109948</datum>
        <datum id="ms_group_9" time="10" weight="4" stddev="0.01">0.007023585231047211</datum>
        <datum id="ms_group_9" time="10" weight="5" stddev="0.01">0.004025003962289046</datum>
        <datum id="ms_group_9" time="10" weight="6" stddev="0.01">0.1390515574233028</datum>
      </data>
    </measurement>
    <simulation method="cumomer" type="auto">
      <variables>
        <poolvalue pool="AKV" lo="1" hi="1">1</poolvalue>
        <poolvalue pool="BM_AKG" lo="1" hi="1">1</poolvalue>
        <poolvalue pool="BM_Ery4P" lo="1" hi="1">1</poolvalue>
        <poolvalue pool="BM_Pyr" lo="1" hi="1">1</poolvalue>
        <poolvalue pool="Chor" lo="1" hi="1">1</poolvalue>
        <poolvalue pool="DAHP" lo="1" hi="1">1</poolvalue>
        <poolvalue pool="PyrCO2" lo="1" hi="1">1</poolvalue>
        <fluxvalue flux="Glucupt_1" type="net">0.7</fluxvalue>
        <fluxvalue flux="pyk" type="net">1.4</fluxvalue>
        <fluxvalue flux="zwf" type="net">0.2</fluxvalue>
        <fluxvalue flux="gnd" type="net">0.15062</fluxvalue>
        <fluxvalue flux="out_Ac" type="net">0.213</fluxvalue>
        <fluxvalue flux="ald" type="xch">0.706269174199845</fluxvalue>
        <fluxvalue flux="eno" type="xch">4.024166239612535</fluxvalue>
        <fluxvalue flux="ta" type="xch">0.561202250629165</fluxvalue>
        <fluxvalue flux="tk1" type="xch">0.199495252397791</fluxvalue>
        <fluxvalue flux="tk2" type="xch">0.00212007520991334</fluxvalue>
        <fluxvalue flux="fum_a" type="xch">0.65551402054824</fluxvalue>
        <fluxvalue flux="ppc" type="xch">0.345482140070073</fluxvalue>
      </variables>
    </simulation>
  </configuration>
</fluxml>
