# Supplementary material for: The Design of FluxML: A Universal Modeling Language for 13C Metabolic Flux Analysis
Source: Front Microbiol. 2019 May 24;10:1022. doi: 10.3389/fmicb.2019.01022 (PMC6543931; doi:10.3389/fmicb.2019.01022)
Supplement: Supplementary file 2 [file Data_Sheet_2.ZIP › SimulatorComparison/README.txt]

Content

Models:
- e_coli.fml: 
	stationary FluxML model
- e_coli_ns.fml: 
	nonstationary FuxML model

Results:
- Stationary:
	- 13cflux2.hdf5:
	  HDF5 files containing 13cflux2 simulation results
	- sysmetab.hdf5:
	  HDF5 files containing sysmetab simulation results
	- eval_stationary.m:
	  Matlab evaluation script to evaluate the HDF5 files, 	  generates parity plot 
- Nonstationary
	- 13cflux2.hdf5:
	  HDF5 files containing 13cflux2 simulation results
	- sysmetab.hdf5:
	  HDF5 files containing sysmetab simulation results
	- parity_nonstationary_groups.sci:
	  Scilab evaluation script to evaluate the HDF5 file; 	  	  generates parity plot
