# Supplementary material for: The Design of FluxML: A Universal Modeling Language for 13C Metabolic Flux Analysis
Source: Front Microbiol. 2019 May 24;10:1022. doi: 10.3389/fmicb.2019.01022 (PMC6543931; doi:10.3389/fmicb.2019.01022)
Supplement: Supplementary file 2 [file Data_Sheet_2.ZIP › SimulatorComparison/results/nonstationary/parity_nonstationary_groups.sci]

////////////////////////////////////////////////////////////
// color coded metabolite MIDs of different time-series  //
////////////////////////////////////////////////////////////
 
measGroups = cellstr(["Suc"; "ICit"; "PEP"; "PGA"; "FruBP"; "Glc6P"; "Fru6P"; "Rib5P"; "Gnt6P"])
customizedColors = cellstr(["b*";"gd";"ko.";"ro.";"go.";"bo.";"co.";"mo.";"yo."])

scf(1)
clf
f=get("current_figure")
f.figure_size=[700,700]
xpts = [0 .7];
ypts = [0 .7];
plot(xpts, ypts,'k-->');

// Open data files
f1 = h5open("13cflux2.hdf5");
f2 = h5open("sysmetab.hdf5");

for m=1:size(measGroups,1)
    
    y1= f1(strcat(["/measurement/labeling/ms_group_",string(m),"/values"])).data'
    y2= f2(strcat(["/measurement/labeling/ms_group_",string(m),"/values"])).data'
 
    // parity plot
    plot(y1,y2,char(customizedColors(m)))    
    // diff plot
    //plot([y1-y2],char(customizedColors(m)))
    xlabel('13CFLUX2', "fontsize", 3);
    ylabel('Sysmetab', "fontsize", 3);
    
    //disp(char(Names(m)))
    //disp(char(customizedColors(m)))
    //disp(norm([y1-y2],2))
    
 end      
title("Isotopically Nonstationary Comparison")

// save figure
// xs2svg(gcf(),"parity_nonstationary_groups.svg");
xs2eps(gcf(),"parity_nonstationary_groups.eps");

// free the resources
h5close(f1);
h5close(f2);
