# Supplementary material for: The Design of FluxML: A Universal Modeling Language for 13C Metabolic Flux Analysis
Source: Front Microbiol. 2019 May 24;10:1022. doi: 10.3389/fmicb.2019.01022 (PMC6543931; doi:10.3389/fmicb.2019.01022)
Supplement: Supplementary file 2 [file Data_Sheet_2.ZIP › SimulatorComparison/results/nonstationary/parity_nonstationary_times.sci]

////////////////////////////////////////////////////////////
// color coded time-series MIDs of different metabolite  //
////////////////////////////////////////////////////////////
timePoints = linspace(1, 10, 10);
customizedColors = cellstr(["rp";"b*";"gd";"ko.";"ro.";"go.";"bo.";"co.";"mo.";"yo."])

scf(2)
clf
f=get("current_figure")
f.figure_size=[700,700]
xpts = [0 .7];
ypts = [0 .7];
plot(xpts, ypts,'k-->');
    
// open data files
f1 = h5open("13cflux2.hdf5");
f2 = h5open("sysmetab.hdf5");

for t=1:10
   
   for m=1:9
        
        y1= f1(strcat(["/measurement/labeling/ms_group_",string(m),"/values"])).data'   
        y2= f2(strcat(["/measurement/labeling/ms_group_",string(m),"/values"])).data'
     
        // parity plot
        plot(y1(:,t),y2(:,t),char(customizedColors(t)))    
        //plot(abs([y1(:,t)-y2(:,t)]),char(customizedColors(t)))
        xlabel('13CFLUX2', "fontsize", 3);
        ylabel('Sysmetab', "fontsize", 3);
        
   end
   //disp(timePoints(t))
   //disp(norm([y1(:,t)-y2(:,t)],2))
   
end
title("Isotopically Nonstationary Comparison")

// save figure
// xs2svg(gcf(),"parity_nonstationary_times.svg");
xs2eps(gcf(),"parity_nonstationary_times.eps");

// free resources
h5close(f1);
h5close(f2);
