# Supplementary material for: The Design of FluxML: A Universal Modeling Language for 13C Metabolic Flux Analysis
Source: Front Microbiol. 2019 May 24;10:1022. doi: 10.3389/fmicb.2019.01022 (PMC6543931; doi:10.3389/fmicb.2019.01022)
Supplement: Supplementary file 2 [file Data_Sheet_2.ZIP › SimulatorComparison/results/stationary/eval_stationary.m]

%%%%%%%%%%%%%%%%%%%%%%%%%%%%%%%%%%%%%%%%%%%%%
%%%%%%%%%%%%%%%%% STAT-CASE %%%%%%%%%%%%%%%%%
%%%%%%%%%%%%%%%%%%%%%%%%%%%%%%%%%%%%%%%%%%%%%

close all
clear 

%% Sysmetab
sysmetab_values = {9}; 
sysmetab_ids    = {9}; 

file_name='sysmetab.hdf5';

sysmetab_values{1} = h5read(file_name,'/measurement/labeling/ms_group_1/values')';
sysmetab_values{2} = h5read(file_name,'/measurement/labeling/ms_group_2/values')';
sysmetab_values{3} = h5read(file_name,'/measurement/labeling/ms_group_3/values')';
sysmetab_values{4} = h5read(file_name,'/measurement/labeling/ms_group_4/values')';
sysmetab_values{5} = h5read(file_name,'/measurement/labeling/ms_group_5/values')';
sysmetab_values{6} = h5read(file_name,'/measurement/labeling/ms_group_6/values')';
sysmetab_values{7} = h5read(file_name,'/measurement/labeling/ms_group_7/values')';
sysmetab_values{8} = h5read(file_name,'/measurement/labeling/ms_group_8/values')';
sysmetab_values{9} = h5read(file_name,'/measurement/labeling/ms_group_9/values')';


%% 13CFLUX2
x3flux_values = {9}; 
x3flux_ids    = {9}; 
residual      = {9};
residual_max  = {9};

file_name='13cflux2.hdf5';

x3flux_values{1} = h5read(file_name,'/measurement/labeling/ms_group_1/values')';
x3flux_values{2} = h5read(file_name,'/measurement/labeling/ms_group_2/values')';
x3flux_values{3} = h5read(file_name,'/measurement/labeling/ms_group_3/values')';
x3flux_values{4} = h5read(file_name,'/measurement/labeling/ms_group_4/values')';
x3flux_values{5} = h5read(file_name,'/measurement/labeling/ms_group_5/values')';
x3flux_values{6} = h5read(file_name,'/measurement/labeling/ms_group_6/values')';
x3flux_values{7} = h5read(file_name,'/measurement/labeling/ms_group_7/values')';
x3flux_values{8} = h5read(file_name,'/measurement/labeling/ms_group_8/values')';
x3flux_values{9} = h5read(file_name,'/measurement/labeling/ms_group_9/values')';


x3flux_ids{1} = char(h5read(file_name,'/measurement/labeling/ms_group_1/name'));
x3flux_ids{2} = char(h5read(file_name,'/measurement/labeling/ms_group_2/name'));
x3flux_ids{3} = char(h5read(file_name,'/measurement/labeling/ms_group_3/name'));
x3flux_ids{4} = char(h5read(file_name,'/measurement/labeling/ms_group_4/name'));
x3flux_ids{5} = char(h5read(file_name,'/measurement/labeling/ms_group_5/name'));
x3flux_ids{6} = char(h5read(file_name,'/measurement/labeling/ms_group_6/name'));
x3flux_ids{7} = char(h5read(file_name,'/measurement/labeling/ms_group_7/name'));
x3flux_ids{8} = char(h5read(file_name,'/measurement/labeling/ms_group_8/name'));
x3flux_ids{9} = char(h5read(file_name,'/measurement/labeling/ms_group_9/name'));

x3flux_values_label{1} = h5read(file_name,'/measurement/labeling/ms_group_1/values_r');
x3flux_values_label{2} = h5read(file_name,'/measurement/labeling/ms_group_2/values_r');
x3flux_values_label{3} = h5read(file_name,'/measurement/labeling/ms_group_3/values_r');
x3flux_values_label{4} = h5read(file_name,'/measurement/labeling/ms_group_4/values_r');
x3flux_values_label{5} = h5read(file_name,'/measurement/labeling/ms_group_5/values_r');
x3flux_values_label{6} = h5read(file_name,'/measurement/labeling/ms_group_6/values_r');
x3flux_values_label{7} = h5read(file_name,'/measurement/labeling/ms_group_7/values_r');
x3flux_values_label{8} = h5read(file_name,'/measurement/labeling/ms_group_8/values_r');
x3flux_values_label{9} = h5read(file_name,'/measurement/labeling/ms_group_9/values_r');

for i=1:9
    residual{i} = abs(cell2mat(x3flux_values(i)) - cell2mat(sysmetab_values(i)));
    residual_max{i} = max(residual{i});
end

customizedColors{1} = 'b.';
customizedColors{2} = 'g.';
customizedColors{3} = 'k.';
customizedColors{4} = 'r.';
customizedColors{5} = 'g.';
customizedColors{6} = 'b.';
customizedColors{7} = 'c.';
customizedColors{8} = 'm.';
customizedColors{9} = 'y.';

% %% plot simulation results
% for i=[1:length(sysmetab_values)]
% 	sysmetab_data = cell2mat(sysmetab_values(i));    
%     x3flux_data = cell2mat(x3flux_values(i));
% 	strLegend= x3flux_values_label{i}; %cell(1,length(sysmetab_data(:,1)));
% 	figure(i);
%     bar(categorical(strLegend), [ x3flux_data sysmetab_data]);    
%  	title(x3flux_ids(i));
%     legend('13CFLUX2','Sysmetab');    
%     saveas(gcf,strcat('results/STAT/',char(x3flux_ids{i}),'.png'));
% end

figure(1);
clf; hold on; 
for i=[1:length(sysmetab_values)]
    i
	sysmetab_data = cell2mat(sysmetab_values(i));    
	x3flux_data = cell2mat(x3flux_values(i));
	% scatter(x3flux_data, sysmetab_data, 'filled');
    plot(x3flux_data,sysmetab_data,customizedColors{i},'Markersize',25);
end
x = linspace(0,0.7);
plot(x,x,'k--');
title('Isotopically Stationary Comparison');
xlabel('13CFLUX2');
ylabel('Sysmetab');
box
saveas(gcf,'parity_stationary.eps','epsc');

%% plots MS-wise error per mgroup
% for i=1:length(inca_values)
% 	residual_data = cell2mat(residual(i));    
% 	strLegend= cell(1,length(residual_data(:,1)));
% 	figure(i)
% 	for j=1:length(residual_data(:,1))
% 		strLegend{j}= sprintf('ms_%i',(j-1));
%     end      
%     bar(categorical(strLegend), residual_data);    
% 	title(x3flux_ids(i));    
% end


%% plots max_error per mgroup
%     figure(i+1)
% 	max_error = cell2mat(residual_max);     
%     bar(categorical(x3flux_ids), max_error);    
%     title('Errors')
%     saveas(gcf,'results/STAT/errors_sim_na_true.eps')
