# Supplementary material for: The Design of FluxML: A Universal Modeling Language for 13C Metabolic Flux Analysis
Source: Front Microbiol. 2019 May 24;10:1022. doi: 10.3389/fmicb.2019.01022 (PMC6543931; doi:10.3389/fmicb.2019.01022)
Supplement: Supplementary file 3 [file Data_Sheet_3.zip]

Archive with 38 entries (34 files):
- Parallel_Experiments/
- Parallel_Experiments/models/
- Parallel_Experiments/models/crown.fml
- Parallel_Experiments/models/crown_multiplied.fml
- Parallel_Experiments/programs/
- Parallel_Experiments/programs/setmeasurements
- Parallel_Experiments/programs/multiply_fml
- Parallel_Experiments/programs/setinputs
- Parallel_Experiments/README.txt
- Parallel_Experiments/data/
- Parallel_Experiments/data/input_06.csv
- Parallel_Experiments/data/input_08.csv
- Parallel_Experiments/data/data_12.csv
- Parallel_Experiments/data/data_07.csv
- Parallel_Experiments/data/data_11.csv
- Parallel_Experiments/data/input_12.csv
- Parallel_Experiments/data/data_08.csv
- Parallel_Experiments/data/data_04.csv
- Parallel_Experiments/data/data_10.csv
- Parallel_Experiments/data/input_02.csv
- Parallel_Experiments/data/input_09.csv
- Parallel_Experiments/data/input_13.csv
- Parallel_Experiments/data/input_14.csv
- Parallel_Experiments/data/input_07.csv
- Parallel_Experiments/data/data_03.csv
- Parallel_Experiments/data/data_06.csv
- Parallel_Experiments/data/input_05.csv
- Parallel_Experiments/data/input_11.csv
- Parallel_Experiments/data/input_03.csv
- Parallel_Experiments/data/data_01.csv
- Parallel_Experiments/data/data_14.csv
- Parallel_Experiments/data/data_09.csv
- Parallel_Experiments/data/data_13.csv
- Parallel_Experiments/data/data_05.csv
- Parallel_Experiments/data/input_10.csv
- Parallel_Experiments/data/input_01.csv
- Parallel_Experiments/data/data_02.csv
- Parallel_Experiments/data/input_04.csv
