# Supplementary material for: The Design of FluxML: A Universal Modeling Language for 13C Metabolic Flux Analysis
Source: Front Microbiol. 2019 May 24;10:1022. doi: 10.3389/fmicb.2019.01022 (PMC6543931; doi:10.3389/fmicb.2019.01022)
Supplement: Supplementary file 3 [file Data_Sheet_3.zip › Parallel_Experiments/models/crown.fml]

<?xml version="1.0" encoding="UTF-8"?>
<fluxml xmlns="http://www.13cflux.net/fluxml" xmlns:xsi="http://www.w3.org/2001/XMLSchema-instance" xsi:schemaLocation="http://www.13cflux.net/fluxml http://www.13cflux.net/fluxml">
  <info>
    <date>2018-08-08 10:53:44</date>
    <comment>modeler: Martin Cerff
date: 05.10.2017
model adapted from: https://doi.org/10.1016/j.ymben.2015.01.001
properties: STAT_MFA
</comment>
  </info>
  <reactionnetwork>
    <metabolitepools>
      <pool atoms="6" id="G6P">
        <annotation name="inchi">InChI=1S/C6H13O9P/c7-3-2(1-14-16(11,12)13)15-6(10)5(9)4(3)8/h2-10H,1H2,(H2,11,12,13)/t2-,3-,4+,5-,6+/m1/s1</annotation>
      </pool>
      <pool atoms="6" id="F6P">
        <annotation name="inchi">InChI=1S/C6H13O9P/c7-2-6(10)5(9)4(8)3(15-6)1-14-16(11,12)13/h3-5,7-10H,1-2H2,(H2,11,12,13)/t3-,4-,5+,6?/m1/s1</annotation>
      </pool>
      <pool atoms="3" id="GAP">
        <annotation name="inchi">InChI=1S/C3H7O6P/c4-1-3(5)2-9-10(6,7)8/h1,3,5H,2H2,(H2,6,7,8)/t3-/m0/s1</annotation>
      </pool>
      <pool atoms="3" id="_3PG">
        <annotation name="name">3PG</annotation>
        <annotation name="inchi">InChI=1S/C3H7O7P/c4-2(3(5)6)1-10-11(7,8)9/h2,4H,1H2,(H,5,6)(H2,7,8,9)/t2-/m1/s1</annotation>
      </pool>
      <pool atoms="3" id="PEP">
        <annotation name="inchi">InChI=1S/C3H5O6P/c1-2(3(4)5)9-10(6,7)8/h1H2,(H,4,5)(H2,6,7,8)</annotation>
      </pool>
      <pool atoms="3" id="Pyr">
        <annotation name="inchi">InChI=1S/C3H4O3/c1-2(4)3(5)6/h1H3,(H,5,6)</annotation>
      </pool>
      <pool atoms="2" id="AcCoA">
        <annotation name="inchi">InChI=1S/C23H38N7O17P3S/c1-12(31)51-7-6-25-14(32)4-5-26-21(35)18(34)23(2,3)9-44-50(41,42)47-49(39,40)43-8-13-17(46-48(36,37)38)16(33)22(45-13)30-11-29-15-19(24)27-10-28-20(15)30/h10-11,13,16-18,22,33-34H,4-9H2,1-3H3,(H,25,32)(H,26,35)(H,39,40)(H,41,42)(H2,24,27,28)(H2,36,37,38)/t13-,16-,17-,18+,22-/m1/s1</annotation>
        <annotation name="indexes">0,11</annotation>
      </pool>
      <pool atoms="4" id="OAC">
        <annotation name="inchi">InChI=1S/C4H4O5/c5-2(4(8)9)1-3(6)7/h1H2,(H,6,7)(H,8,9)</annotation>
      </pool>
      <pool atoms="6" id="Cit">
        <annotation name="inchi">InChI=1S/C6H8O7/c7-3(8)1-6(13,5(11)12)2-4(9)10/h13H,1-2H2,(H,7,8)(H,9,10)(H,11,12)</annotation>
      </pool>
      <pool atoms="6" id="ICit">
        <annotation name="inchi">InChI=1S/C6H8O7/c7-3(8)1-2(5(10)11)4(9)6(12)13/h2,4,9H,1H2,(H,7,8)(H,10,11)(H,12,13)</annotation>
      </pool>
      <pool atoms="4" id="Suc">
        <annotation name="inchi">InChI=1S/C4H6O4/c5-3(6)1-2-4(7)8/h1-2H2,(H,5,6)(H,7,8)</annotation>
      </pool>
      <pool atoms="4" id="Fum">
        <annotation name="inchi">InChI=1S/C4H4O4/c5-3(6)1-2-4(7)8/h1-2H,(H,5,6)(H,7,8)/b2-1+</annotation>
      </pool>
      <pool atoms="4" id="Mal">
        <annotation name="inchi">InChI=1S/C4H6O5/c5-2(4(8)9)1-3(6)7/h2,5H,1H2,(H,6,7)(H,8,9)/t2-/m0/s1</annotation>
      </pool>
      <pool atoms="5" id="Ru5P">
        <annotation name="inchi">InChI=1S/C5H11O8P/c6-1-3(7)5(9)4(8)2-13-14(10,11)12/h4-6,8-9H,1-2H2,(H2,10,11,12)/t4-,5+/m1/s1</annotation>
      </pool>
      <pool atoms="5" id="X5P">
        <annotation name="inchi">InChI=1S/C5H11O8P/c6-1-3(7)5(9)4(8)2-13-14(10,11)12/h4-6,8-9H,1-2H2,(H2,10,11,12)/t4-,5-/m1/s1</annotation>
      </pool>
      <pool atoms="5" id="R5P">
        <annotation name="inchi">InChI=1S/C5H11O8P/c6-3-2(1-12-14(9,10)11)13-5(8)4(3)7/h2-8H,1H2,(H2,9,10,11)/t2-,3-,4-,5?/m1/s1</annotation>
      </pool>
      <pool atoms="7" id="S7P">
        <annotation name="inchi">InChI=1S/C7H15O10P/c8-1-3(9)5(11)7(13)6(12)4(10)2-17-18(14,15)16/h4-8,10-13H,1-2H2,(H2,14,15,16)/t4-,5-,6-,7+/m1/s1</annotation>
      </pool>
      <pool atoms="4" id="E4P">
        <annotation name="inchi">InChI=1S/C4H9O7P/c5-1-3(6)4(7)2-11-12(8,9)10/h1,3-4,6-7H,2H2,(H2,8,9,10)/t3-,4+/m0/s1</annotation>
      </pool>
      <pool atoms="6" id="FBP">
        <annotation name="inchi">InChI=1S/C6H14O12P2/c7-4-3(1-16-19(10,11)12)18-6(9,5(4)8)2-17-20(13,14)15/h3-5,7-9H,1-2H2,(H2,10,11,12)(H2,13,14,15)/t3-,4-,5+,6?/m1/s1</annotation>
      </pool>
      <pool atoms="5" id="AKG">
        <annotation name="inchi">InChI=1S/C5H6O5/c6-3(5(9)10)1-2-4(7)8/h1-2H2,(H,7,8)(H,9,10)</annotation>
      </pool>
      <pool atoms="5" id="Glu">
        <annotation name="inchi">InChI=1S/C5H9NO4/c6-3(5(9)10)1-2-4(7)8/h3H,1-2,6H2,(H,7,8)(H,9,10)/t3-/m0/s1</annotation>
      </pool>
      <pool atoms="5" id="Gln">
        <annotation name="inchi">InChI=1S/C5H10N2O3/c6-3(5(9)10)1-2-4(7)8/h3H,1-2,6H2,(H2,7,8)(H,9,10)/t3-/m0/s1</annotation>
      </pool>
      <pool atoms="5" id="Pro">
        <annotation name="inchi">InChI=1S/C5H9NO2/c7-5(8)4-2-1-3-6-4/h4,6H,1-3H2,(H,7,8)/t4-/m0/s1</annotation>
      </pool>
      <pool atoms="4" id="Asp">
        <annotation name="inchi">InChI=1S/C4H7NO4/c5-2(4(8)9)1-3(6)7/h2H,1,5H2,(H,6,7)(H,8,9)/t2-/m0/s1</annotation>
      </pool>
      <pool atoms="4" id="Asn">
        <annotation name="inchi">InChI=1S/C4H8N2O3/c5-2(4(8)9)1-3(6)7/h2H,1,5H2,(H2,6,7)(H,8,9)/t2-/m0/s1</annotation>
      </pool>
      <pool atoms="4" id="Thr">
        <annotation name="inchi">InChI=1S/C4H9NO3/c1-2(6)3(5)4(7)8/h2-3,6H,5H2,1H3,(H,7,8)/t2-,3+/m1/s1</annotation>
      </pool>
      <pool atoms="6" id="Ile">
        <annotation name="inchi">InChI=1S/C6H13NO2/c1-3-4(2)5(7)6(8)9/h4-5H,3,7H2,1-2H3,(H,8,9)/t4-,5-/m0/s1</annotation>
      </pool>
      <pool atoms="5" id="Met">
        <annotation name="inchi">InChI=1S/C5H11NO2S/c1-9-3-2-4(6)5(7)8/h4H,2-3,6H2,1H3,(H,7,8)/t4-/m0/s1</annotation>
      </pool>
      <pool atoms="3" id="DHAP">
        <annotation name="inchi">InChI=1S/C3H7O6P/c4-1-3(5)2-9-10(6,7)8/h4H,1-2H2,(H2,6,7,8)</annotation>
      </pool>
      <pool atoms="3" id="Ser">
        <annotation name="inchi">InChI=1S/C3H7NO3/c4-2(1-5)3(6)7/h2,5H,1,4H2,(H,6,7)/t2-/m0/s1</annotation>
      </pool>
      <pool atoms="9" id="Tyr">
        <annotation name="inchi">InChI=1S/C9H11NO3/c10-8(9(12)13)5-6-1-3-7(11)4-2-6/h1-4,8,11H,5,10H2,(H,12,13)/t8-/m0/s1</annotation>
      </pool>
      <pool atoms="9" id="Phe">
        <annotation name="inchi">InChI=1S/C9H11NO2/c10-8(9(11)12)6-7-4-2-1-3-5-7/h1-5,8H,6,10H2,(H,11,12)/t8-/m0/s1</annotation>
      </pool>
      <pool atoms="1" id="CO2">
        <annotation name="inchi">InChI=1S/CO2/c2-1-3</annotation>
      </pool>
      <pool atoms="2" id="Gly">
        <annotation name="inchi">InChI=1S/C2H5NO2/c3-1-2(4)5/h1,3H2,(H,4,5)</annotation>
      </pool>
      <pool id="BM_ext">
        <annotation name="name">BM.ext</annotation>
      </pool>
      <pool id="BM"/>
      <pool atoms="1" id="MEETHF"/>
      <pool atoms="6" id="Lys">
        <annotation name="inchi">InChI=1S/C6H14N2O2/c7-4-2-1-3-5(8)6(9)10/h5H,1-4,7-8H2,(H,9,10)/t5-/m0/s1</annotation>
      </pool>
      <pool id="ATP"/>
      <pool atoms="6" id="Gluc_ext">
        <annotation name="name">Gluc.ext</annotation>
        <annotation name="inchi">InChI=1S/C6H12O6/c7-1-2-3(8)4(9)5(10)6(11)12-2/h2-11H,1H2/t2-,3-,4+,5-,6?/m1/s1</annotation>
      </pool>
      <pool id="NADH"/>
      <pool atoms="6" id="_6PG">
        <annotation name="name">6PG</annotation>
        <annotation name="inchi">InChI=1S/C6H13O10P/c7-2(1-16-17(13,14)15)3(8)4(9)5(10)6(11)12/h2-5,7-10H,1H2,(H,11,12)(H2,13,14,15)</annotation>
      </pool>
      <pool id="NADPH"/>
      <pool atoms="2" id="TK_C2">
        <annotation name="name">TK-C2</annotation>
      </pool>
      <pool atoms="3" id="TA_C3">
        <annotation name="name">TA-C3</annotation>
      </pool>
      <pool atoms="6" id="KDPG">
        <annotation name="inchi">InChI=1S/C6H11O9P/c7-3(1-4(8)6(10)11)5(9)2-15-16(12,13)14/h3,5,7,9H,1-2H2,(H,10,11)(H2,12,13,14)</annotation>
      </pool>
      <pool atoms="4" id="SucCoA">
        <annotation name="inchi">InChI=1S/C25H40N7O19P3S/c1-25(2,20(38)23(39)28-6-5-14(33)27-7-8-55-16(36)4-3-15(34)35)10-48-54(45,46)51-53(43,44)47-9-13-19(50-52(40,41)42)18(37)24(49-13)32-12-31-17-21(26)29-11-30-22(17)32/h11-13,18-20,24,37-38H,3-10H2,1-2H3,(H,27,33)(H,28,39)(H,34,35)(H,43,44)(H,45,46)(H2,26,29,30)(H2,40,41,42)</annotation>
        <annotation name="indexes">2,3,14,15</annotation>
      </pool>
      <pool id="FADH2"/>
      <pool atoms="2" id="Glyox">
        <annotation name="inchi">InChI=1S/C2H2O3/c3-1-2(4)5/h1H,(H,4,5)/p-1</annotation>
      </pool>
      <pool atoms="2" id="Ac">
        <annotation name="inchi">InChI=1S/C2H4O2/c1-2(3)4/h1H3,(H,3,4)</annotation>
      </pool>
      <pool id="NH3"/>
      <pool atoms="3" id="Cys">
        <annotation name="inchi">InChI=1S/C3H7NO2S/c4-2(1-7)3(5)6/h2,7H,1,4H2,(H,5,6)</annotation>
      </pool>
      <pool id="SO4"/>
      <pool atoms="5" id="Val">
        <annotation name="inchi">InChI=1S/C5H11NO2/c1-3(2)4(6)5(7)8/h3-4H,6H2,1-2H3,(H,7,8)</annotation>
      </pool>
      <pool atoms="3" id="Ala">
        <annotation name="inchi">InChI=1S/C3H7NO2/c1-2(4)3(5)6/h2H,4H2,1H3,(H,5,6)</annotation>
      </pool>
      <pool atoms="6" id="Arg">
        <annotation name="inchi">InChI=1S/C6H14N4O2/c7-4(5(11)12)2-1-3-10-6(8)9/h4H,1-3,7H2,(H,11,12)(H4,8,9,10)</annotation>
      </pool>
      <pool atoms="1" id="FTHF"/>
      <pool atoms="11" id="Trp">
        <annotation name="inchi">InChI=1S/C11H12N2O2/c12-9(11(14)15)5-7-6-13-10-4-2-1-3-8(7)10/h1-4,6,9,13H,5,12H2,(H,14,15)</annotation>
      </pool>
      <pool atoms="6" id="His">
        <annotation name="inchi">InChI=1S/C6H9N3O2/c7-5(6(10)11)1-4-2-8-3-9-4/h2-3,5H,1,7H2,(H,8,9)(H,10,11)</annotation>
      </pool>
      <pool atoms="7" id="LL_DAP">
        <annotation name="name">LL-DAP</annotation>
        <annotation name="inchi">InChI=1S/C7H14N2O4/c8-4(6(10)11)2-1-3-5(9)7(12)13/h4-5H,1-3,8-9H2,(H,10,11)(H,12,13)</annotation>
      </pool>
      <pool atoms="1" id="METHF"/>
      <pool atoms="6" id="Leu">
        <annotation name="inchi">InChI=1S/C6H13NO2/c1-4(2)3-5(7)6(8)9/h4-5H,3,7H2,1-2H3,(H,8,9)</annotation>
      </pool>
      <pool id="O2"/>
      <pool atoms="1" id="CO2_unlabeled"/>
      <pool atoms="1" id="CO2_out"/>
      <pool atoms="1" id="CO2_unlabeled_in"/>
      <pool id="O2_ext">
        <annotation name="name">O2.ext</annotation>
      </pool>
      <pool id="NH3_ext">
        <annotation name="name">NH3.ext</annotation>
      </pool>
      <pool id="SO4_ext">
        <annotation name="name">SO4.ext</annotation>
      </pool>
      <pool id="NADH_ext">
        <annotation name="name">NADH.ext</annotation>
      </pool>
      <pool id="BM_out"/>
    </metabolitepools>
    <reaction bidirectional="false" id="EMP1_v1">
      <annotation name="pathway">Glycolysis</annotation>
      <reduct cfg="C#1@1 C#2@1 C#3@1" id="PEP"/>
      <rproduct cfg="C#1@1 C#2@1 C#3@1" id="Pyr"/>
    </reaction>
    <reaction id="EMP2_v2">
      <annotation name="pathway">Glycolysis</annotation>
      <reduct cfg="C#1@1 C#2@1 C#3@1 C#4@1 C#5@1 C#6@1" id="G6P"/>
      <rproduct cfg="C#1@1 C#6@1 C#2@1 C#3@1 C#4@1 C#5@1" id="F6P"/>
    </reaction>
    <reaction bidirectional="false" id="EMP3_v3">
      <annotation name="pathway">Glycolysis</annotation>
      <reduct cfg="C#1@1 C#2@1 C#3@1 C#4@1 C#5@1 C#6@1" id="F6P"/>
      <reduct cfg="" id="ATP"/>
      <rproduct cfg="C#1@1 C#2@1 C#3@1 C#4@1 C#5@1 C#6@1" id="FBP"/>
    </reaction>
    <reaction id="EMP4_v4">
      <annotation name="pathway">Glycolysis</annotation>
      <reduct cfg="C#1@1 C#2@1 C#3@1 C#4@1 C#5@1 C#6@1" id="FBP"/>
      <rproduct cfg="C#4@1 C#1@1 C#3@1" id="GAP"/>
      <rproduct cfg="C#5@1 C#2@1 C#6@1" id="DHAP"/>
    </reaction>
    <reaction id="EMP5_v5">
      <annotation name="pathway">Glycolysis</annotation>
      <reduct cfg="C#1@1 C#2@1 C#3@1" id="DHAP"/>
      <rproduct cfg="C#1@1 C#2@1 C#3@1" id="GAP"/>
    </reaction>
    <reaction id="EMP6_v6">
      <annotation name="pathway">Glycolysis</annotation>
      <reduct cfg="C#1@1 C#2@1 C#3@1" id="GAP"/>
      <rproduct cfg="C#2@1 C#3@1 C#1@1" id="_3PG"/>
      <rproduct cfg="" id="ATP"/>
      <rproduct cfg="" id="NADH"/>
    </reaction>
    <reaction id="EMP7_v7">
      <annotation name="pathway">Glycolysis</annotation>
      <reduct cfg="C#1@1 C#2@1 C#3@1" id="_3PG"/>
      <rproduct cfg="C#1@1 C#2@1 C#3@1" id="PEP"/>
    </reaction>
    <reaction bidirectional="false" id="EMP8_v8">
      <annotation name="pathway">Glycolysis</annotation>
      <reduct cfg="C#1@1 C#2@1 C#3@1" id="PEP"/>
      <rproduct cfg="C#1@1 C#2@1 C#3@1" id="Pyr"/>
      <rproduct cfg="" id="ATP"/>
    </reaction>
    <reaction bidirectional="false" id="TCA1_v20">
      <annotation name="pathway">TCA</annotation>
      <reduct cfg="C#1@1 C#2@1 C#3@1" id="Pyr"/>
      <rproduct cfg="C#1@1 C#2@1" id="AcCoA"/>
      <rproduct cfg="C#3@1" id="CO2"/>
      <rproduct cfg="" id="NADH"/>
    </reaction>
    <reaction bidirectional="false" id="TCA2_v21">
      <annotation name="pathway">TCA</annotation>
      <reduct cfg="C#1@1 C#2@1" id="AcCoA"/>
      <reduct cfg="C#1@2 C#2@2 C#3@2 C#4@2" id="OAC"/>
      <rproduct cfg="C#1@1 C#1@2 C#2@1 C#3@2 C#4@2 C#2@2" id="Cit"/>
    </reaction>
    <reaction id="TCA4_v23">
      <annotation name="pathway">TCA</annotation>
      <reduct cfg="C#1@1 C#2@1 C#3@1 C#4@1 C#5@1 C#6@1" id="ICit"/>
      <rproduct cfg="C#2@1 C#1@1 C#4@1 C#3@1 C#6@1" id="AKG"/>
      <rproduct cfg="C#5@1" id="CO2"/>
      <rproduct cfg="" id="NADPH"/>
    </reaction>
    <reaction id="TCA6_v25___1 TCA6_v25___2">
      <annotation name="pathway">TCA</annotation>
      <annotation name="name">TCA6_v25</annotation>
      <reduct cfg="C#1@1 C#2@1 C#3@1 C#4@1" id="SucCoA"/>
      <rproduct id="Suc">
        <variant cfg="C#1@1 C#2@1 C#3@1 C#4@1"/>
        <variant cfg="C#2@1 C#1@1 C#4@1 C#3@1"/>
      </rproduct>
      <rproduct cfg="" id="ATP"/>
    </reaction>
    <reaction id="TCA7_v26___1 TCA7_v26___2">
      <annotation name="pathway">TCA</annotation>
      <annotation name="name">TCA7_v26</annotation>
      <reduct cfg="C#1@1 C#2@1 C#3@1 C#4@1" id="Suc"/>
      <rproduct id="Fum">
        <variant cfg="C#1@1 C#2@1 C#3@1 C#4@1"/>
        <variant cfg="C#2@1 C#1@1 C#4@1 C#3@1"/>
      </rproduct>
      <rproduct cfg="" id="FADH2"/>
    </reaction>
    <reaction id="TCA8_v27___1 TCA8_v27___2">
      <annotation name="pathway">TCA</annotation>
      <annotation name="name">TCA8_v27</annotation>
      <reduct id="Fum">
        <variant cfg="C#1@1 C#2@1 C#3@1 C#4@1"/>
        <variant cfg="C#2@1 C#1@1 C#4@1 C#3@1"/>
      </reduct>
      <rproduct cfg="C#2@1 C#1@1 C#4@1 C#3@1" id="Mal"/>
    </reaction>
    <reaction id="TCA9_v28">
      <annotation name="pathway">TCA</annotation>
      <reduct cfg="C#1@1 C#2@1 C#3@1 C#4@1" id="Mal"/>
      <rproduct cfg="C#1@1 C#2@1 C#3@1 C#4@1" id="OAC"/>
      <rproduct cfg="" id="NADH"/>
    </reaction>
    <reaction bidirectional="false" id="PPP1_v9">
      <annotation name="pathway">PPP</annotation>
      <reduct cfg="C#1@1 C#2@1 C#3@1 C#4@1 C#5@1 C#6@1" id="G6P"/>
      <rproduct cfg="C#1@1 C#2@1 C#3@1 C#4@1 C#5@1 C#6@1" id="_6PG"/>
      <rproduct cfg="" id="NADPH"/>
    </reaction>
    <reaction id="PPP3_v11">
      <annotation name="pathway">PPP</annotation>
      <reduct cfg="C#1@1 C#2@1 C#3@1 C#4@1 C#5@1" id="Ru5P"/>
      <rproduct cfg="C#1@1 C#2@1 C#3@1 C#4@1 C#5@1" id="X5P"/>
    </reaction>
    <reaction id="PPP4_v12">
      <annotation name="pathway">PPP</annotation>
      <reduct cfg="C#1@1 C#2@1 C#3@1 C#4@1 C#5@1" id="Ru5P"/>
      <rproduct cfg="C#2@1 C#4@1 C#5@1 C#3@1 C#1@1" id="R5P"/>
    </reaction>
    <reaction bidirectional="false" id="ANA3_v33">
      <annotation name="pathway">Amphibolic R.</annotation>
      <reduct cfg="C#1@1 C#2@1 C#3@1" id="PEP"/>
      <reduct cfg="C#1@2" id="CO2"/>
      <rproduct cfg="C#1@1 C#2@1 C#1@2 C#3@1" id="OAC"/>
    </reaction>
    <reaction bidirectional="false" id="ANA1_v31">
      <annotation name="pathway">Amphibolic R.</annotation>
      <reduct cfg="C#1@1 C#2@1 C#3@1 C#4@1" id="Mal"/>
      <rproduct cfg="C#1@1 C#2@1 C#4@1" id="Pyr"/>
      <rproduct cfg="" id="NADPH"/>
      <rproduct cfg="C#3@1" id="CO2"/>
    </reaction>
    <reaction bidirectional="false" id="AA1_v36">
      <annotation name="pathway">Amino Acid Biosynthesis</annotation>
      <reduct cfg="C#1@1 C#2@1 C#3@1 C#4@1 C#5@1" id="AKG"/>
      <reduct cfg="" id="NADPH"/>
      <reduct cfg="" id="NH3"/>
      <rproduct cfg="C#1@1 C#2@1 C#3@1 C#4@1 C#5@1" id="Glu"/>
    </reaction>
    <reaction bidirectional="false" id="AA3_v38">
      <annotation name="pathway">Amino Acid Biosynthesis</annotation>
      <reduct cfg="C#1@1 C#2@1 C#3@1 C#4@1 C#5@1" id="Glu"/>
      <reduct cfg="" id="NADPH"/>
      <reduct cfg="" id="NADPH"/>
      <reduct cfg="" id="ATP"/>
      <rproduct cfg="C#2@1 C#1@1 C#4@1 C#3@1 C#5@1" id="Pro"/>
    </reaction>
    <reaction bidirectional="false" id="AA2_v37">
      <annotation name="pathway">Amino Acid Biosynthesis</annotation>
      <reduct cfg="C#1@1 C#2@1 C#3@1 C#4@1 C#5@1" id="Glu"/>
      <reduct cfg="" id="NH3"/>
      <reduct cfg="" id="ATP"/>
      <rproduct cfg="C#1@1 C#2@1 C#3@1 C#4@1 C#5@1" id="Gln"/>
    </reaction>
    <reaction id="G6P_bm">
      <annotation name="pathway">Biomass</annotation>
      <reduct cfg="C#1@1 C#2@1 C#3@1 C#4@1 C#5@1 C#6@1" id="G6P"/>
    </reaction>
    <reaction id="F6P_bm">
      <annotation name="pathway">Biomass</annotation>
      <reduct cfg="C#1@1 C#2@1 C#3@1 C#4@1 C#5@1 C#6@1" id="F6P"/>
    </reaction>
    <reaction id="R5P_bm">
      <annotation name="pathway">Biomass</annotation>
      <reduct cfg="C#1@1 C#2@1 C#3@1 C#4@1 C#5@1" id="R5P"/>
    </reaction>
    <reaction id="_3PG_bm">
      <annotation name="pathway">Biomass</annotation>
      <reduct cfg="C#1@1 C#2@1 C#3@1" id="_3PG"/>
    </reaction>
    <reaction id="PEP_bm">
      <annotation name="pathway">Biomass</annotation>
      <reduct cfg="C#1@1 C#2@1 C#3@1" id="PEP"/>
    </reaction>
    <reaction id="Pyr_bm">
      <annotation name="pathway">Biomass</annotation>
      <reduct cfg="C#1@1 C#2@1 C#3@1" id="Pyr"/>
    </reaction>
    <reaction id="AcCoA_bm">
      <annotation name="pathway">Biomass</annotation>
      <reduct cfg="C#1@1 C#2@1" id="AcCoA"/>
    </reaction>
    <reaction id="AKG_bm">
      <annotation name="pathway">Biomass</annotation>
      <reduct cfg="C#1@1 C#2@1 C#3@1 C#4@1 C#5@1" id="AKG"/>
    </reaction>
    <reaction id="OAC_bm">
      <annotation name="pathway">Biomass</annotation>
      <reduct cfg="C#1@1 C#2@1 C#3@1 C#4@1" id="OAC"/>
    </reaction>
    <reaction id="Tyr_bm">
      <annotation name="pathway">Biomass</annotation>
      <reduct cfg="C#1@1 C#2@1 C#3@1 C#4@1 C#5@1 C#6@1 C#7@1 C#8@1 C#9@1" id="Tyr"/>
    </reaction>
    <reaction id="Phe_bm">
      <annotation name="pathway">Biomass</annotation>
      <reduct cfg="C#1@1 C#2@1 C#3@1 C#4@1 C#5@1 C#6@1 C#7@1 C#8@1 C#9@1" id="Phe"/>
    </reaction>
    <reaction id="Ala_bm">
      <annotation name="pathway">Biomass</annotation>
      <reduct cfg="C#1@1 C#2@1 C#3@1" id="Ala"/>
    </reaction>
    <reaction id="Val_bm">
      <annotation name="pathway">Biomass</annotation>
      <reduct cfg="C#1@1 C#2@1 C#3@1 C#4@1 C#5@1" id="Val"/>
    </reaction>
    <reaction bidirectional="false" id="mu1">
      <annotation name="pathway">Biomass</annotation>
      <reduct cfg="" id="BM_ext"/>
      <rproduct id="BM"/>
    </reaction>
    <reaction id="Pro_bm">
      <annotation name="pathway">Biomass</annotation>
      <reduct cfg="C#1@1 C#2@1 C#3@1 C#4@1 C#5@1" id="Pro"/>
    </reaction>
    <reaction id="Gln_bm">
      <annotation name="pathway">Biomass</annotation>
      <reduct cfg="C#1@1 C#2@1 C#3@1 C#4@1 C#5@1" id="Gln"/>
    </reaction>
    <reaction id="Glu_bm">
      <annotation name="pathway">Biomass</annotation>
      <reduct cfg="C#1@1 C#2@1 C#3@1 C#4@1 C#5@1" id="Glu"/>
    </reaction>
    <reaction id="Asn_bm">
      <annotation name="pathway">Biomass</annotation>
      <reduct cfg="C#1@1 C#2@1 C#3@1 C#4@1" id="Asn"/>
    </reaction>
    <reaction id="Ile_bm">
      <annotation name="pathway">Biomass</annotation>
      <reduct cfg="C#1@1 C#2@1 C#3@1 C#4@1 C#5@1 C#6@1" id="Ile"/>
    </reaction>
    <reaction id="Met_bm">
      <annotation name="pathway">Biomass</annotation>
      <reduct cfg="C#1@1 C#2@1 C#3@1 C#4@1 C#5@1" id="Met"/>
    </reaction>
    <reaction id="Ser_bm">
      <annotation name="pathway">Biomass</annotation>
      <reduct cfg="C#1@1 C#2@1 C#3@1" id="Ser"/>
    </reaction>
    <reaction id="Gly_bm">
      <annotation name="pathway">Biomass</annotation>
      <reduct cfg="C#1@1 C#2@1" id="Gly"/>
    </reaction>
    <reaction id="Cys_bm">
      <annotation name="pathway">Biomass</annotation>
      <reduct cfg="C#1@1 C#2@1 C#3@1" id="Cys"/>
    </reaction>
    <reaction id="AA8_v44">
      <annotation name="pathway">Amino Acid Biosynthesis</annotation>
      <reduct cfg="C#1@1 C#2@1 C#3@1" id="Ser"/>
      <rproduct cfg="C#2@1 C#3@1" id="Gly"/>
      <rproduct cfg="C#1@1" id="MEETHF"/>
    </reaction>
    <reaction id="MEETHF_bm">
      <annotation name="pathway">Biomass</annotation>
      <reduct cfg="C#1@1" id="MEETHF"/>
    </reaction>
    <reaction id="Lys_bm">
      <annotation name="pathway">Biomass</annotation>
      <reduct cfg="C#1@1 C#2@1 C#3@1 C#4@1 C#5@1 C#6@1" id="Lys"/>
    </reaction>
    <reaction bidirectional="false" id="Glc_upt">
      <annotation name="pathway">UPT</annotation>
      <reduct cfg="C#1@1 C#2@1 C#3@1 C#4@1 C#5@1 C#6@1" id="Gluc_ext"/>
      <rproduct cfg="C#1@1 C#2@1 C#3@1 C#4@1 C#5@1 C#6@1" id="G6P"/>
    </reaction>
    <reaction bidirectional="false" id="PPP2_v10">
      <annotation name="pathway">PPP</annotation>
      <reduct cfg="C#1@1 C#2@1 C#3@1 C#4@1 C#5@1 C#6@1" id="_6PG"/>
      <rproduct cfg="C#5@1 C#1@1 C#4@1 C#2@1 C#3@1" id="Ru5P"/>
      <rproduct cfg="C#6@1" id="CO2"/>
      <rproduct cfg="" id="NADPH"/>
    </reaction>
    <reaction id="PPP5_v13">
      <annotation name="pathway">PPP</annotation>
      <reduct cfg="C#1@1 C#2@1 C#3@1 C#4@1 C#5@1" id="X5P"/>
      <rproduct cfg="C#5@1 C#2@1 C#4@1" id="GAP"/>
      <rproduct cfg="C#1@1 C#3@1" id="TK_C2"/>
    </reaction>
    <reaction id="PPP6_v14">
      <annotation name="pathway">PPP</annotation>
      <reduct cfg="C#1@1 C#2@1 C#3@1 C#4@1 C#5@1 C#6@1" id="F6P"/>
      <rproduct cfg="C#6@1 C#2@1" id="TK_C2"/>
      <rproduct cfg="C#5@1 C#1@1 C#4@1 C#3@1" id="E4P"/>
    </reaction>
    <reaction id="PPP7_v15">
      <annotation name="pathway">PPP</annotation>
      <reduct cfg="C#1@1 C#2@1" id="TK_C2"/>
      <reduct cfg="C#1@2 C#2@2 C#3@2 C#4@2 C#5@2" id="R5P"/>
      <rproduct cfg="C#1@1 C#5@2 C#2@1 C#4@2 C#1@2 C#3@2 C#2@2" id="S7P"/>
    </reaction>
    <reaction id="GAP_bm">
      <annotation name="pathway">Biomass</annotation>
      <reduct cfg="C#1@1 C#2@1 C#3@1" id="GAP"/>
    </reaction>
    <reaction id="PPP8_v16">
      <annotation name="pathway">PPP</annotation>
      <reduct cfg="C#1@1 C#2@1 C#3@1" id="TA_C3"/>
      <reduct cfg="C#1@2 C#2@2 C#3@2" id="GAP"/>
      <rproduct cfg="C#2@2 C#3@1 C#3@2 C#1@2 C#1@1 C#2@1" id="F6P"/>
    </reaction>
    <reaction id="PPP9_v17">
      <annotation name="pathway">PPP</annotation>
      <reduct cfg="C#1@1 C#2@1 C#3@1 C#4@1 C#5@1 C#6@1 C#7@1" id="S7P"/>
      <rproduct cfg="C#1@1 C#3@1 C#5@1" id="TA_C3"/>
      <rproduct cfg="C#7@1 C#2@1 C#6@1 C#4@1" id="E4P"/>
    </reaction>
    <reaction bidirectional="false" id="PPP10_v18">
      <annotation name="pathway">EDP</annotation>
      <reduct cfg="C#1@1 C#2@1 C#3@1 C#4@1 C#5@1 C#6@1" id="_6PG"/>
      <rproduct cfg="C#4@1 C#1@1 C#3@1 C#5@1 C#2@1 C#6@1" id="KDPG"/>
    </reaction>
    <reaction bidirectional="false" id="PPP11_v19">
      <annotation name="pathway">EDP</annotation>
      <reduct cfg="C#1@1 C#2@1 C#3@1 C#4@1 C#5@1 C#6@1" id="KDPG"/>
      <rproduct cfg="C#1@1 C#4@1 C#6@1" id="Pyr"/>
      <rproduct cfg="C#3@1 C#2@1 C#5@1" id="GAP"/>
    </reaction>
    <reaction id="TCA3_v22">
      <annotation name="pathway">TCA</annotation>
      <reduct cfg="C#1@1 C#2@1 C#3@1 C#4@1 C#5@1 C#6@1" id="Cit"/>
      <rproduct cfg="C#1@1 C#6@1 C#3@1 C#2@1 C#5@1 C#4@1" id="ICit"/>
    </reaction>
    <reaction bidirectional="false" id="TCA5_v24">
      <annotation name="pathway">TCA</annotation>
      <reduct cfg="C#1@1 C#2@1 C#3@1 C#4@1 C#5@1" id="AKG"/>
      <rproduct cfg="C#5@1" id="CO2"/>
      <rproduct cfg="C#2@1 C#1@1 C#4@1 C#3@1" id="SucCoA"/>
      <rproduct cfg="" id="NADH"/>
    </reaction>
    <reaction id="GOX1_v29___1 GOX1_v29___2">
      <annotation name="pathway">Glyox</annotation>
      <annotation name="name">GOX1_v29</annotation>
      <reduct cfg="C#1@1 C#2@1 C#3@1 C#4@1 C#5@1 C#6@1" id="ICit"/>
      <rproduct id="Suc">
        <variant cfg="C#1@1 C#2@1 C#3@1 C#5@1"/>
        <variant cfg="C#2@1 C#1@1 C#5@1 C#3@1"/>
      </rproduct>
      <rproduct cfg="C#4@1 C#6@1" id="Glyox"/>
    </reaction>
    <reaction bidirectional="false" id="GOX2_v30">
      <annotation name="pathway">Glyox</annotation>
      <reduct cfg="C#1@1 C#2@1" id="Glyox"/>
      <reduct cfg="C#1@2 C#2@2" id="AcCoA"/>
      <rproduct cfg="C#1@2 C#1@1 C#2@2 C#2@1" id="Mal"/>
    </reaction>
    <reaction bidirectional="false" id="ANA2_v32">
      <annotation name="pathway">Amphibolic R.</annotation>
      <reduct cfg="C#1@1 C#2@1 C#3@1 C#4@1" id="Mal"/>
      <rproduct cfg="C#1@1 C#2@1 C#4@1" id="Pyr"/>
      <rproduct cfg="C#3@1" id="CO2"/>
      <rproduct cfg="" id="NADH"/>
    </reaction>
    <reaction bidirectional="false" id="ANA4_v34">
      <annotation name="pathway">Amphibolic R.</annotation>
      <reduct cfg="C#1@1 C#2@1 C#3@1 C#4@1" id="OAC"/>
      <reduct cfg="" id="ATP"/>
      <rproduct cfg="C#1@1 C#2@1 C#4@1" id="PEP"/>
      <rproduct cfg="C#3@1" id="CO2"/>
    </reaction>
    <reaction id="AC1_v35">
      <annotation name="pathway">Acetic Acid Formation</annotation>
      <reduct cfg="C#1@1 C#2@1" id="AcCoA"/>
      <rproduct cfg="C#1@1 C#2@1" id="Ac"/>
      <rproduct cfg="" id="ATP"/>
    </reaction>
    <reaction id="AA9_v45">
      <annotation name="pathway">Amino Acid Biosynthesis</annotation>
      <reduct cfg="C#1@1 C#2@1" id="Gly"/>
      <rproduct cfg="" id="NADH"/>
      <rproduct cfg="" id="NH3"/>
      <rproduct cfg="C#2@1" id="CO2"/>
      <rproduct cfg="C#1@1" id="MEETHF"/>
    </reaction>
    <reaction bidirectional="false" id="AA7_v43">
      <annotation name="pathway">Amino Acid Biosynthesis</annotation>
      <reduct cfg="C#1@1 C#2@1 C#3@1" id="_3PG"/>
      <reduct cfg="C#1@2 C#2@2 C#3@2 C#4@2 C#5@2" id="Glu"/>
      <rproduct cfg="" id="NADH"/>
      <rproduct cfg="C#1@2 C#2@2 C#3@2 C#4@2 C#5@2" id="AKG"/>
      <rproduct cfg="C#1@1 C#2@1 C#3@1" id="Ser"/>
    </reaction>
    <reaction bidirectional="false" id="AA11_v47">
      <annotation name="pathway">Amino Acid Biosynthesis</annotation>
      <reduct cfg="C#1@1 C#2@1" id="AcCoA"/>
      <reduct cfg="" id="ATP"/>
      <reduct cfg="" id="ATP"/>
      <reduct cfg="" id="ATP"/>
      <reduct cfg="" id="SO4"/>
      <reduct cfg="" id="NADPH"/>
      <reduct cfg="" id="NADPH"/>
      <reduct cfg="" id="NADPH"/>
      <reduct cfg="" id="NADPH"/>
      <reduct cfg="C#1@10 C#2@10 C#3@10" id="Ser"/>
      <rproduct cfg="C#1@10 C#2@10 C#3@10" id="Cys"/>
      <rproduct cfg="C#1@1 C#2@1" id="Ac"/>
    </reaction>
    <reaction bidirectional="false" id="AA10_v46">
      <annotation name="pathway">Amino Acid Biosynthesis</annotation>
      <reduct cfg="C#1@1 C#2@1 C#3@1 C#4@1" id="Thr"/>
      <rproduct cfg="C#1@1 C#2@1" id="AcCoA"/>
      <rproduct cfg="" id="NADH"/>
      <rproduct cfg="C#3@1 C#4@1" id="Gly"/>
    </reaction>
    <reaction bidirectional="false" id="AA23_v42">
      <annotation name="pathway">Amino Acid Biosynthesis</annotation>
      <reduct cfg="C#1@1 C#2@1 C#3@1 C#4@1 C#5@1" id="Glu"/>
      <reduct cfg="C#1@2 C#2@2 C#3@2" id="Pyr"/>
      <rproduct cfg="C#1@1 C#2@1 C#3@1 C#4@1 C#5@1" id="AKG"/>
      <rproduct cfg="C#1@2 C#2@2 C#3@2" id="Ala"/>
    </reaction>
    <reaction bidirectional="false" id="AA16_v52">
      <annotation name="pathway">Amino Acid Biosynthesis</annotation>
      <reduct cfg="" id="NADPH"/>
      <reduct cfg="C#1@2 C#2@2 C#3@2" id="Pyr"/>
      <reduct cfg="C#1@3 C#2@3 C#3@3" id="Pyr"/>
      <reduct cfg="C#1@4 C#2@4 C#3@4 C#4@4 C#5@4" id="Glu"/>
      <rproduct cfg="C#3@2" id="CO2"/>
      <rproduct cfg="C#1@2 C#2@2 C#1@3 C#2@3 C#3@3" id="Val"/>
      <rproduct cfg="C#1@4 C#2@4 C#3@4 C#4@4 C#5@4" id="AKG"/>
    </reaction>
    <reaction bidirectional="false" id="AA4_v39">
      <annotation name="pathway">Amino Acid Biosynthesis</annotation>
      <reduct cfg="" id="ATP"/>
      <reduct cfg="" id="ATP"/>
      <reduct cfg="" id="ATP"/>
      <reduct cfg="" id="ATP"/>
      <reduct cfg="" id="ATP"/>
      <reduct cfg="" id="NADPH"/>
      <reduct cfg="C#1@7" id="CO2"/>
      <reduct cfg="C#1@8 C#2@8" id="AcCoA"/>
      <reduct cfg="C#1@9 C#2@9 C#3@9 C#4@9 C#5@9" id="Glu"/>
      <reduct cfg="C#1@10 C#2@10 C#3@10 C#4@10 C#5@10" id="Gln"/>
      <reduct cfg="C#1@11 C#2@11 C#3@11 C#4@11" id="Asp"/>
      <rproduct cfg="C#2@9 C#1@9 C#4@9 C#3@9 C#5@9 C#1@7" id="Arg"/>
      <rproduct cfg="C#1@8 C#2@8" id="Ac"/>
      <rproduct cfg="C#2@11 C#1@11 C#4@11 C#3@11" id="Fum"/>
      <rproduct cfg="C#1@10 C#2@10 C#3@10 C#4@10 C#5@10" id="AKG"/>
    </reaction>
    <reaction id="Arg_bm">
      <annotation name="pathway">Biomass</annotation>
      <reduct cfg="C#1@1 C#2@1 C#3@1 C#4@1 C#5@1 C#6@1" id="Arg"/>
    </reaction>
    <reaction bidirectional="false" id="AA21_v57">
      <annotation name="pathway">Amino Acid Biosynthesis</annotation>
      <reduct cfg="" id="ATP"/>
      <reduct cfg="" id="ATP"/>
      <reduct cfg="" id="ATP"/>
      <reduct cfg="C#1@4 C#2@4 C#3@4 C#4@4 C#5@4" id="Gln"/>
      <reduct cfg="C#1@5 C#2@5 C#3@5" id="Ser"/>
      <reduct cfg="C#1@6 C#2@6 C#3@6" id="PEP"/>
      <reduct cfg="C#1@7 C#2@7 C#3@7" id="PEP"/>
      <reduct cfg="C#1@8 C#2@8 C#3@8 C#4@8" id="E4P"/>
      <reduct cfg="" id="NADPH"/>
      <reduct cfg="C#1@10 C#2@10 C#3@10 C#4@10 C#5@10" id="R5P"/>
      <rproduct cfg="C#3@10 C#1@10 C#2@10" id="GAP"/>
      <rproduct cfg="C#3@8 C#4@8 C#1@8 C#2@8 C#1@5 C#5@10 C#4@10 C#1@6 C#2@5 C#2@6 C#3@5" id="Trp"/>
      <rproduct cfg="C#3@6" id="CO2"/>
      <rproduct cfg="C#1@4 C#2@4 C#3@4 C#4@4 C#5@4" id="Glu"/>
      <rproduct cfg="C#1@7 C#2@7 C#3@7" id="Pyr"/>
    </reaction>
    <reaction bidirectional="false" id="AA19_v55">
      <annotation name="pathway">Amino Acid Biosynthesis</annotation>
      <reduct cfg="" id="NADPH"/>
      <reduct cfg="" id="ATP"/>
      <reduct cfg="C#1@3 C#2@3 C#3@3" id="PEP"/>
      <reduct cfg="C#1@4 C#2@4 C#3@4" id="PEP"/>
      <reduct cfg="C#1@5 C#2@5 C#3@5 C#4@5" id="E4P"/>
      <reduct cfg="C#1@6 C#2@6 C#3@6 C#4@6 C#5@6" id="Glu"/>
      <rproduct cfg="C#3@5 C#1@5 C#4@5 C#1@4 C#2@5 C#1@3 C#2@4 C#2@3 C#3@3" id="Phe"/>
      <rproduct cfg="C#3@4" id="CO2"/>
      <rproduct cfg="C#1@6 C#2@6 C#3@6 C#4@6 C#5@6" id="AKG"/>
    </reaction>
    <reaction bidirectional="false" id="AA20_v56">
      <annotation name="pathway">Amino Acid Biosynthesis</annotation>
      <reduct cfg="" id="NADPH"/>
      <reduct cfg="C#1@2 C#2@2 C#3@2 C#4@2 C#5@2" id="Glu"/>
      <reduct cfg="C#1@3 C#2@3 C#3@3" id="PEP"/>
      <reduct cfg="C#1@4 C#2@4 C#3@4" id="PEP"/>
      <reduct cfg="C#1@5 C#2@5 C#3@5 C#4@5" id="E4P"/>
      <reduct cfg="" id="ATP"/>
      <rproduct cfg="" id="NADH"/>
      <rproduct cfg="C#1@4 C#2@5 C#1@5 C#4@5 C#1@3 C#2@4 C#3@5 C#2@3 C#3@3" id="Tyr"/>
      <rproduct cfg="C#1@2 C#2@2 C#3@2 C#4@2 C#5@2" id="AKG"/>
      <rproduct cfg="C#3@4" id="CO2"/>
    </reaction>
    <reaction bidirectional="false" id="AA22_v58">
      <annotation name="pathway">Amino Acid Biosynthesis</annotation>
      <reduct cfg="" id="ATP"/>
      <reduct cfg="" id="ATP"/>
      <reduct cfg="" id="ATP"/>
      <reduct cfg="" id="ATP"/>
      <reduct cfg="" id="ATP"/>
      <reduct cfg="C#1@6" id="FTHF"/>
      <reduct cfg="C#1@7 C#2@7 C#3@7 C#4@7" id="Asp"/>
      <reduct cfg="C#1@8 C#2@8 C#3@8 C#4@8 C#5@8" id="R5P"/>
      <reduct cfg="C#1@9 C#2@9 C#3@9 C#4@9 C#5@9" id="Gln"/>
      <rproduct cfg="" id="NADH"/>
      <rproduct cfg="" id="NADH"/>
      <rproduct cfg="C#1@9 C#2@9 C#3@9 C#4@9 C#5@9" id="AKG"/>
      <rproduct cfg="C#3@8 C#5@8 C#1@6 C#4@8 C#2@8 C#1@8" id="His"/>
      <rproduct cfg="C#2@7 C#1@7 C#4@7 C#3@7" id="Fum"/>
    </reaction>
    <reaction id="His_bm">
      <annotation name="pathway">Biomass</annotation>
      <reduct cfg="C#1@1 C#2@1 C#3@1 C#4@1 C#5@1 C#6@1" id="His"/>
    </reaction>
    <reaction id="Trp_bm">
      <annotation name="pathway">Biomass</annotation>
      <reduct cfg="C#1@1 C#2@1 C#3@1 C#4@1 C#5@1 C#6@1 C#7@1 C#8@1 C#9@1 C#10@1 C#11@1" id="Trp"/>
    </reaction>
    <reaction id="Thr_bm">
      <annotation name="pathway">Biomass</annotation>
      <reduct cfg="C#1@1 C#2@1 C#3@1 C#4@1" id="Thr"/>
    </reaction>
    <reaction bidirectional="false" id="AA12_v48___1 AA12_v48___2 AA12_v48___3 AA12_v48___4">
      <annotation name="pathway">Amino Acid Biosynthesis</annotation>
      <annotation name="name">AA12_v48</annotation>
      <reduct cfg="C#1@1 C#2@1 C#3@1 C#4@1" id="Asp"/>
      <reduct cfg="C#1@2 C#2@2 C#3@2 C#4@2 C#5@2" id="Glu"/>
      <reduct cfg="" id="NADPH"/>
      <reduct cfg="" id="NADPH"/>
      <reduct cfg="C#1@5 C#2@5 C#3@5 C#4@5" id="SucCoA"/>
      <reduct cfg="C#1@6 C#2@6 C#3@6" id="Pyr"/>
      <reduct cfg="" id="ATP"/>
      <rproduct id="LL_DAP">
        <variant cfg="C#3@1 C#1@6 C#1@1 C#2@6 C#2@1 C#3@6 C#4@1"/>
        <variant cfg="C#3@1 C#1@1 C#1@6 C#2@1 C#2@6 C#4@1 C#3@6"/>
      </rproduct>
      <rproduct cfg="C#1@2 C#2@2 C#3@2 C#4@2 C#5@2" id="AKG"/>
      <rproduct id="Suc">
        <variant cfg="C#1@5 C#2@5 C#3@5 C#4@5"/>
        <variant cfg="C#2@5 C#1@5 C#4@5 C#3@5"/>
      </rproduct>
    </reaction>
    <reaction bidirectional="false" id="AA6_v41">
      <annotation name="pathway">Amino Acid Biosynthesis</annotation>
      <reduct cfg="" id="ATP"/>
      <reduct cfg="" id="ATP"/>
      <reduct cfg="C#1@3 C#2@3 C#3@3 C#4@3" id="Asp"/>
      <reduct cfg="" id="NH3"/>
      <rproduct cfg="C#1@3 C#2@3 C#3@3 C#4@3" id="Asn"/>
    </reaction>
    <reaction bidirectional="false" id="AA14_v50">
      <annotation name="pathway">Amino Acid Biosynthesis</annotation>
      <reduct cfg="" id="NADPH"/>
      <reduct cfg="" id="NADPH"/>
      <reduct cfg="C#1@3 C#2@3 C#3@3 C#4@3" id="Asp"/>
      <reduct cfg="" id="ATP"/>
      <reduct cfg="" id="ATP"/>
      <rproduct cfg="C#3@3 C#1@3 C#2@3 C#4@3" id="Thr"/>
    </reaction>
    <reaction bidirectional="false" id="AA15_v51___1 AA15_v51___2">
      <annotation name="pathway">Amino Acid Biosynthesis</annotation>
      <annotation name="name">AA15_v51</annotation>
      <reduct cfg="C#1@1 C#2@1 C#3@1 C#4@1" id="SucCoA"/>
      <reduct cfg="" id="ATP"/>
      <reduct cfg="C#1@3 C#2@3 C#3@3 C#4@3" id="Asp"/>
      <reduct cfg="" id="NADPH"/>
      <reduct cfg="" id="NADPH"/>
      <reduct cfg="C#1@6" id="METHF"/>
      <reduct cfg="C#1@7 C#2@7 C#3@7" id="Cys"/>
      <rproduct cfg="C#1@7 C#2@7 C#3@7" id="Pyr"/>
      <rproduct cfg="C#1@6 C#1@3 C#3@3 C#2@3 C#4@3" id="Met"/>
      <rproduct cfg="" id="NH3"/>
      <rproduct id="Suc">
        <variant cfg="C#1@1 C#2@1 C#3@1 C#4@1"/>
        <variant cfg="C#2@1 C#1@1 C#4@1 C#3@1"/>
      </rproduct>
    </reaction>
    <reaction bidirectional="false" id="AA18_v54">
      <annotation name="pathway">Amino Acid Biosynthesis</annotation>
      <reduct cfg="C#1@1 C#2@1 C#3@1 C#4@1 C#5@1" id="Glu"/>
      <reduct cfg="" id="NADPH"/>
      <reduct cfg="C#1@3 C#2@3 C#3@3 C#4@3" id="Thr"/>
      <reduct cfg="C#1@4 C#2@4 C#3@4" id="Pyr"/>
      <rproduct cfg="C#1@4 C#2@3 C#1@3 C#2@4 C#3@3 C#4@3" id="Ile"/>
      <rproduct cfg="" id="NH3"/>
      <rproduct cfg="C#3@4" id="CO2"/>
      <rproduct cfg="C#1@1 C#2@1 C#3@1 C#4@1 C#5@1" id="AKG"/>
    </reaction>
    <reaction bidirectional="false" id="AA13_v49___1 AA13_v49___2">
      <annotation name="pathway">Amino Acid Biosynthesis</annotation>
      <annotation name="name">AA13_v49</annotation>
      <reduct id="LL_DAP">
        <variant cfg="C#1@1 C#2@1 C#3@1 C#4@1 C#5@1 C#6@1 C#7@1"/>
        <variant cfg="C#1@1 C#3@1 C#2@1 C#5@1 C#4@1 C#7@1 C#6@1"/>
      </reduct>
      <rproduct cfg="C#6@1" id="CO2"/>
      <rproduct cfg="C#1@1 C#2@1 C#3@1 C#4@1 C#5@1 C#7@1" id="Lys"/>
    </reaction>
    <reaction bidirectional="false" id="AA5_v40">
      <annotation name="pathway">Amino Acid Biosynthesis</annotation>
      <reduct cfg="C#1@1 C#2@1 C#3@1 C#4@1 C#5@1" id="Glu"/>
      <reduct cfg="C#1@2 C#2@2 C#3@2 C#4@2" id="OAC"/>
      <rproduct cfg="C#1@1 C#2@1 C#3@1 C#4@1 C#5@1" id="AKG"/>
      <rproduct cfg="C#1@2 C#2@2 C#3@2 C#4@2" id="Asp"/>
    </reaction>
    <reaction bidirectional="false" id="AA17_v53">
      <annotation name="pathway">Amino Acid Biosynthesis</annotation>
      <reduct cfg="C#1@1 C#2@1 C#3@1 C#4@1 C#5@1" id="Glu"/>
      <reduct cfg="C#1@2 C#2@2" id="AcCoA"/>
      <reduct cfg="C#1@3 C#2@3 C#3@3" id="Pyr"/>
      <reduct cfg="C#1@4 C#2@4 C#3@4" id="Pyr"/>
      <reduct cfg="" id="NADPH"/>
      <rproduct cfg="C#1@1 C#2@1 C#3@1 C#4@1 C#5@1" id="AKG"/>
      <rproduct cfg="C#1@4 C#1@3 C#2@4 C#2@3 C#1@2 C#2@2" id="Leu"/>
      <rproduct cfg="" id="NADH"/>
      <rproduct cfg="C#3@3" id="CO2"/>
      <rproduct cfg="C#3@4" id="CO2"/>
    </reaction>
    <reaction id="Leu_bm">
      <annotation name="pathway">Biomass</annotation>
      <reduct cfg="C#1@1 C#2@1 C#3@1 C#4@1 C#5@1 C#6@1" id="Leu"/>
    </reaction>
    <reaction bidirectional="false" id="C2_v60">
      <annotation name="pathway">One Carbon Metabolism</annotation>
      <reduct cfg="C#1@1" id="MEETHF"/>
      <rproduct cfg="C#1@1" id="FTHF"/>
      <rproduct cfg="" id="NADPH"/>
    </reaction>
    <reaction bidirectional="false" id="C1_v59">
      <annotation name="pathway">One Carbon Metabolism</annotation>
      <reduct cfg="C#1@1" id="MEETHF"/>
      <reduct cfg="" id="NADH"/>
      <rproduct cfg="C#1@1" id="METHF"/>
    </reaction>
    <reaction bidirectional="false" id="OXP2_v62">
      <annotation name="pathway">Oxidative Phosphorylation</annotation>
      <reduct cfg="" id="FADH2"/>
      <reduct cfg="" id="FADH2"/>
      <reduct cfg="" id="O2"/>
      <rproduct id="ATP"/>
      <rproduct id="ATP"/>
    </reaction>
    <reaction bidirectional="false" id="OXP1_v61">
      <annotation name="pathway">Oxidative Phosphorylation</annotation>
      <reduct cfg="" id="NADH"/>
      <reduct cfg="" id="NADH"/>
      <reduct cfg="" id="O2"/>
      <rproduct id="ATP"/>
      <rproduct id="ATP"/>
      <rproduct id="ATP"/>
      <rproduct id="ATP"/>
    </reaction>
    <reaction bidirectional="false" id="TP4_v68">
      <annotation name="pathway">Transport</annotation>
      <reduct cfg="" id="NH3_ext"/>
      <rproduct id="NH3"/>
    </reaction>
    <reaction id="TP1_v65">
      <annotation name="pathway">Transport</annotation>
      <reduct cfg="C#1@1 C#2@1" id="Ac"/>
    </reaction>
    <reaction id="ATPH1_v64">
      <annotation name="pathway">ATP Hydrolysis</annotation>
      <reduct cfg="" id="ATP"/>
    </reaction>
    <reaction id="TP2_v66">
      <annotation name="pathway">Transport</annotation>
      <reduct cfg="C#1@1" id="CO2"/>
    </reaction>
    <reaction bidirectional="false" id="GAS2_v71">
      <annotation name="pathway">CO2 Exchange</annotation>
      <reduct cfg="C#1@1" id="CO2_unlabeled"/>
      <reduct cfg="C#1@2" id="CO2"/>
      <rproduct cfg="C#1@1" id="CO2"/>
      <rproduct cfg="C#1@2" id="CO2_out"/>
    </reaction>
    <reaction bidirectional="false" id="TP5_v69">
      <annotation name="pathway">Transport</annotation>
      <reduct cfg="" id="SO4_ext"/>
      <rproduct id="SO4"/>
    </reaction>
    <reaction id="TH1_v63">
      <annotation name="pathway">Transhydrogenation</annotation>
      <reduct cfg="" id="NADH"/>
      <rproduct id="NADPH"/>
    </reaction>
    <reaction bidirectional="false" id="TP3_v67">
      <annotation name="pathway">Transport</annotation>
      <reduct cfg="" id="O2_ext"/>
      <rproduct id="O2"/>
    </reaction>
    <reaction id="Asp_bm">
      <annotation name="pathway">Biomass</annotation>
      <reduct cfg="C#1@1 C#2@1 C#3@1 C#4@1" id="Asp"/>
    </reaction>
    <reaction bidirectional="false" id="GAS1_CO2_ext">
      <annotation name="pathway">CO2 Exchange</annotation>
      <reduct cfg="C#1@1" id="CO2_unlabeled_in"/>
      <rproduct cfg="C#1@1" id="CO2_unlabeled"/>
    </reaction>
    <reaction id="GAS3_CO2_out">
      <annotation name="pathway">CO2 Exchange</annotation>
      <reduct cfg="C#1@1" id="CO2_out"/>
    </reaction>
    <reaction id="ATP_bm">
      <annotation name="pathway">Biomass</annotation>
      <reduct cfg="" id="ATP"/>
    </reaction>
    <reaction id="NADPH_bm">
      <annotation name="pathway">Biomass</annotation>
      <reduct cfg="" id="NADPH"/>
    </reaction>
    <reaction bidirectional="false" id="NADH_bm">
      <annotation name="pathway">Biomass</annotation>
      <reduct cfg="" id="NADH_ext"/>
      <rproduct id="NADH"/>
    </reaction>
    <reaction bidirectional="false" id="mu2_v70">
      <annotation name="pathway">Biomass</annotation>
      <reduct cfg="" id="BM"/>
      <rproduct id="BM_out"/>
    </reaction>
    <reaction id="mu_3">
      <annotation name="pathway">Biomass</annotation>
      <reduct cfg="" id="BM_out"/>
    </reaction>
  </reactionnetwork>
  <constraints>
    <net>
      <math xmlns="http://www.w3.org/1998/Math/MathML">
        <apply>
          <eq/>
          <cn type="integer">0</cn>
          <apply>
            <minus/>
            <apply>
              <times/>
              <cn type="real">0.488</cn>
              <ci>mu2_v70</ci>
            </apply>
            <ci>Ala_bm</ci>
          </apply>
        </apply>
        <apply>
          <eq/>
          <cn type="integer">0</cn>
          <apply>
            <minus/>
            <apply>
              <times/>
              <cn type="real">0.281</cn>
              <ci>mu2_v70</ci>
            </apply>
            <ci>Arg_bm</ci>
          </apply>
        </apply>
        <apply>
          <eq/>
          <cn type="integer">0</cn>
          <apply>
            <minus/>
            <apply>
              <times/>
              <cn type="real">0.229</cn>
              <ci>mu2_v70</ci>
            </apply>
            <ci>Asn_bm</ci>
          </apply>
        </apply>
        <apply>
          <eq/>
          <cn type="integer">0</cn>
          <apply>
            <minus/>
            <apply>
              <times/>
              <cn type="real">0.229</cn>
              <ci>mu2_v70</ci>
            </apply>
            <ci>Asp_bm</ci>
          </apply>
        </apply>
        <apply>
          <eq/>
          <cn type="integer">0</cn>
          <apply>
            <minus/>
            <apply>
              <times/>
              <cn type="real">0.087</cn>
              <ci>mu2_v70</ci>
            </apply>
            <ci>Cys_bm</ci>
          </apply>
        </apply>
        <apply>
          <eq/>
          <cn type="integer">0</cn>
          <apply>
            <minus/>
            <apply>
              <times/>
              <cn type="real">0.25</cn>
              <ci>mu2_v70</ci>
            </apply>
            <ci>Glu_bm</ci>
          </apply>
        </apply>
        <apply>
          <eq/>
          <cn type="integer">0</cn>
          <apply>
            <minus/>
            <apply>
              <times/>
              <cn type="real">0.25</cn>
              <ci>mu2_v70</ci>
            </apply>
            <ci>Gln_bm</ci>
          </apply>
        </apply>
        <apply>
          <eq/>
          <cn type="integer">0</cn>
          <apply>
            <minus/>
            <apply>
              <times/>
              <cn type="real">0.582</cn>
              <ci>mu2_v70</ci>
            </apply>
            <ci>Gly_bm</ci>
          </apply>
        </apply>
        <apply>
          <eq/>
          <cn type="integer">0</cn>
          <apply>
            <minus/>
            <apply>
              <times/>
              <cn type="real">0.09</cn>
              <ci>mu2_v70</ci>
            </apply>
            <ci>His_bm</ci>
          </apply>
        </apply>
        <apply>
          <eq/>
          <cn type="integer">0</cn>
          <apply>
            <minus/>
            <apply>
              <times/>
              <cn type="real">0.276</cn>
              <ci>mu2_v70</ci>
            </apply>
            <ci>Ile_bm</ci>
          </apply>
        </apply>
        <apply>
          <eq/>
          <cn type="integer">0</cn>
          <apply>
            <minus/>
            <apply>
              <times/>
              <cn type="real">0.428</cn>
              <ci>mu2_v70</ci>
            </apply>
            <ci>Leu_bm</ci>
          </apply>
        </apply>
        <apply>
          <eq/>
          <cn type="integer">0</cn>
          <apply>
            <minus/>
            <apply>
              <times/>
              <cn type="real">0.326</cn>
              <ci>mu2_v70</ci>
            </apply>
            <ci>Lys_bm</ci>
          </apply>
        </apply>
        <apply>
          <eq/>
          <cn type="integer">0</cn>
          <apply>
            <minus/>
            <apply>
              <times/>
              <cn type="real">0.146</cn>
              <ci>mu2_v70</ci>
            </apply>
            <ci>Met_bm</ci>
          </apply>
        </apply>
        <apply>
          <eq/>
          <cn type="integer">0</cn>
          <apply>
            <minus/>
            <apply>
              <times/>
              <cn type="real">0.176</cn>
              <ci>mu2_v70</ci>
            </apply>
            <ci>Phe_bm</ci>
          </apply>
        </apply>
        <apply>
          <eq/>
          <cn type="integer">0</cn>
          <apply>
            <minus/>
            <apply>
              <times/>
              <cn type="real">0.21</cn>
              <ci>mu2_v70</ci>
            </apply>
            <ci>Pro_bm</ci>
          </apply>
        </apply>
        <apply>
          <eq/>
          <cn type="integer">0</cn>
          <apply>
            <minus/>
            <apply>
              <times/>
              <cn type="real">0.205</cn>
              <ci>mu2_v70</ci>
            </apply>
            <ci>Ser_bm</ci>
          </apply>
        </apply>
        <apply>
          <eq/>
          <cn type="integer">0</cn>
          <apply>
            <minus/>
            <apply>
              <times/>
              <cn type="real">0.241</cn>
              <ci>mu2_v70</ci>
            </apply>
            <ci>Thr_bm</ci>
          </apply>
        </apply>
        <apply>
          <eq/>
          <cn type="integer">0</cn>
          <apply>
            <minus/>
            <apply>
              <times/>
              <cn type="real">0.054</cn>
              <ci>mu2_v70</ci>
            </apply>
            <ci>Trp_bm</ci>
          </apply>
        </apply>
        <apply>
          <eq/>
          <cn type="integer">0</cn>
          <apply>
            <minus/>
            <apply>
              <times/>
              <cn type="real">0.131</cn>
              <ci>mu2_v70</ci>
            </apply>
            <ci>Tyr_bm</ci>
          </apply>
        </apply>
        <apply>
          <eq/>
          <cn type="integer">0</cn>
          <apply>
            <minus/>
            <apply>
              <times/>
              <cn type="real">0.402</cn>
              <ci>mu2_v70</ci>
            </apply>
            <ci>Val_bm</ci>
          </apply>
        </apply>
        <apply>
          <eq/>
          <cn type="integer">0</cn>
          <apply>
            <minus/>
            <apply>
              <times/>
              <cn type="real">0.205</cn>
              <ci>mu2_v70</ci>
            </apply>
            <ci>G6P_bm</ci>
          </apply>
        </apply>
        <apply>
          <eq/>
          <cn type="integer">0</cn>
          <apply>
            <minus/>
            <apply>
              <times/>
              <cn type="real">0.071</cn>
              <ci>mu2_v70</ci>
            </apply>
            <ci>F6P_bm</ci>
          </apply>
        </apply>
        <apply>
          <eq/>
          <cn type="integer">0</cn>
          <apply>
            <minus/>
            <apply>
              <times/>
              <cn type="real">0.754</cn>
              <ci>mu2_v70</ci>
            </apply>
            <ci>R5P_bm</ci>
          </apply>
        </apply>
        <apply>
          <eq/>
          <cn type="integer">0</cn>
          <apply>
            <minus/>
            <apply>
              <times/>
              <cn type="real">0.129</cn>
              <ci>mu2_v70</ci>
            </apply>
            <ci>GAP_bm</ci>
          </apply>
        </apply>
        <apply>
          <eq/>
          <cn type="integer">0</cn>
          <apply>
            <minus/>
            <apply>
              <times/>
              <cn type="real">0.619</cn>
              <ci>mu2_v70</ci>
            </apply>
            <ci>_3PG_bm</ci>
          </apply>
        </apply>
        <apply>
          <eq/>
          <cn type="integer">0</cn>
          <apply>
            <minus/>
            <apply>
              <times/>
              <cn type="real">0.051</cn>
              <ci>mu2_v70</ci>
            </apply>
            <ci>PEP_bm</ci>
          </apply>
        </apply>
        <apply>
          <eq/>
          <cn type="integer">0</cn>
          <apply>
            <minus/>
            <apply>
              <times/>
              <cn type="real">0.083</cn>
              <ci>mu2_v70</ci>
            </apply>
            <ci>Pyr_bm</ci>
          </apply>
        </apply>
        <apply>
          <eq/>
          <cn type="integer">0</cn>
          <apply>
            <minus/>
            <apply>
              <times/>
              <cn type="real">2.51</cn>
              <ci>mu2_v70</ci>
            </apply>
            <ci>AcCoA_bm</ci>
          </apply>
        </apply>
        <apply>
          <eq/>
          <cn type="integer">0</cn>
          <apply>
            <minus/>
            <apply>
              <times/>
              <cn type="real">0.087</cn>
              <ci>mu2_v70</ci>
            </apply>
            <ci>AKG_bm</ci>
          </apply>
        </apply>
        <apply>
          <eq/>
          <cn type="integer">0</cn>
          <apply>
            <minus/>
            <apply>
              <times/>
              <cn type="real">0.34</cn>
              <ci>mu2_v70</ci>
            </apply>
            <ci>OAC_bm</ci>
          </apply>
        </apply>
        <apply>
          <eq/>
          <cn type="integer">0</cn>
          <apply>
            <minus/>
            <apply>
              <times/>
              <cn type="real">0.443</cn>
              <ci>mu2_v70</ci>
            </apply>
            <ci>MEETHF_bm</ci>
          </apply>
        </apply>
        <apply>
          <eq/>
          <cn type="integer">0</cn>
          <apply>
            <minus/>
            <apply>
              <times/>
              <cn type="real">33.247</cn>
              <ci>mu2_v70</ci>
            </apply>
            <ci>ATP_bm</ci>
          </apply>
        </apply>
        <apply>
          <eq/>
          <cn type="integer">0</cn>
          <apply>
            <minus/>
            <apply>
              <times/>
              <cn type="real">5.363</cn>
              <ci>mu2_v70</ci>
            </apply>
            <ci>NADPH_bm</ci>
          </apply>
        </apply>
        <apply>
          <eq/>
          <cn type="integer">0</cn>
          <apply>
            <minus/>
            <apply>
              <times/>
              <cn type="real">1.455</cn>
              <ci>mu2_v70</ci>
            </apply>
            <ci>NADH_bm</ci>
          </apply>
        </apply>
        <apply>
          <leq/>
          <ci>mu2_v70</ci>
          <cn type="real">8.97578</cn>
        </apply>
        <apply>
          <geq/>
          <ci>mu2_v70</ci>
          <cn type="real">6.41097</cn>
        </apply>
        <apply>
          <eq/>
          <ci>EMP1_v1</ci>
          <ci>Glc_upt</ci>
        </apply>
        <apply>
          <eq/>
          <ci>Glc_upt</ci>
          <cn type="integer">100</cn>
        </apply>
        <apply>
          <leq/>
          <ci>AC1_v35</ci>
          <cn type="integer">75</cn>
        </apply>
        <apply>
          <geq/>
          <ci>AC1_v35</ci>
          <cn type="integer">65</cn>
        </apply>
        <apply>
          <leq/>
          <ci>ANA3_v33</ci>
          <cn type="integer">200</cn>
        </apply>
        <apply>
          <leq/>
          <ci>ANA4_v34</ci>
          <cn type="integer">200</cn>
        </apply>
        <apply>
          <leq/>
          <ci>GAS3_CO2_out</ci>
          <cn type="integer">600</cn>
        </apply>
      </math>
    </net>
    <xch>
      <math xmlns="http://www.w3.org/1998/Math/MathML">
        <apply>
          <leq/>
          <ci>PPP3_v11</ci>
          <cn type="integer">100</cn>
        </apply>
        <apply>
          <leq/>
          <ci>PPP4_v12</ci>
          <cn type="integer">100</cn>
        </apply>
        <apply>
          <leq/>
          <ci>PPP5_v13</ci>
          <cn type="integer">200</cn>
        </apply>
        <apply>
          <leq/>
          <ci>PPP6_v14</ci>
          <cn type="integer">100</cn>
        </apply>
        <apply>
          <leq/>
          <ci>PPP7_v15</ci>
          <cn type="integer">100</cn>
        </apply>
        <apply>
          <leq/>
          <ci>PPP8_v16</ci>
          <cn type="integer">100</cn>
        </apply>
        <apply>
          <leq/>
          <ci>PPP9_v17</ci>
          <cn type="integer">200</cn>
        </apply>
        <apply>
          <leq/>
          <ci>EMP2_v2</ci>
          <cn type="integer">500</cn>
        </apply>
        <apply>
          <leq/>
          <ci>EMP4_v4</ci>
          <cn type="integer">200</cn>
        </apply>
        <apply>
          <leq/>
          <ci>EMP5_v5</ci>
          <cn type="integer">200</cn>
        </apply>
        <apply>
          <leq/>
          <ci>EMP6_v6</ci>
          <cn type="integer">100</cn>
        </apply>
        <apply>
          <leq/>
          <ci>EMP7_v7</ci>
          <cn type="integer">100</cn>
        </apply>
        <apply>
          <leq/>
          <ci>AA8_v44</ci>
          <cn type="integer">100</cn>
        </apply>
        <apply>
          <leq/>
          <ci>AA9_v45</ci>
          <cn type="integer">100</cn>
        </apply>
        <apply>
          <leq/>
          <ci>AC1_v35</ci>
          <cn type="integer">200</cn>
        </apply>
        <apply>
          <leq/>
          <apply>
            <plus/>
            <ci>GOX1_v29___1</ci>
            <ci>GOX1_v29___2</ci>
          </apply>
          <cn type="integer">100</cn>
        </apply>
        <apply>
          <leq/>
          <ci>TCA3_v22</ci>
          <cn type="integer">100</cn>
        </apply>
        <apply>
          <leq/>
          <ci>TCA4_v23</ci>
          <cn type="integer">1000</cn>
        </apply>
        <apply>
          <leq/>
          <apply>
            <plus/>
            <ci>TCA6_v25___1</ci>
            <ci>TCA6_v25___2</ci>
          </apply>
          <cn type="integer">100</cn>
        </apply>
        <apply>
          <leq/>
          <apply>
            <plus/>
            <ci>TCA7_v26___1</ci>
            <ci>TCA7_v26___2</ci>
          </apply>
          <cn type="integer">500</cn>
        </apply>
        <apply>
          <leq/>
          <apply>
            <plus/>
            <ci>TCA8_v27___1</ci>
            <ci>TCA8_v27___2</ci>
          </apply>
          <cn type="integer">100</cn>
        </apply>
        <apply>
          <leq/>
          <ci>TCA9_v28</ci>
          <cn type="integer">100</cn>
        </apply>
        <apply>
          <leq/>
          <ci>TH1_v63</ci>
          <cn type="integer">200</cn>
        </apply>
      </math>
    </xch>
  </constraints>
  <configuration name="config_01">
    <simulation method="auto" type="auto">
      <variables>
        <fluxvalue flux="TCA9_v28" type="net">11.696</fluxvalue>
        <fluxvalue flux="mu2_v70" type="net">8.1</fluxvalue>
        <fluxvalue flux="AC1_v35" type="net">65.8</fluxvalue>
        <fluxvalue flux="EMP8_v8" type="net">26.6</fluxvalue>
        <fluxvalue flux="TCA1_v20" type="net">106.2</fluxvalue>
        <fluxvalue flux="ANA1_v31" type="net">7.14318E-9</fluxvalue>
        <fluxvalue flux="ANA3_v33" type="net">27.6</fluxvalue>
        <fluxvalue flux="TH1_v63" type="net">82.9</fluxvalue>
        <fluxvalue flux="GAS2_v71" type="net">13.1</fluxvalue>
        <fluxvalue flux="ATPH1_v64" type="net">320.6</fluxvalue>
        <fluxvalue flux="EMP2_v2" type="xch">442.392</fluxvalue>
        <fluxvalue flux="EMP4_v4" type="xch">163.989</fluxvalue>
        <fluxvalue flux="EMP5_v5" type="xch">102.162</fluxvalue>
        <fluxvalue flux="EMP6_v6" type="xch">27.7132</fluxvalue>
        <fluxvalue flux="EMP7_v7" type="xch">0.217921</fluxvalue>
        <fluxvalue flux="PPP3_v11" type="xch">64.329</fluxvalue>
        <fluxvalue flux="PPP4_v12" type="xch">65.906</fluxvalue>
        <fluxvalue flux="PPP5_v13" type="xch">126.916</fluxvalue>
        <fluxvalue flux="PPP6_v14" type="xch">3.08501</fluxvalue>
        <fluxvalue flux="PPP7_v15" type="xch">1.34451E-5</fluxvalue>
        <fluxvalue flux="PPP8_v16" type="xch">4.95479E-11</fluxvalue>
        <fluxvalue flux="PPP9_v17" type="xch">155.3</fluxvalue>
        <fluxvalue flux="TCA3_v22" type="xch">65.471</fluxvalue>
        <fluxvalue flux="TCA4_v23" type="xch">901.0</fluxvalue>
        <fluxvalue flux="TCA6_v25___1" type="xch">6.9</fluxvalue>
        <fluxvalue flux="TCA7_v26___1" type="xch">35.4</fluxvalue>
        <fluxvalue flux="TCA8_v27___1" type="xch">19.2</fluxvalue>
        <fluxvalue flux="TCA9_v28" type="xch">91.438</fluxvalue>
        <fluxvalue flux="GOX1_v29___1" type="xch">0.26225</fluxvalue>
        <fluxvalue flux="AC1_v35" type="xch">141.053</fluxvalue>
        <fluxvalue flux="AA8_v44" type="xch">1.0E-10</fluxvalue>
        <fluxvalue flux="AA9_v45" type="xch">69.0648</fluxvalue>
        <fluxvalue flux="TH1_v63" type="xch">104.861</fluxvalue>
      </variables>
    </simulation>
  </configuration>
  <configuration name="config_02">
  </configuration>
  <configuration name="config_03">
  </configuration>
  <configuration name="config_04">
  </configuration>
  <configuration name="config_05">
  </configuration>
  <configuration name="config_06">
  </configuration>
  <configuration name="config_07">
  </configuration>
  <configuration name="config_08">
  </configuration>
  <configuration name="config_09">
  </configuration>
  <configuration name="config_10">
  </configuration>
  <configuration name="config_11">
  </configuration>
  <configuration name="config_12">
  </configuration>
  <configuration name="config_13">
  </configuration>
  <configuration name="config_14">
  </configuration>
</fluxml>
