# Supplementary material for: The Design of FluxML: A Universal Modeling Language for 13C Metabolic Flux Analysis
Source: Front Microbiol. 2019 May 24;10:1022. doi: 10.3389/fmicb.2019.01022 (PMC6543931; doi:10.3389/fmicb.2019.01022)
Supplement: Supplementary file 3 [file Data_Sheet_3.zip › Parallel_Experiments/models/crown_multiplied.fml]

<?xml version="1.0" ?>
<fluxml xmlns="http://www.13cflux.net/fluxml" xmlns:xsi="http://www.w3.org/2001/XMLSchema-instance" xsi:schemaLocation="http://www.13cflux.net/fluxml http://www.13cflux.net/fluxml">
  <info>
    <date>2018-08-08 10:53:44</date>
    <comment>modeler: Martin Cerffdate: 05.10.2017model adapted from: https://doi.org/10.1016/j.ymben.2015.01.001properties: STAT_MFA</comment>
  </info>
  <reactionnetwork>
    <metabolitepools>
      <pool atoms="6" id="G6P">
        <annotation name="inchi">InChI=1S/C6H13O9P/c7-3-2(1-14-16(11,12)13)15-6(10)5(9)4(3)8/h2-10H,1H2,(H2,11,12,13)/t2-,3-,4+,5-,6+/m1/s1</annotation>
      </pool>
      <pool atoms="6" id="F6P">
        <annotation name="inchi">InChI=1S/C6H13O9P/c7-2-6(10)5(9)4(8)3(15-6)1-14-16(11,12)13/h3-5,7-10H,1-2H2,(H2,11,12,13)/t3-,4-,5+,6?/m1/s1</annotation>
      </pool>
      <pool atoms="3" id="GAP">
        <annotation name="inchi">InChI=1S/C3H7O6P/c4-1-3(5)2-9-10(6,7)8/h1,3,5H,2H2,(H2,6,7,8)/t3-/m0/s1</annotation>
      </pool>
      <pool atoms="3" id="_3PG">
        <annotation name="name">3PG</annotation>
        <annotation name="inchi">InChI=1S/C3H7O7P/c4-2(3(5)6)1-10-11(7,8)9/h2,4H,1H2,(H,5,6)(H2,7,8,9)/t2-/m1/s1</annotation>
      </pool>
      <pool atoms="3" id="PEP">
        <annotation name="inchi">InChI=1S/C3H5O6P/c1-2(3(4)5)9-10(6,7)8/h1H2,(H,4,5)(H2,6,7,8)</annotation>
      </pool>
      <pool atoms="3" id="Pyr">
        <annotation name="inchi">InChI=1S/C3H4O3/c1-2(4)3(5)6/h1H3,(H,5,6)</annotation>
      </pool>
      <pool atoms="2" id="AcCoA">
        <annotation name="inchi">InChI=1S/C23H38N7O17P3S/c1-12(31)51-7-6-25-14(32)4-5-26-21(35)18(34)23(2,3)9-44-50(41,42)47-49(39,40)43-8-13-17(46-48(36,37)38)16(33)22(45-13)30-11-29-15-19(24)27-10-28-20(15)30/h10-11,13,16-18,22,33-34H,4-9H2,1-3H3,(H,25,32)(H,26,35)(H,39,40)(H,41,42)(H2,24,27,28)(H2,36,37,38)/t13-,16-,17-,18+,22-/m1/s1</annotation>
        <annotation name="indexes">0,11</annotation>
      </pool>
      <pool atoms="4" id="OAC">
        <annotation name="inchi">InChI=1S/C4H4O5/c5-2(4(8)9)1-3(6)7/h1H2,(H,6,7)(H,8,9)</annotation>
      </pool>
      <pool atoms="6" id="Cit">
        <annotation name="inchi">InChI=1S/C6H8O7/c7-3(8)1-6(13,5(11)12)2-4(9)10/h13H,1-2H2,(H,7,8)(H,9,10)(H,11,12)</annotation>
      </pool>
      <pool atoms="6" id="ICit">
        <annotation name="inchi">InChI=1S/C6H8O7/c7-3(8)1-2(5(10)11)4(9)6(12)13/h2,4,9H,1H2,(H,7,8)(H,10,11)(H,12,13)</annotation>
      </pool>
      <pool atoms="4" id="Suc">
        <annotation name="inchi">InChI=1S/C4H6O4/c5-3(6)1-2-4(7)8/h1-2H2,(H,5,6)(H,7,8)</annotation>
      </pool>
      <pool atoms="4" id="Fum">
        <annotation name="inchi">InChI=1S/C4H4O4/c5-3(6)1-2-4(7)8/h1-2H,(H,5,6)(H,7,8)/b2-1+</annotation>
      </pool>
      <pool atoms="4" id="Mal">
        <annotation name="inchi">InChI=1S/C4H6O5/c5-2(4(8)9)1-3(6)7/h2,5H,1H2,(H,6,7)(H,8,9)/t2-/m0/s1</annotation>
      </pool>
      <pool atoms="5" id="Ru5P">
        <annotation name="inchi">InChI=1S/C5H11O8P/c6-1-3(7)5(9)4(8)2-13-14(10,11)12/h4-6,8-9H,1-2H2,(H2,10,11,12)/t4-,5+/m1/s1</annotation>
      </pool>
      <pool atoms="5" id="X5P">
        <annotation name="inchi">InChI=1S/C5H11O8P/c6-1-3(7)5(9)4(8)2-13-14(10,11)12/h4-6,8-9H,1-2H2,(H2,10,11,12)/t4-,5-/m1/s1</annotation>
      </pool>
      <pool atoms="5" id="R5P">
        <annotation name="inchi">InChI=1S/C5H11O8P/c6-3-2(1-12-14(9,10)11)13-5(8)4(3)7/h2-8H,1H2,(H2,9,10,11)/t2-,3-,4-,5?/m1/s1</annotation>
      </pool>
      <pool atoms="7" id="S7P">
        <annotation name="inchi">InChI=1S/C7H15O10P/c8-1-3(9)5(11)7(13)6(12)4(10)2-17-18(14,15)16/h4-8,10-13H,1-2H2,(H2,14,15,16)/t4-,5-,6-,7+/m1/s1</annotation>
      </pool>
      <pool atoms="4" id="E4P">
        <annotation name="inchi">InChI=1S/C4H9O7P/c5-1-3(6)4(7)2-11-12(8,9)10/h1,3-4,6-7H,2H2,(H2,8,9,10)/t3-,4+/m0/s1</annotation>
      </pool>
      <pool atoms="6" id="FBP">
        <annotation name="inchi">InChI=1S/C6H14O12P2/c7-4-3(1-16-19(10,11)12)18-6(9,5(4)8)2-17-20(13,14)15/h3-5,7-9H,1-2H2,(H2,10,11,12)(H2,13,14,15)/t3-,4-,5+,6?/m1/s1</annotation>
      </pool>
      <pool atoms="5" id="AKG">
        <annotation name="inchi">InChI=1S/C5H6O5/c6-3(5(9)10)1-2-4(7)8/h1-2H2,(H,7,8)(H,9,10)</annotation>
      </pool>
      <pool atoms="5" id="Glu">
        <annotation name="inchi">InChI=1S/C5H9NO4/c6-3(5(9)10)1-2-4(7)8/h3H,1-2,6H2,(H,7,8)(H,9,10)/t3-/m0/s1</annotation>
      </pool>
      <pool atoms="5" id="Gln">
        <annotation name="inchi">InChI=1S/C5H10N2O3/c6-3(5(9)10)1-2-4(7)8/h3H,1-2,6H2,(H2,7,8)(H,9,10)/t3-/m0/s1</annotation>
      </pool>
      <pool atoms="5" id="Pro">
        <annotation name="inchi">InChI=1S/C5H9NO2/c7-5(8)4-2-1-3-6-4/h4,6H,1-3H2,(H,7,8)/t4-/m0/s1</annotation>
      </pool>
      <pool atoms="4" id="Asp">
        <annotation name="inchi">InChI=1S/C4H7NO4/c5-2(4(8)9)1-3(6)7/h2H,1,5H2,(H,6,7)(H,8,9)/t2-/m0/s1</annotation>
      </pool>
      <pool atoms="4" id="Asn">
        <annotation name="inchi">InChI=1S/C4H8N2O3/c5-2(4(8)9)1-3(6)7/h2H,1,5H2,(H2,6,7)(H,8,9)/t2-/m0/s1</annotation>
      </pool>
      <pool atoms="4" id="Thr">
        <annotation name="inchi">InChI=1S/C4H9NO3/c1-2(6)3(5)4(7)8/h2-3,6H,5H2,1H3,(H,7,8)/t2-,3+/m1/s1</annotation>
      </pool>
      <pool atoms="6" id="Ile">
        <annotation name="inchi">InChI=1S/C6H13NO2/c1-3-4(2)5(7)6(8)9/h4-5H,3,7H2,1-2H3,(H,8,9)/t4-,5-/m0/s1</annotation>
      </pool>
      <pool atoms="5" id="Met">
        <annotation name="inchi">InChI=1S/C5H11NO2S/c1-9-3-2-4(6)5(7)8/h4H,2-3,6H2,1H3,(H,7,8)/t4-/m0/s1</annotation>
      </pool>
      <pool atoms="3" id="DHAP">
        <annotation name="inchi">InChI=1S/C3H7O6P/c4-1-3(5)2-9-10(6,7)8/h4H,1-2H2,(H2,6,7,8)</annotation>
      </pool>
      <pool atoms="3" id="Ser">
        <annotation name="inchi">InChI=1S/C3H7NO3/c4-2(1-5)3(6)7/h2,5H,1,4H2,(H,6,7)/t2-/m0/s1</annotation>
      </pool>
      <pool atoms="9" id="Tyr">
        <annotation name="inchi">InChI=1S/C9H11NO3/c10-8(9(12)13)5-6-1-3-7(11)4-2-6/h1-4,8,11H,5,10H2,(H,12,13)/t8-/m0/s1</annotation>
      </pool>
      <pool atoms="9" id="Phe">
        <annotation name="inchi">InChI=1S/C9H11NO2/c10-8(9(11)12)6-7-4-2-1-3-5-7/h1-5,8H,6,10H2,(H,11,12)/t8-/m0/s1</annotation>
      </pool>
      <pool atoms="1" id="CO2">
        <annotation name="inchi">InChI=1S/CO2/c2-1-3</annotation>
      </pool>
      <pool atoms="2" id="Gly">
        <annotation name="inchi">InChI=1S/C2H5NO2/c3-1-2(4)5/h1,3H2,(H,4,5)</annotation>
      </pool>
      <pool id="BM_ext">
        <annotation name="name">BM.ext</annotation>
      </pool>
      <pool id="BM"/>
      <pool atoms="1" id="MEETHF"/>
      <pool atoms="6" id="Lys">
        <annotation name="inchi">InChI=1S/C6H14N2O2/c7-4-2-1-3-5(8)6(9)10/h5H,1-4,7-8H2,(H,9,10)/t5-/m0/s1</annotation>
      </pool>
      <pool id="ATP"/>
      <pool atoms="6" id="Gluc_ext">
        <annotation name="name">Gluc.ext</annotation>
        <annotation name="inchi">InChI=1S/C6H12O6/c7-1-2-3(8)4(9)5(10)6(11)12-2/h2-11H,1H2/t2-,3-,4+,5-,6?/m1/s1</annotation>
      </pool>
      <pool id="NADH"/>
      <pool atoms="6" id="_6PG">
        <annotation name="name">6PG</annotation>
        <annotation name="inchi">InChI=1S/C6H13O10P/c7-2(1-16-17(13,14)15)3(8)4(9)5(10)6(11)12/h2-5,7-10H,1H2,(H,11,12)(H2,13,14,15)</annotation>
      </pool>
      <pool id="NADPH"/>
      <pool atoms="2" id="TK_C2">
        <annotation name="name">TK-C2</annotation>
      </pool>
      <pool atoms="3" id="TA_C3">
        <annotation name="name">TA-C3</annotation>
      </pool>
      <pool atoms="6" id="KDPG">
        <annotation name="inchi">InChI=1S/C6H11O9P/c7-3(1-4(8)6(10)11)5(9)2-15-16(12,13)14/h3,5,7,9H,1-2H2,(H,10,11)(H2,12,13,14)</annotation>
      </pool>
      <pool atoms="4" id="SucCoA">
        <annotation name="inchi">InChI=1S/C25H40N7O19P3S/c1-25(2,20(38)23(39)28-6-5-14(33)27-7-8-55-16(36)4-3-15(34)35)10-48-54(45,46)51-53(43,44)47-9-13-19(50-52(40,41)42)18(37)24(49-13)32-12-31-17-21(26)29-11-30-22(17)32/h11-13,18-20,24,37-38H,3-10H2,1-2H3,(H,27,33)(H,28,39)(H,34,35)(H,43,44)(H,45,46)(H2,26,29,30)(H2,40,41,42)</annotation>
        <annotation name="indexes">2,3,14,15</annotation>
      </pool>
      <pool id="FADH2"/>
      <pool atoms="2" id="Glyox">
        <annotation name="inchi">InChI=1S/C2H2O3/c3-1-2(4)5/h1H,(H,4,5)/p-1</annotation>
      </pool>
      <pool atoms="2" id="Ac">
        <annotation name="inchi">InChI=1S/C2H4O2/c1-2(3)4/h1H3,(H,3,4)</annotation>
      </pool>
      <pool id="NH3"/>
      <pool atoms="3" id="Cys">
        <annotation name="inchi">InChI=1S/C3H7NO2S/c4-2(1-7)3(5)6/h2,7H,1,4H2,(H,5,6)</annotation>
      </pool>
      <pool id="SO4"/>
      <pool atoms="5" id="Val">
        <annotation name="inchi">InChI=1S/C5H11NO2/c1-3(2)4(6)5(7)8/h3-4H,6H2,1-2H3,(H,7,8)</annotation>
      </pool>
      <pool atoms="3" id="Ala">
        <annotation name="inchi">InChI=1S/C3H7NO2/c1-2(4)3(5)6/h2H,4H2,1H3,(H,5,6)</annotation>
      </pool>
      <pool atoms="6" id="Arg">
        <annotation name="inchi">InChI=1S/C6H14N4O2/c7-4(5(11)12)2-1-3-10-6(8)9/h4H,1-3,7H2,(H,11,12)(H4,8,9,10)</annotation>
      </pool>
      <pool atoms="1" id="FTHF"/>
      <pool atoms="11" id="Trp">
        <annotation name="inchi">InChI=1S/C11H12N2O2/c12-9(11(14)15)5-7-6-13-10-4-2-1-3-8(7)10/h1-4,6,9,13H,5,12H2,(H,14,15)</annotation>
      </pool>
      <pool atoms="6" id="His">
        <annotation name="inchi">InChI=1S/C6H9N3O2/c7-5(6(10)11)1-4-2-8-3-9-4/h2-3,5H,1,7H2,(H,8,9)(H,10,11)</annotation>
      </pool>
      <pool atoms="7" id="LL_DAP">
        <annotation name="name">LL-DAP</annotation>
        <annotation name="inchi">InChI=1S/C7H14N2O4/c8-4(6(10)11)2-1-3-5(9)7(12)13/h4-5H,1-3,8-9H2,(H,10,11)(H,12,13)</annotation>
      </pool>
      <pool atoms="1" id="METHF"/>
      <pool atoms="6" id="Leu">
        <annotation name="inchi">InChI=1S/C6H13NO2/c1-4(2)3-5(7)6(8)9/h4-5H,3,7H2,1-2H3,(H,8,9)</annotation>
      </pool>
      <pool id="O2"/>
      <pool atoms="1" id="CO2_unlabeled"/>
      <pool atoms="1" id="CO2_out"/>
      <pool atoms="1" id="CO2_unlabeled_in"/>
      <pool id="O2_ext">
        <annotation name="name">O2.ext</annotation>
      </pool>
      <pool id="NH3_ext">
        <annotation name="name">NH3.ext</annotation>
      </pool>
      <pool id="SO4_ext">
        <annotation name="name">SO4.ext</annotation>
      </pool>
      <pool id="NADH_ext">
        <annotation name="name">NADH.ext</annotation>
      </pool>
      <pool id="BM_out"/>
      <!-- pools for duplicate 2 -->
      <pool atoms="6" id="G6P_p02">
        <annotation name="inchi">InChI=1S/C6H13O9P/c7-3-2(1-14-16(11,12)13)15-6(10)5(9)4(3)8/h2-10H,1H2,(H2,11,12,13)/t2-,3-,4+,5-,6+/m1/s1</annotation>
      </pool>
      <pool atoms="6" id="F6P_p02">
        <annotation name="inchi">InChI=1S/C6H13O9P/c7-2-6(10)5(9)4(8)3(15-6)1-14-16(11,12)13/h3-5,7-10H,1-2H2,(H2,11,12,13)/t3-,4-,5+,6?/m1/s1</annotation>
      </pool>
      <pool atoms="3" id="GAP_p02">
        <annotation name="inchi">InChI=1S/C3H7O6P/c4-1-3(5)2-9-10(6,7)8/h1,3,5H,2H2,(H2,6,7,8)/t3-/m0/s1</annotation>
      </pool>
      <pool atoms="3" id="_3PG_p02">
        <annotation name="name">3PG</annotation>
        <annotation name="inchi">InChI=1S/C3H7O7P/c4-2(3(5)6)1-10-11(7,8)9/h2,4H,1H2,(H,5,6)(H2,7,8,9)/t2-/m1/s1</annotation>
      </pool>
      <pool atoms="3" id="PEP_p02">
        <annotation name="inchi">InChI=1S/C3H5O6P/c1-2(3(4)5)9-10(6,7)8/h1H2,(H,4,5)(H2,6,7,8)</annotation>
      </pool>
      <pool atoms="3" id="Pyr_p02">
        <annotation name="inchi">InChI=1S/C3H4O3/c1-2(4)3(5)6/h1H3,(H,5,6)</annotation>
      </pool>
      <pool atoms="2" id="AcCoA_p02">
        <annotation name="inchi">InChI=1S/C23H38N7O17P3S/c1-12(31)51-7-6-25-14(32)4-5-26-21(35)18(34)23(2,3)9-44-50(41,42)47-49(39,40)43-8-13-17(46-48(36,37)38)16(33)22(45-13)30-11-29-15-19(24)27-10-28-20(15)30/h10-11,13,16-18,22,33-34H,4-9H2,1-3H3,(H,25,32)(H,26,35)(H,39,40)(H,41,42)(H2,24,27,28)(H2,36,37,38)/t13-,16-,17-,18+,22-/m1/s1</annotation>
        <annotation name="indexes">0,11</annotation>
      </pool>
      <pool atoms="4" id="OAC_p02">
        <annotation name="inchi">InChI=1S/C4H4O5/c5-2(4(8)9)1-3(6)7/h1H2,(H,6,7)(H,8,9)</annotation>
      </pool>
      <pool atoms="6" id="Cit_p02">
        <annotation name="inchi">InChI=1S/C6H8O7/c7-3(8)1-6(13,5(11)12)2-4(9)10/h13H,1-2H2,(H,7,8)(H,9,10)(H,11,12)</annotation>
      </pool>
      <pool atoms="6" id="ICit_p02">
        <annotation name="inchi">InChI=1S/C6H8O7/c7-3(8)1-2(5(10)11)4(9)6(12)13/h2,4,9H,1H2,(H,7,8)(H,10,11)(H,12,13)</annotation>
      </pool>
      <pool atoms="4" id="Suc_p02">
        <annotation name="inchi">InChI=1S/C4H6O4/c5-3(6)1-2-4(7)8/h1-2H2,(H,5,6)(H,7,8)</annotation>
      </pool>
      <pool atoms="4" id="Fum_p02">
        <annotation name="inchi">InChI=1S/C4H4O4/c5-3(6)1-2-4(7)8/h1-2H,(H,5,6)(H,7,8)/b2-1+</annotation>
      </pool>
      <pool atoms="4" id="Mal_p02">
        <annotation name="inchi">InChI=1S/C4H6O5/c5-2(4(8)9)1-3(6)7/h2,5H,1H2,(H,6,7)(H,8,9)/t2-/m0/s1</annotation>
      </pool>
      <pool atoms="5" id="Ru5P_p02">
        <annotation name="inchi">InChI=1S/C5H11O8P/c6-1-3(7)5(9)4(8)2-13-14(10,11)12/h4-6,8-9H,1-2H2,(H2,10,11,12)/t4-,5+/m1/s1</annotation>
      </pool>
      <pool atoms="5" id="X5P_p02">
        <annotation name="inchi">InChI=1S/C5H11O8P/c6-1-3(7)5(9)4(8)2-13-14(10,11)12/h4-6,8-9H,1-2H2,(H2,10,11,12)/t4-,5-/m1/s1</annotation>
      </pool>
      <pool atoms="5" id="R5P_p02">
        <annotation name="inchi">InChI=1S/C5H11O8P/c6-3-2(1-12-14(9,10)11)13-5(8)4(3)7/h2-8H,1H2,(H2,9,10,11)/t2-,3-,4-,5?/m1/s1</annotation>
      </pool>
      <pool atoms="7" id="S7P_p02">
        <annotation name="inchi">InChI=1S/C7H15O10P/c8-1-3(9)5(11)7(13)6(12)4(10)2-17-18(14,15)16/h4-8,10-13H,1-2H2,(H2,14,15,16)/t4-,5-,6-,7+/m1/s1</annotation>
      </pool>
      <pool atoms="4" id="E4P_p02">
        <annotation name="inchi">InChI=1S/C4H9O7P/c5-1-3(6)4(7)2-11-12(8,9)10/h1,3-4,6-7H,2H2,(H2,8,9,10)/t3-,4+/m0/s1</annotation>
      </pool>
      <pool atoms="6" id="FBP_p02">
        <annotation name="inchi">InChI=1S/C6H14O12P2/c7-4-3(1-16-19(10,11)12)18-6(9,5(4)8)2-17-20(13,14)15/h3-5,7-9H,1-2H2,(H2,10,11,12)(H2,13,14,15)/t3-,4-,5+,6?/m1/s1</annotation>
      </pool>
      <pool atoms="5" id="AKG_p02">
        <annotation name="inchi">InChI=1S/C5H6O5/c6-3(5(9)10)1-2-4(7)8/h1-2H2,(H,7,8)(H,9,10)</annotation>
      </pool>
      <pool atoms="5" id="Glu_p02">
        <annotation name="inchi">InChI=1S/C5H9NO4/c6-3(5(9)10)1-2-4(7)8/h3H,1-2,6H2,(H,7,8)(H,9,10)/t3-/m0/s1</annotation>
      </pool>
      <pool atoms="5" id="Gln_p02">
        <annotation name="inchi">InChI=1S/C5H10N2O3/c6-3(5(9)10)1-2-4(7)8/h3H,1-2,6H2,(H2,7,8)(H,9,10)/t3-/m0/s1</annotation>
      </pool>
      <pool atoms="5" id="Pro_p02">
        <annotation name="inchi">InChI=1S/C5H9NO2/c7-5(8)4-2-1-3-6-4/h4,6H,1-3H2,(H,7,8)/t4-/m0/s1</annotation>
      </pool>
      <pool atoms="4" id="Asp_p02">
        <annotation name="inchi">InChI=1S/C4H7NO4/c5-2(4(8)9)1-3(6)7/h2H,1,5H2,(H,6,7)(H,8,9)/t2-/m0/s1</annotation>
      </pool>
      <pool atoms="4" id="Asn_p02">
        <annotation name="inchi">InChI=1S/C4H8N2O3/c5-2(4(8)9)1-3(6)7/h2H,1,5H2,(H2,6,7)(H,8,9)/t2-/m0/s1</annotation>
      </pool>
      <pool atoms="4" id="Thr_p02">
        <annotation name="inchi">InChI=1S/C4H9NO3/c1-2(6)3(5)4(7)8/h2-3,6H,5H2,1H3,(H,7,8)/t2-,3+/m1/s1</annotation>
      </pool>
      <pool atoms="6" id="Ile_p02">
        <annotation name="inchi">InChI=1S/C6H13NO2/c1-3-4(2)5(7)6(8)9/h4-5H,3,7H2,1-2H3,(H,8,9)/t4-,5-/m0/s1</annotation>
      </pool>
      <pool atoms="5" id="Met_p02">
        <annotation name="inchi">InChI=1S/C5H11NO2S/c1-9-3-2-4(6)5(7)8/h4H,2-3,6H2,1H3,(H,7,8)/t4-/m0/s1</annotation>
      </pool>
      <pool atoms="3" id="DHAP_p02">
        <annotation name="inchi">InChI=1S/C3H7O6P/c4-1-3(5)2-9-10(6,7)8/h4H,1-2H2,(H2,6,7,8)</annotation>
      </pool>
      <pool atoms="3" id="Ser_p02">
        <annotation name="inchi">InChI=1S/C3H7NO3/c4-2(1-5)3(6)7/h2,5H,1,4H2,(H,6,7)/t2-/m0/s1</annotation>
      </pool>
      <pool atoms="9" id="Tyr_p02">
        <annotation name="inchi">InChI=1S/C9H11NO3/c10-8(9(12)13)5-6-1-3-7(11)4-2-6/h1-4,8,11H,5,10H2,(H,12,13)/t8-/m0/s1</annotation>
      </pool>
      <pool atoms="9" id="Phe_p02">
        <annotation name="inchi">InChI=1S/C9H11NO2/c10-8(9(11)12)6-7-4-2-1-3-5-7/h1-5,8H,6,10H2,(H,11,12)/t8-/m0/s1</annotation>
      </pool>
      <pool atoms="1" id="CO2_p02">
        <annotation name="inchi">InChI=1S/CO2/c2-1-3</annotation>
      </pool>
      <pool atoms="2" id="Gly_p02">
        <annotation name="inchi">InChI=1S/C2H5NO2/c3-1-2(4)5/h1,3H2,(H,4,5)</annotation>
      </pool>
      <pool id="BM_ext_p02">
        <annotation name="name">BM.ext</annotation>
      </pool>
      <pool id="BM_p02"/>
      <pool atoms="1" id="MEETHF_p02"/>
      <pool atoms="6" id="Lys_p02">
        <annotation name="inchi">InChI=1S/C6H14N2O2/c7-4-2-1-3-5(8)6(9)10/h5H,1-4,7-8H2,(H,9,10)/t5-/m0/s1</annotation>
      </pool>
      <pool id="ATP_p02"/>
      <pool atoms="6" id="Gluc_ext_p02">
        <annotation name="name">Gluc.ext</annotation>
        <annotation name="inchi">InChI=1S/C6H12O6/c7-1-2-3(8)4(9)5(10)6(11)12-2/h2-11H,1H2/t2-,3-,4+,5-,6?/m1/s1</annotation>
      </pool>
      <pool id="NADH_p02"/>
      <pool atoms="6" id="_6PG_p02">
        <annotation name="name">6PG</annotation>
        <annotation name="inchi">InChI=1S/C6H13O10P/c7-2(1-16-17(13,14)15)3(8)4(9)5(10)6(11)12/h2-5,7-10H,1H2,(H,11,12)(H2,13,14,15)</annotation>
      </pool>
      <pool id="NADPH_p02"/>
      <pool atoms="2" id="TK_C2_p02">
        <annotation name="name">TK-C2</annotation>
      </pool>
      <pool atoms="3" id="TA_C3_p02">
        <annotation name="name">TA-C3</annotation>
      </pool>
      <pool atoms="6" id="KDPG_p02">
        <annotation name="inchi">InChI=1S/C6H11O9P/c7-3(1-4(8)6(10)11)5(9)2-15-16(12,13)14/h3,5,7,9H,1-2H2,(H,10,11)(H2,12,13,14)</annotation>
      </pool>
      <pool atoms="4" id="SucCoA_p02">
        <annotation name="inchi">InChI=1S/C25H40N7O19P3S/c1-25(2,20(38)23(39)28-6-5-14(33)27-7-8-55-16(36)4-3-15(34)35)10-48-54(45,46)51-53(43,44)47-9-13-19(50-52(40,41)42)18(37)24(49-13)32-12-31-17-21(26)29-11-30-22(17)32/h11-13,18-20,24,37-38H,3-10H2,1-2H3,(H,27,33)(H,28,39)(H,34,35)(H,43,44)(H,45,46)(H2,26,29,30)(H2,40,41,42)</annotation>
        <annotation name="indexes">2,3,14,15</annotation>
      </pool>
      <pool id="FADH2_p02"/>
      <pool atoms="2" id="Glyox_p02">
        <annotation name="inchi">InChI=1S/C2H2O3/c3-1-2(4)5/h1H,(H,4,5)/p-1</annotation>
      </pool>
      <pool atoms="2" id="Ac_p02">
        <annotation name="inchi">InChI=1S/C2H4O2/c1-2(3)4/h1H3,(H,3,4)</annotation>
      </pool>
      <pool id="NH3_p02"/>
      <pool atoms="3" id="Cys_p02">
        <annotation name="inchi">InChI=1S/C3H7NO2S/c4-2(1-7)3(5)6/h2,7H,1,4H2,(H,5,6)</annotation>
      </pool>
      <pool id="SO4_p02"/>
      <pool atoms="5" id="Val_p02">
        <annotation name="inchi">InChI=1S/C5H11NO2/c1-3(2)4(6)5(7)8/h3-4H,6H2,1-2H3,(H,7,8)</annotation>
      </pool>
      <pool atoms="3" id="Ala_p02">
        <annotation name="inchi">InChI=1S/C3H7NO2/c1-2(4)3(5)6/h2H,4H2,1H3,(H,5,6)</annotation>
      </pool>
      <pool atoms="6" id="Arg_p02">
        <annotation name="inchi">InChI=1S/C6H14N4O2/c7-4(5(11)12)2-1-3-10-6(8)9/h4H,1-3,7H2,(H,11,12)(H4,8,9,10)</annotation>
      </pool>
      <pool atoms="1" id="FTHF_p02"/>
      <pool atoms="11" id="Trp_p02">
        <annotation name="inchi">InChI=1S/C11H12N2O2/c12-9(11(14)15)5-7-6-13-10-4-2-1-3-8(7)10/h1-4,6,9,13H,5,12H2,(H,14,15)</annotation>
      </pool>
      <pool atoms="6" id="His_p02">
        <annotation name="inchi">InChI=1S/C6H9N3O2/c7-5(6(10)11)1-4-2-8-3-9-4/h2-3,5H,1,7H2,(H,8,9)(H,10,11)</annotation>
      </pool>
      <pool atoms="7" id="LL_DAP_p02">
        <annotation name="name">LL-DAP</annotation>
        <annotation name="inchi">InChI=1S/C7H14N2O4/c8-4(6(10)11)2-1-3-5(9)7(12)13/h4-5H,1-3,8-9H2,(H,10,11)(H,12,13)</annotation>
      </pool>
      <pool atoms="1" id="METHF_p02"/>
      <pool atoms="6" id="Leu_p02">
        <annotation name="inchi">InChI=1S/C6H13NO2/c1-4(2)3-5(7)6(8)9/h4-5H,3,7H2,1-2H3,(H,8,9)</annotation>
      </pool>
      <pool id="O2_p02"/>
      <pool atoms="1" id="CO2_unlabeled_p02"/>
      <pool atoms="1" id="CO2_out_p02"/>
      <pool atoms="1" id="CO2_unlabeled_in_p02"/>
      <pool id="O2_ext_p02">
        <annotation name="name">O2.ext</annotation>
      </pool>
      <pool id="NH3_ext_p02">
        <annotation name="name">NH3.ext</annotation>
      </pool>
      <pool id="SO4_ext_p02">
        <annotation name="name">SO4.ext</annotation>
      </pool>
      <pool id="NADH_ext_p02">
        <annotation name="name">NADH.ext</annotation>
      </pool>
      <pool id="BM_out_p02"/>
      <!-- pools for duplicate 3 -->
      <pool atoms="6" id="G6P_p03">
        <annotation name="inchi">InChI=1S/C6H13O9P/c7-3-2(1-14-16(11,12)13)15-6(10)5(9)4(3)8/h2-10H,1H2,(H2,11,12,13)/t2-,3-,4+,5-,6+/m1/s1</annotation>
      </pool>
      <pool atoms="6" id="F6P_p03">
        <annotation name="inchi">InChI=1S/C6H13O9P/c7-2-6(10)5(9)4(8)3(15-6)1-14-16(11,12)13/h3-5,7-10H,1-2H2,(H2,11,12,13)/t3-,4-,5+,6?/m1/s1</annotation>
      </pool>
      <pool atoms="3" id="GAP_p03">
        <annotation name="inchi">InChI=1S/C3H7O6P/c4-1-3(5)2-9-10(6,7)8/h1,3,5H,2H2,(H2,6,7,8)/t3-/m0/s1</annotation>
      </pool>
      <pool atoms="3" id="_3PG_p03">
        <annotation name="name">3PG</annotation>
        <annotation name="inchi">InChI=1S/C3H7O7P/c4-2(3(5)6)1-10-11(7,8)9/h2,4H,1H2,(H,5,6)(H2,7,8,9)/t2-/m1/s1</annotation>
      </pool>
      <pool atoms="3" id="PEP_p03">
        <annotation name="inchi">InChI=1S/C3H5O6P/c1-2(3(4)5)9-10(6,7)8/h1H2,(H,4,5)(H2,6,7,8)</annotation>
      </pool>
      <pool atoms="3" id="Pyr_p03">
        <annotation name="inchi">InChI=1S/C3H4O3/c1-2(4)3(5)6/h1H3,(H,5,6)</annotation>
      </pool>
      <pool atoms="2" id="AcCoA_p03">
        <annotation name="inchi">InChI=1S/C23H38N7O17P3S/c1-12(31)51-7-6-25-14(32)4-5-26-21(35)18(34)23(2,3)9-44-50(41,42)47-49(39,40)43-8-13-17(46-48(36,37)38)16(33)22(45-13)30-11-29-15-19(24)27-10-28-20(15)30/h10-11,13,16-18,22,33-34H,4-9H2,1-3H3,(H,25,32)(H,26,35)(H,39,40)(H,41,42)(H2,24,27,28)(H2,36,37,38)/t13-,16-,17-,18+,22-/m1/s1</annotation>
        <annotation name="indexes">0,11</annotation>
      </pool>
      <pool atoms="4" id="OAC_p03">
        <annotation name="inchi">InChI=1S/C4H4O5/c5-2(4(8)9)1-3(6)7/h1H2,(H,6,7)(H,8,9)</annotation>
      </pool>
      <pool atoms="6" id="Cit_p03">
        <annotation name="inchi">InChI=1S/C6H8O7/c7-3(8)1-6(13,5(11)12)2-4(9)10/h13H,1-2H2,(H,7,8)(H,9,10)(H,11,12)</annotation>
      </pool>
      <pool atoms="6" id="ICit_p03">
        <annotation name="inchi">InChI=1S/C6H8O7/c7-3(8)1-2(5(10)11)4(9)6(12)13/h2,4,9H,1H2,(H,7,8)(H,10,11)(H,12,13)</annotation>
      </pool>
      <pool atoms="4" id="Suc_p03">
        <annotation name="inchi">InChI=1S/C4H6O4/c5-3(6)1-2-4(7)8/h1-2H2,(H,5,6)(H,7,8)</annotation>
      </pool>
      <pool atoms="4" id="Fum_p03">
        <annotation name="inchi">InChI=1S/C4H4O4/c5-3(6)1-2-4(7)8/h1-2H,(H,5,6)(H,7,8)/b2-1+</annotation>
      </pool>
      <pool atoms="4" id="Mal_p03">
        <annotation name="inchi">InChI=1S/C4H6O5/c5-2(4(8)9)1-3(6)7/h2,5H,1H2,(H,6,7)(H,8,9)/t2-/m0/s1</annotation>
      </pool>
      <pool atoms="5" id="Ru5P_p03">
        <annotation name="inchi">InChI=1S/C5H11O8P/c6-1-3(7)5(9)4(8)2-13-14(10,11)12/h4-6,8-9H,1-2H2,(H2,10,11,12)/t4-,5+/m1/s1</annotation>
      </pool>
      <pool atoms="5" id="X5P_p03">
        <annotation name="inchi">InChI=1S/C5H11O8P/c6-1-3(7)5(9)4(8)2-13-14(10,11)12/h4-6,8-9H,1-2H2,(H2,10,11,12)/t4-,5-/m1/s1</annotation>
      </pool>
      <pool atoms="5" id="R5P_p03">
        <annotation name="inchi">InChI=1S/C5H11O8P/c6-3-2(1-12-14(9,10)11)13-5(8)4(3)7/h2-8H,1H2,(H2,9,10,11)/t2-,3-,4-,5?/m1/s1</annotation>
      </pool>
      <pool atoms="7" id="S7P_p03">
        <annotation name="inchi">InChI=1S/C7H15O10P/c8-1-3(9)5(11)7(13)6(12)4(10)2-17-18(14,15)16/h4-8,10-13H,1-2H2,(H2,14,15,16)/t4-,5-,6-,7+/m1/s1</annotation>
      </pool>
      <pool atoms="4" id="E4P_p03">
        <annotation name="inchi">InChI=1S/C4H9O7P/c5-1-3(6)4(7)2-11-12(8,9)10/h1,3-4,6-7H,2H2,(H2,8,9,10)/t3-,4+/m0/s1</annotation>
      </pool>
      <pool atoms="6" id="FBP_p03">
        <annotation name="inchi">InChI=1S/C6H14O12P2/c7-4-3(1-16-19(10,11)12)18-6(9,5(4)8)2-17-20(13,14)15/h3-5,7-9H,1-2H2,(H2,10,11,12)(H2,13,14,15)/t3-,4-,5+,6?/m1/s1</annotation>
      </pool>
      <pool atoms="5" id="AKG_p03">
        <annotation name="inchi">InChI=1S/C5H6O5/c6-3(5(9)10)1-2-4(7)8/h1-2H2,(H,7,8)(H,9,10)</annotation>
      </pool>
      <pool atoms="5" id="Glu_p03">
        <annotation name="inchi">InChI=1S/C5H9NO4/c6-3(5(9)10)1-2-4(7)8/h3H,1-2,6H2,(H,7,8)(H,9,10)/t3-/m0/s1</annotation>
      </pool>
      <pool atoms="5" id="Gln_p03">
        <annotation name="inchi">InChI=1S/C5H10N2O3/c6-3(5(9)10)1-2-4(7)8/h3H,1-2,6H2,(H2,7,8)(H,9,10)/t3-/m0/s1</annotation>
      </pool>
      <pool atoms="5" id="Pro_p03">
        <annotation name="inchi">InChI=1S/C5H9NO2/c7-5(8)4-2-1-3-6-4/h4,6H,1-3H2,(H,7,8)/t4-/m0/s1</annotation>
      </pool>
      <pool atoms="4" id="Asp_p03">
        <annotation name="inchi">InChI=1S/C4H7NO4/c5-2(4(8)9)1-3(6)7/h2H,1,5H2,(H,6,7)(H,8,9)/t2-/m0/s1</annotation>
      </pool>
      <pool atoms="4" id="Asn_p03">
        <annotation name="inchi">InChI=1S/C4H8N2O3/c5-2(4(8)9)1-3(6)7/h2H,1,5H2,(H2,6,7)(H,8,9)/t2-/m0/s1</annotation>
      </pool>
      <pool atoms="4" id="Thr_p03">
        <annotation name="inchi">InChI=1S/C4H9NO3/c1-2(6)3(5)4(7)8/h2-3,6H,5H2,1H3,(H,7,8)/t2-,3+/m1/s1</annotation>
      </pool>
      <pool atoms="6" id="Ile_p03">
        <annotation name="inchi">InChI=1S/C6H13NO2/c1-3-4(2)5(7)6(8)9/h4-5H,3,7H2,1-2H3,(H,8,9)/t4-,5-/m0/s1</annotation>
      </pool>
      <pool atoms="5" id="Met_p03">
        <annotation name="inchi">InChI=1S/C5H11NO2S/c1-9-3-2-4(6)5(7)8/h4H,2-3,6H2,1H3,(H,7,8)/t4-/m0/s1</annotation>
      </pool>
      <pool atoms="3" id="DHAP_p03">
        <annotation name="inchi">InChI=1S/C3H7O6P/c4-1-3(5)2-9-10(6,7)8/h4H,1-2H2,(H2,6,7,8)</annotation>
      </pool>
      <pool atoms="3" id="Ser_p03">
        <annotation name="inchi">InChI=1S/C3H7NO3/c4-2(1-5)3(6)7/h2,5H,1,4H2,(H,6,7)/t2-/m0/s1</annotation>
      </pool>
      <pool atoms="9" id="Tyr_p03">
        <annotation name="inchi">InChI=1S/C9H11NO3/c10-8(9(12)13)5-6-1-3-7(11)4-2-6/h1-4,8,11H,5,10H2,(H,12,13)/t8-/m0/s1</annotation>
      </pool>
      <pool atoms="9" id="Phe_p03">
        <annotation name="inchi">InChI=1S/C9H11NO2/c10-8(9(11)12)6-7-4-2-1-3-5-7/h1-5,8H,6,10H2,(H,11,12)/t8-/m0/s1</annotation>
      </pool>
      <pool atoms="1" id="CO2_p03">
        <annotation name="inchi">InChI=1S/CO2/c2-1-3</annotation>
      </pool>
      <pool atoms="2" id="Gly_p03">
        <annotation name="inchi">InChI=1S/C2H5NO2/c3-1-2(4)5/h1,3H2,(H,4,5)</annotation>
      </pool>
      <pool id="BM_ext_p03">
        <annotation name="name">BM.ext</annotation>
      </pool>
      <pool id="BM_p03"/>
      <pool atoms="1" id="MEETHF_p03"/>
      <pool atoms="6" id="Lys_p03">
        <annotation name="inchi">InChI=1S/C6H14N2O2/c7-4-2-1-3-5(8)6(9)10/h5H,1-4,7-8H2,(H,9,10)/t5-/m0/s1</annotation>
      </pool>
      <pool id="ATP_p03"/>
      <pool atoms="6" id="Gluc_ext_p03">
        <annotation name="name">Gluc.ext</annotation>
        <annotation name="inchi">InChI=1S/C6H12O6/c7-1-2-3(8)4(9)5(10)6(11)12-2/h2-11H,1H2/t2-,3-,4+,5-,6?/m1/s1</annotation>
      </pool>
      <pool id="NADH_p03"/>
      <pool atoms="6" id="_6PG_p03">
        <annotation name="name">6PG</annotation>
        <annotation name="inchi">InChI=1S/C6H13O10P/c7-2(1-16-17(13,14)15)3(8)4(9)5(10)6(11)12/h2-5,7-10H,1H2,(H,11,12)(H2,13,14,15)</annotation>
      </pool>
      <pool id="NADPH_p03"/>
      <pool atoms="2" id="TK_C2_p03">
        <annotation name="name">TK-C2</annotation>
      </pool>
      <pool atoms="3" id="TA_C3_p03">
        <annotation name="name">TA-C3</annotation>
      </pool>
      <pool atoms="6" id="KDPG_p03">
        <annotation name="inchi">InChI=1S/C6H11O9P/c7-3(1-4(8)6(10)11)5(9)2-15-16(12,13)14/h3,5,7,9H,1-2H2,(H,10,11)(H2,12,13,14)</annotation>
      </pool>
      <pool atoms="4" id="SucCoA_p03">
        <annotation name="inchi">InChI=1S/C25H40N7O19P3S/c1-25(2,20(38)23(39)28-6-5-14(33)27-7-8-55-16(36)4-3-15(34)35)10-48-54(45,46)51-53(43,44)47-9-13-19(50-52(40,41)42)18(37)24(49-13)32-12-31-17-21(26)29-11-30-22(17)32/h11-13,18-20,24,37-38H,3-10H2,1-2H3,(H,27,33)(H,28,39)(H,34,35)(H,43,44)(H,45,46)(H2,26,29,30)(H2,40,41,42)</annotation>
        <annotation name="indexes">2,3,14,15</annotation>
      </pool>
      <pool id="FADH2_p03"/>
      <pool atoms="2" id="Glyox_p03">
        <annotation name="inchi">InChI=1S/C2H2O3/c3-1-2(4)5/h1H,(H,4,5)/p-1</annotation>
      </pool>
      <pool atoms="2" id="Ac_p03">
        <annotation name="inchi">InChI=1S/C2H4O2/c1-2(3)4/h1H3,(H,3,4)</annotation>
      </pool>
      <pool id="NH3_p03"/>
      <pool atoms="3" id="Cys_p03">
        <annotation name="inchi">InChI=1S/C3H7NO2S/c4-2(1-7)3(5)6/h2,7H,1,4H2,(H,5,6)</annotation>
      </pool>
      <pool id="SO4_p03"/>
      <pool atoms="5" id="Val_p03">
        <annotation name="inchi">InChI=1S/C5H11NO2/c1-3(2)4(6)5(7)8/h3-4H,6H2,1-2H3,(H,7,8)</annotation>
      </pool>
      <pool atoms="3" id="Ala_p03">
        <annotation name="inchi">InChI=1S/C3H7NO2/c1-2(4)3(5)6/h2H,4H2,1H3,(H,5,6)</annotation>
      </pool>
      <pool atoms="6" id="Arg_p03">
        <annotation name="inchi">InChI=1S/C6H14N4O2/c7-4(5(11)12)2-1-3-10-6(8)9/h4H,1-3,7H2,(H,11,12)(H4,8,9,10)</annotation>
      </pool>
      <pool atoms="1" id="FTHF_p03"/>
      <pool atoms="11" id="Trp_p03">
        <annotation name="inchi">InChI=1S/C11H12N2O2/c12-9(11(14)15)5-7-6-13-10-4-2-1-3-8(7)10/h1-4,6,9,13H,5,12H2,(H,14,15)</annotation>
      </pool>
      <pool atoms="6" id="His_p03">
        <annotation name="inchi">InChI=1S/C6H9N3O2/c7-5(6(10)11)1-4-2-8-3-9-4/h2-3,5H,1,7H2,(H,8,9)(H,10,11)</annotation>
      </pool>
      <pool atoms="7" id="LL_DAP_p03">
        <annotation name="name">LL-DAP</annotation>
        <annotation name="inchi">InChI=1S/C7H14N2O4/c8-4(6(10)11)2-1-3-5(9)7(12)13/h4-5H,1-3,8-9H2,(H,10,11)(H,12,13)</annotation>
      </pool>
      <pool atoms="1" id="METHF_p03"/>
      <pool atoms="6" id="Leu_p03">
        <annotation name="inchi">InChI=1S/C6H13NO2/c1-4(2)3-5(7)6(8)9/h4-5H,3,7H2,1-2H3,(H,8,9)</annotation>
      </pool>
      <pool id="O2_p03"/>
      <pool atoms="1" id="CO2_unlabeled_p03"/>
      <pool atoms="1" id="CO2_out_p03"/>
      <pool atoms="1" id="CO2_unlabeled_in_p03"/>
      <pool id="O2_ext_p03">
        <annotation name="name">O2.ext</annotation>
      </pool>
      <pool id="NH3_ext_p03">
        <annotation name="name">NH3.ext</annotation>
      </pool>
      <pool id="SO4_ext_p03">
        <annotation name="name">SO4.ext</annotation>
      </pool>
      <pool id="NADH_ext_p03">
        <annotation name="name">NADH.ext</annotation>
      </pool>
      <pool id="BM_out_p03"/>
      <!-- pools for duplicate 4 -->
      <pool atoms="6" id="G6P_p04">
        <annotation name="inchi">InChI=1S/C6H13O9P/c7-3-2(1-14-16(11,12)13)15-6(10)5(9)4(3)8/h2-10H,1H2,(H2,11,12,13)/t2-,3-,4+,5-,6+/m1/s1</annotation>
      </pool>
      <pool atoms="6" id="F6P_p04">
        <annotation name="inchi">InChI=1S/C6H13O9P/c7-2-6(10)5(9)4(8)3(15-6)1-14-16(11,12)13/h3-5,7-10H,1-2H2,(H2,11,12,13)/t3-,4-,5+,6?/m1/s1</annotation>
      </pool>
      <pool atoms="3" id="GAP_p04">
        <annotation name="inchi">InChI=1S/C3H7O6P/c4-1-3(5)2-9-10(6,7)8/h1,3,5H,2H2,(H2,6,7,8)/t3-/m0/s1</annotation>
      </pool>
      <pool atoms="3" id="_3PG_p04">
        <annotation name="name">3PG</annotation>
        <annotation name="inchi">InChI=1S/C3H7O7P/c4-2(3(5)6)1-10-11(7,8)9/h2,4H,1H2,(H,5,6)(H2,7,8,9)/t2-/m1/s1</annotation>
      </pool>
      <pool atoms="3" id="PEP_p04">
        <annotation name="inchi">InChI=1S/C3H5O6P/c1-2(3(4)5)9-10(6,7)8/h1H2,(H,4,5)(H2,6,7,8)</annotation>
      </pool>
      <pool atoms="3" id="Pyr_p04">
        <annotation name="inchi">InChI=1S/C3H4O3/c1-2(4)3(5)6/h1H3,(H,5,6)</annotation>
      </pool>
      <pool atoms="2" id="AcCoA_p04">
        <annotation name="inchi">InChI=1S/C23H38N7O17P3S/c1-12(31)51-7-6-25-14(32)4-5-26-21(35)18(34)23(2,3)9-44-50(41,42)47-49(39,40)43-8-13-17(46-48(36,37)38)16(33)22(45-13)30-11-29-15-19(24)27-10-28-20(15)30/h10-11,13,16-18,22,33-34H,4-9H2,1-3H3,(H,25,32)(H,26,35)(H,39,40)(H,41,42)(H2,24,27,28)(H2,36,37,38)/t13-,16-,17-,18+,22-/m1/s1</annotation>
        <annotation name="indexes">0,11</annotation>
      </pool>
      <pool atoms="4" id="OAC_p04">
        <annotation name="inchi">InChI=1S/C4H4O5/c5-2(4(8)9)1-3(6)7/h1H2,(H,6,7)(H,8,9)</annotation>
      </pool>
      <pool atoms="6" id="Cit_p04">
        <annotation name="inchi">InChI=1S/C6H8O7/c7-3(8)1-6(13,5(11)12)2-4(9)10/h13H,1-2H2,(H,7,8)(H,9,10)(H,11,12)</annotation>
      </pool>
      <pool atoms="6" id="ICit_p04">
        <annotation name="inchi">InChI=1S/C6H8O7/c7-3(8)1-2(5(10)11)4(9)6(12)13/h2,4,9H,1H2,(H,7,8)(H,10,11)(H,12,13)</annotation>
      </pool>
      <pool atoms="4" id="Suc_p04">
        <annotation name="inchi">InChI=1S/C4H6O4/c5-3(6)1-2-4(7)8/h1-2H2,(H,5,6)(H,7,8)</annotation>
      </pool>
      <pool atoms="4" id="Fum_p04">
        <annotation name="inchi">InChI=1S/C4H4O4/c5-3(6)1-2-4(7)8/h1-2H,(H,5,6)(H,7,8)/b2-1+</annotation>
      </pool>
      <pool atoms="4" id="Mal_p04">
        <annotation name="inchi">InChI=1S/C4H6O5/c5-2(4(8)9)1-3(6)7/h2,5H,1H2,(H,6,7)(H,8,9)/t2-/m0/s1</annotation>
      </pool>
      <pool atoms="5" id="Ru5P_p04">
        <annotation name="inchi">InChI=1S/C5H11O8P/c6-1-3(7)5(9)4(8)2-13-14(10,11)12/h4-6,8-9H,1-2H2,(H2,10,11,12)/t4-,5+/m1/s1</annotation>
      </pool>
      <pool atoms="5" id="X5P_p04">
        <annotation name="inchi">InChI=1S/C5H11O8P/c6-1-3(7)5(9)4(8)2-13-14(10,11)12/h4-6,8-9H,1-2H2,(H2,10,11,12)/t4-,5-/m1/s1</annotation>
      </pool>
      <pool atoms="5" id="R5P_p04">
        <annotation name="inchi">InChI=1S/C5H11O8P/c6-3-2(1-12-14(9,10)11)13-5(8)4(3)7/h2-8H,1H2,(H2,9,10,11)/t2-,3-,4-,5?/m1/s1</annotation>
      </pool>
      <pool atoms="7" id="S7P_p04">
        <annotation name="inchi">InChI=1S/C7H15O10P/c8-1-3(9)5(11)7(13)6(12)4(10)2-17-18(14,15)16/h4-8,10-13H,1-2H2,(H2,14,15,16)/t4-,5-,6-,7+/m1/s1</annotation>
      </pool>
      <pool atoms="4" id="E4P_p04">
        <annotation name="inchi">InChI=1S/C4H9O7P/c5-1-3(6)4(7)2-11-12(8,9)10/h1,3-4,6-7H,2H2,(H2,8,9,10)/t3-,4+/m0/s1</annotation>
      </pool>
      <pool atoms="6" id="FBP_p04">
        <annotation name="inchi">InChI=1S/C6H14O12P2/c7-4-3(1-16-19(10,11)12)18-6(9,5(4)8)2-17-20(13,14)15/h3-5,7-9H,1-2H2,(H2,10,11,12)(H2,13,14,15)/t3-,4-,5+,6?/m1/s1</annotation>
      </pool>
      <pool atoms="5" id="AKG_p04">
        <annotation name="inchi">InChI=1S/C5H6O5/c6-3(5(9)10)1-2-4(7)8/h1-2H2,(H,7,8)(H,9,10)</annotation>
      </pool>
      <pool atoms="5" id="Glu_p04">
        <annotation name="inchi">InChI=1S/C5H9NO4/c6-3(5(9)10)1-2-4(7)8/h3H,1-2,6H2,(H,7,8)(H,9,10)/t3-/m0/s1</annotation>
      </pool>
      <pool atoms="5" id="Gln_p04">
        <annotation name="inchi">InChI=1S/C5H10N2O3/c6-3(5(9)10)1-2-4(7)8/h3H,1-2,6H2,(H2,7,8)(H,9,10)/t3-/m0/s1</annotation>
      </pool>
      <pool atoms="5" id="Pro_p04">
        <annotation name="inchi">InChI=1S/C5H9NO2/c7-5(8)4-2-1-3-6-4/h4,6H,1-3H2,(H,7,8)/t4-/m0/s1</annotation>
      </pool>
      <pool atoms="4" id="Asp_p04">
        <annotation name="inchi">InChI=1S/C4H7NO4/c5-2(4(8)9)1-3(6)7/h2H,1,5H2,(H,6,7)(H,8,9)/t2-/m0/s1</annotation>
      </pool>
      <pool atoms="4" id="Asn_p04">
        <annotation name="inchi">InChI=1S/C4H8N2O3/c5-2(4(8)9)1-3(6)7/h2H,1,5H2,(H2,6,7)(H,8,9)/t2-/m0/s1</annotation>
      </pool>
      <pool atoms="4" id="Thr_p04">
        <annotation name="inchi">InChI=1S/C4H9NO3/c1-2(6)3(5)4(7)8/h2-3,6H,5H2,1H3,(H,7,8)/t2-,3+/m1/s1</annotation>
      </pool>
      <pool atoms="6" id="Ile_p04">
        <annotation name="inchi">InChI=1S/C6H13NO2/c1-3-4(2)5(7)6(8)9/h4-5H,3,7H2,1-2H3,(H,8,9)/t4-,5-/m0/s1</annotation>
      </pool>
      <pool atoms="5" id="Met_p04">
        <annotation name="inchi">InChI=1S/C5H11NO2S/c1-9-3-2-4(6)5(7)8/h4H,2-3,6H2,1H3,(H,7,8)/t4-/m0/s1</annotation>
      </pool>
      <pool atoms="3" id="DHAP_p04">
        <annotation name="inchi">InChI=1S/C3H7O6P/c4-1-3(5)2-9-10(6,7)8/h4H,1-2H2,(H2,6,7,8)</annotation>
      </pool>
      <pool atoms="3" id="Ser_p04">
        <annotation name="inchi">InChI=1S/C3H7NO3/c4-2(1-5)3(6)7/h2,5H,1,4H2,(H,6,7)/t2-/m0/s1</annotation>
      </pool>
      <pool atoms="9" id="Tyr_p04">
        <annotation name="inchi">InChI=1S/C9H11NO3/c10-8(9(12)13)5-6-1-3-7(11)4-2-6/h1-4,8,11H,5,10H2,(H,12,13)/t8-/m0/s1</annotation>
      </pool>
      <pool atoms="9" id="Phe_p04">
        <annotation name="inchi">InChI=1S/C9H11NO2/c10-8(9(11)12)6-7-4-2-1-3-5-7/h1-5,8H,6,10H2,(H,11,12)/t8-/m0/s1</annotation>
      </pool>
      <pool atoms="1" id="CO2_p04">
        <annotation name="inchi">InChI=1S/CO2/c2-1-3</annotation>
      </pool>
      <pool atoms="2" id="Gly_p04">
        <annotation name="inchi">InChI=1S/C2H5NO2/c3-1-2(4)5/h1,3H2,(H,4,5)</annotation>
      </pool>
      <pool id="BM_ext_p04">
        <annotation name="name">BM.ext</annotation>
      </pool>
      <pool id="BM_p04"/>
      <pool atoms="1" id="MEETHF_p04"/>
      <pool atoms="6" id="Lys_p04">
        <annotation name="inchi">InChI=1S/C6H14N2O2/c7-4-2-1-3-5(8)6(9)10/h5H,1-4,7-8H2,(H,9,10)/t5-/m0/s1</annotation>
      </pool>
      <pool id="ATP_p04"/>
      <pool atoms="6" id="Gluc_ext_p04">
        <annotation name="name">Gluc.ext</annotation>
        <annotation name="inchi">InChI=1S/C6H12O6/c7-1-2-3(8)4(9)5(10)6(11)12-2/h2-11H,1H2/t2-,3-,4+,5-,6?/m1/s1</annotation>
      </pool>
      <pool id="NADH_p04"/>
      <pool atoms="6" id="_6PG_p04">
        <annotation name="name">6PG</annotation>
        <annotation name="inchi">InChI=1S/C6H13O10P/c7-2(1-16-17(13,14)15)3(8)4(9)5(10)6(11)12/h2-5,7-10H,1H2,(H,11,12)(H2,13,14,15)</annotation>
      </pool>
      <pool id="NADPH_p04"/>
      <pool atoms="2" id="TK_C2_p04">
        <annotation name="name">TK-C2</annotation>
      </pool>
      <pool atoms="3" id="TA_C3_p04">
        <annotation name="name">TA-C3</annotation>
      </pool>
      <pool atoms="6" id="KDPG_p04">
        <annotation name="inchi">InChI=1S/C6H11O9P/c7-3(1-4(8)6(10)11)5(9)2-15-16(12,13)14/h3,5,7,9H,1-2H2,(H,10,11)(H2,12,13,14)</annotation>
      </pool>
      <pool atoms="4" id="SucCoA_p04">
        <annotation name="inchi">InChI=1S/C25H40N7O19P3S/c1-25(2,20(38)23(39)28-6-5-14(33)27-7-8-55-16(36)4-3-15(34)35)10-48-54(45,46)51-53(43,44)47-9-13-19(50-52(40,41)42)18(37)24(49-13)32-12-31-17-21(26)29-11-30-22(17)32/h11-13,18-20,24,37-38H,3-10H2,1-2H3,(H,27,33)(H,28,39)(H,34,35)(H,43,44)(H,45,46)(H2,26,29,30)(H2,40,41,42)</annotation>
        <annotation name="indexes">2,3,14,15</annotation>
      </pool>
      <pool id="FADH2_p04"/>
      <pool atoms="2" id="Glyox_p04">
        <annotation name="inchi">InChI=1S/C2H2O3/c3-1-2(4)5/h1H,(H,4,5)/p-1</annotation>
      </pool>
      <pool atoms="2" id="Ac_p04">
        <annotation name="inchi">InChI=1S/C2H4O2/c1-2(3)4/h1H3,(H,3,4)</annotation>
      </pool>
      <pool id="NH3_p04"/>
      <pool atoms="3" id="Cys_p04">
        <annotation name="inchi">InChI=1S/C3H7NO2S/c4-2(1-7)3(5)6/h2,7H,1,4H2,(H,5,6)</annotation>
      </pool>
      <pool id="SO4_p04"/>
      <pool atoms="5" id="Val_p04">
        <annotation name="inchi">InChI=1S/C5H11NO2/c1-3(2)4(6)5(7)8/h3-4H,6H2,1-2H3,(H,7,8)</annotation>
      </pool>
      <pool atoms="3" id="Ala_p04">
        <annotation name="inchi">InChI=1S/C3H7NO2/c1-2(4)3(5)6/h2H,4H2,1H3,(H,5,6)</annotation>
      </pool>
      <pool atoms="6" id="Arg_p04">
        <annotation name="inchi">InChI=1S/C6H14N4O2/c7-4(5(11)12)2-1-3-10-6(8)9/h4H,1-3,7H2,(H,11,12)(H4,8,9,10)</annotation>
      </pool>
      <pool atoms="1" id="FTHF_p04"/>
      <pool atoms="11" id="Trp_p04">
        <annotation name="inchi">InChI=1S/C11H12N2O2/c12-9(11(14)15)5-7-6-13-10-4-2-1-3-8(7)10/h1-4,6,9,13H,5,12H2,(H,14,15)</annotation>
      </pool>
      <pool atoms="6" id="His_p04">
        <annotation name="inchi">InChI=1S/C6H9N3O2/c7-5(6(10)11)1-4-2-8-3-9-4/h2-3,5H,1,7H2,(H,8,9)(H,10,11)</annotation>
      </pool>
      <pool atoms="7" id="LL_DAP_p04">
        <annotation name="name">LL-DAP</annotation>
        <annotation name="inchi">InChI=1S/C7H14N2O4/c8-4(6(10)11)2-1-3-5(9)7(12)13/h4-5H,1-3,8-9H2,(H,10,11)(H,12,13)</annotation>
      </pool>
      <pool atoms="1" id="METHF_p04"/>
      <pool atoms="6" id="Leu_p04">
        <annotation name="inchi">InChI=1S/C6H13NO2/c1-4(2)3-5(7)6(8)9/h4-5H,3,7H2,1-2H3,(H,8,9)</annotation>
      </pool>
      <pool id="O2_p04"/>
      <pool atoms="1" id="CO2_unlabeled_p04"/>
      <pool atoms="1" id="CO2_out_p04"/>
      <pool atoms="1" id="CO2_unlabeled_in_p04"/>
      <pool id="O2_ext_p04">
        <annotation name="name">O2.ext</annotation>
      </pool>
      <pool id="NH3_ext_p04">
        <annotation name="name">NH3.ext</annotation>
      </pool>
      <pool id="SO4_ext_p04">
        <annotation name="name">SO4.ext</annotation>
      </pool>
      <pool id="NADH_ext_p04">
        <annotation name="name">NADH.ext</annotation>
      </pool>
      <pool id="BM_out_p04"/>
      <!-- pools for duplicate 5 -->
      <pool atoms="6" id="G6P_p05">
        <annotation name="inchi">InChI=1S/C6H13O9P/c7-3-2(1-14-16(11,12)13)15-6(10)5(9)4(3)8/h2-10H,1H2,(H2,11,12,13)/t2-,3-,4+,5-,6+/m1/s1</annotation>
      </pool>
      <pool atoms="6" id="F6P_p05">
        <annotation name="inchi">InChI=1S/C6H13O9P/c7-2-6(10)5(9)4(8)3(15-6)1-14-16(11,12)13/h3-5,7-10H,1-2H2,(H2,11,12,13)/t3-,4-,5+,6?/m1/s1</annotation>
      </pool>
      <pool atoms="3" id="GAP_p05">
        <annotation name="inchi">InChI=1S/C3H7O6P/c4-1-3(5)2-9-10(6,7)8/h1,3,5H,2H2,(H2,6,7,8)/t3-/m0/s1</annotation>
      </pool>
      <pool atoms="3" id="_3PG_p05">
        <annotation name="name">3PG</annotation>
        <annotation name="inchi">InChI=1S/C3H7O7P/c4-2(3(5)6)1-10-11(7,8)9/h2,4H,1H2,(H,5,6)(H2,7,8,9)/t2-/m1/s1</annotation>
      </pool>
      <pool atoms="3" id="PEP_p05">
        <annotation name="inchi">InChI=1S/C3H5O6P/c1-2(3(4)5)9-10(6,7)8/h1H2,(H,4,5)(H2,6,7,8)</annotation>
      </pool>
      <pool atoms="3" id="Pyr_p05">
        <annotation name="inchi">InChI=1S/C3H4O3/c1-2(4)3(5)6/h1H3,(H,5,6)</annotation>
      </pool>
      <pool atoms="2" id="AcCoA_p05">
        <annotation name="inchi">InChI=1S/C23H38N7O17P3S/c1-12(31)51-7-6-25-14(32)4-5-26-21(35)18(34)23(2,3)9-44-50(41,42)47-49(39,40)43-8-13-17(46-48(36,37)38)16(33)22(45-13)30-11-29-15-19(24)27-10-28-20(15)30/h10-11,13,16-18,22,33-34H,4-9H2,1-3H3,(H,25,32)(H,26,35)(H,39,40)(H,41,42)(H2,24,27,28)(H2,36,37,38)/t13-,16-,17-,18+,22-/m1/s1</annotation>
        <annotation name="indexes">0,11</annotation>
      </pool>
      <pool atoms="4" id="OAC_p05">
        <annotation name="inchi">InChI=1S/C4H4O5/c5-2(4(8)9)1-3(6)7/h1H2,(H,6,7)(H,8,9)</annotation>
      </pool>
      <pool atoms="6" id="Cit_p05">
        <annotation name="inchi">InChI=1S/C6H8O7/c7-3(8)1-6(13,5(11)12)2-4(9)10/h13H,1-2H2,(H,7,8)(H,9,10)(H,11,12)</annotation>
      </pool>
      <pool atoms="6" id="ICit_p05">
        <annotation name="inchi">InChI=1S/C6H8O7/c7-3(8)1-2(5(10)11)4(9)6(12)13/h2,4,9H,1H2,(H,7,8)(H,10,11)(H,12,13)</annotation>
      </pool>
      <pool atoms="4" id="Suc_p05">
        <annotation name="inchi">InChI=1S/C4H6O4/c5-3(6)1-2-4(7)8/h1-2H2,(H,5,6)(H,7,8)</annotation>
      </pool>
      <pool atoms="4" id="Fum_p05">
        <annotation name="inchi">InChI=1S/C4H4O4/c5-3(6)1-2-4(7)8/h1-2H,(H,5,6)(H,7,8)/b2-1+</annotation>
      </pool>
      <pool atoms="4" id="Mal_p05">
        <annotation name="inchi">InChI=1S/C4H6O5/c5-2(4(8)9)1-3(6)7/h2,5H,1H2,(H,6,7)(H,8,9)/t2-/m0/s1</annotation>
      </pool>
      <pool atoms="5" id="Ru5P_p05">
        <annotation name="inchi">InChI=1S/C5H11O8P/c6-1-3(7)5(9)4(8)2-13-14(10,11)12/h4-6,8-9H,1-2H2,(H2,10,11,12)/t4-,5+/m1/s1</annotation>
      </pool>
      <pool atoms="5" id="X5P_p05">
        <annotation name="inchi">InChI=1S/C5H11O8P/c6-1-3(7)5(9)4(8)2-13-14(10,11)12/h4-6,8-9H,1-2H2,(H2,10,11,12)/t4-,5-/m1/s1</annotation>
      </pool>
      <pool atoms="5" id="R5P_p05">
        <annotation name="inchi">InChI=1S/C5H11O8P/c6-3-2(1-12-14(9,10)11)13-5(8)4(3)7/h2-8H,1H2,(H2,9,10,11)/t2-,3-,4-,5?/m1/s1</annotation>
      </pool>
      <pool atoms="7" id="S7P_p05">
        <annotation name="inchi">InChI=1S/C7H15O10P/c8-1-3(9)5(11)7(13)6(12)4(10)2-17-18(14,15)16/h4-8,10-13H,1-2H2,(H2,14,15,16)/t4-,5-,6-,7+/m1/s1</annotation>
      </pool>
      <pool atoms="4" id="E4P_p05">
        <annotation name="inchi">InChI=1S/C4H9O7P/c5-1-3(6)4(7)2-11-12(8,9)10/h1,3-4,6-7H,2H2,(H2,8,9,10)/t3-,4+/m0/s1</annotation>
      </pool>
      <pool atoms="6" id="FBP_p05">
        <annotation name="inchi">InChI=1S/C6H14O12P2/c7-4-3(1-16-19(10,11)12)18-6(9,5(4)8)2-17-20(13,14)15/h3-5,7-9H,1-2H2,(H2,10,11,12)(H2,13,14,15)/t3-,4-,5+,6?/m1/s1</annotation>
      </pool>
      <pool atoms="5" id="AKG_p05">
        <annotation name="inchi">InChI=1S/C5H6O5/c6-3(5(9)10)1-2-4(7)8/h1-2H2,(H,7,8)(H,9,10)</annotation>
      </pool>
      <pool atoms="5" id="Glu_p05">
        <annotation name="inchi">InChI=1S/C5H9NO4/c6-3(5(9)10)1-2-4(7)8/h3H,1-2,6H2,(H,7,8)(H,9,10)/t3-/m0/s1</annotation>
      </pool>
      <pool atoms="5" id="Gln_p05">
        <annotation name="inchi">InChI=1S/C5H10N2O3/c6-3(5(9)10)1-2-4(7)8/h3H,1-2,6H2,(H2,7,8)(H,9,10)/t3-/m0/s1</annotation>
      </pool>
      <pool atoms="5" id="Pro_p05">
        <annotation name="inchi">InChI=1S/C5H9NO2/c7-5(8)4-2-1-3-6-4/h4,6H,1-3H2,(H,7,8)/t4-/m0/s1</annotation>
      </pool>
      <pool atoms="4" id="Asp_p05">
        <annotation name="inchi">InChI=1S/C4H7NO4/c5-2(4(8)9)1-3(6)7/h2H,1,5H2,(H,6,7)(H,8,9)/t2-/m0/s1</annotation>
      </pool>
      <pool atoms="4" id="Asn_p05">
        <annotation name="inchi">InChI=1S/C4H8N2O3/c5-2(4(8)9)1-3(6)7/h2H,1,5H2,(H2,6,7)(H,8,9)/t2-/m0/s1</annotation>
      </pool>
      <pool atoms="4" id="Thr_p05">
        <annotation name="inchi">InChI=1S/C4H9NO3/c1-2(6)3(5)4(7)8/h2-3,6H,5H2,1H3,(H,7,8)/t2-,3+/m1/s1</annotation>
      </pool>
      <pool atoms="6" id="Ile_p05">
        <annotation name="inchi">InChI=1S/C6H13NO2/c1-3-4(2)5(7)6(8)9/h4-5H,3,7H2,1-2H3,(H,8,9)/t4-,5-/m0/s1</annotation>
      </pool>
      <pool atoms="5" id="Met_p05">
        <annotation name="inchi">InChI=1S/C5H11NO2S/c1-9-3-2-4(6)5(7)8/h4H,2-3,6H2,1H3,(H,7,8)/t4-/m0/s1</annotation>
      </pool>
      <pool atoms="3" id="DHAP_p05">
        <annotation name="inchi">InChI=1S/C3H7O6P/c4-1-3(5)2-9-10(6,7)8/h4H,1-2H2,(H2,6,7,8)</annotation>
      </pool>
      <pool atoms="3" id="Ser_p05">
        <annotation name="inchi">InChI=1S/C3H7NO3/c4-2(1-5)3(6)7/h2,5H,1,4H2,(H,6,7)/t2-/m0/s1</annotation>
      </pool>
      <pool atoms="9" id="Tyr_p05">
        <annotation name="inchi">InChI=1S/C9H11NO3/c10-8(9(12)13)5-6-1-3-7(11)4-2-6/h1-4,8,11H,5,10H2,(H,12,13)/t8-/m0/s1</annotation>
      </pool>
      <pool atoms="9" id="Phe_p05">
        <annotation name="inchi">InChI=1S/C9H11NO2/c10-8(9(11)12)6-7-4-2-1-3-5-7/h1-5,8H,6,10H2,(H,11,12)/t8-/m0/s1</annotation>
      </pool>
      <pool atoms="1" id="CO2_p05">
        <annotation name="inchi">InChI=1S/CO2/c2-1-3</annotation>
      </pool>
      <pool atoms="2" id="Gly_p05">
        <annotation name="inchi">InChI=1S/C2H5NO2/c3-1-2(4)5/h1,3H2,(H,4,5)</annotation>
      </pool>
      <pool id="BM_ext_p05">
        <annotation name="name">BM.ext</annotation>
      </pool>
      <pool id="BM_p05"/>
      <pool atoms="1" id="MEETHF_p05"/>
      <pool atoms="6" id="Lys_p05">
        <annotation name="inchi">InChI=1S/C6H14N2O2/c7-4-2-1-3-5(8)6(9)10/h5H,1-4,7-8H2,(H,9,10)/t5-/m0/s1</annotation>
      </pool>
      <pool id="ATP_p05"/>
      <pool atoms="6" id="Gluc_ext_p05">
        <annotation name="name">Gluc.ext</annotation>
        <annotation name="inchi">InChI=1S/C6H12O6/c7-1-2-3(8)4(9)5(10)6(11)12-2/h2-11H,1H2/t2-,3-,4+,5-,6?/m1/s1</annotation>
      </pool>
      <pool id="NADH_p05"/>
      <pool atoms="6" id="_6PG_p05">
        <annotation name="name">6PG</annotation>
        <annotation name="inchi">InChI=1S/C6H13O10P/c7-2(1-16-17(13,14)15)3(8)4(9)5(10)6(11)12/h2-5,7-10H,1H2,(H,11,12)(H2,13,14,15)</annotation>
      </pool>
      <pool id="NADPH_p05"/>
      <pool atoms="2" id="TK_C2_p05">
        <annotation name="name">TK-C2</annotation>
      </pool>
      <pool atoms="3" id="TA_C3_p05">
        <annotation name="name">TA-C3</annotation>
      </pool>
      <pool atoms="6" id="KDPG_p05">
        <annotation name="inchi">InChI=1S/C6H11O9P/c7-3(1-4(8)6(10)11)5(9)2-15-16(12,13)14/h3,5,7,9H,1-2H2,(H,10,11)(H2,12,13,14)</annotation>
      </pool>
      <pool atoms="4" id="SucCoA_p05">
        <annotation name="inchi">InChI=1S/C25H40N7O19P3S/c1-25(2,20(38)23(39)28-6-5-14(33)27-7-8-55-16(36)4-3-15(34)35)10-48-54(45,46)51-53(43,44)47-9-13-19(50-52(40,41)42)18(37)24(49-13)32-12-31-17-21(26)29-11-30-22(17)32/h11-13,18-20,24,37-38H,3-10H2,1-2H3,(H,27,33)(H,28,39)(H,34,35)(H,43,44)(H,45,46)(H2,26,29,30)(H2,40,41,42)</annotation>
        <annotation name="indexes">2,3,14,15</annotation>
      </pool>
      <pool id="FADH2_p05"/>
      <pool atoms="2" id="Glyox_p05">
        <annotation name="inchi">InChI=1S/C2H2O3/c3-1-2(4)5/h1H,(H,4,5)/p-1</annotation>
      </pool>
      <pool atoms="2" id="Ac_p05">
        <annotation name="inchi">InChI=1S/C2H4O2/c1-2(3)4/h1H3,(H,3,4)</annotation>
      </pool>
      <pool id="NH3_p05"/>
      <pool atoms="3" id="Cys_p05">
        <annotation name="inchi">InChI=1S/C3H7NO2S/c4-2(1-7)3(5)6/h2,7H,1,4H2,(H,5,6)</annotation>
      </pool>
      <pool id="SO4_p05"/>
      <pool atoms="5" id="Val_p05">
        <annotation name="inchi">InChI=1S/C5H11NO2/c1-3(2)4(6)5(7)8/h3-4H,6H2,1-2H3,(H,7,8)</annotation>
      </pool>
      <pool atoms="3" id="Ala_p05">
        <annotation name="inchi">InChI=1S/C3H7NO2/c1-2(4)3(5)6/h2H,4H2,1H3,(H,5,6)</annotation>
      </pool>
      <pool atoms="6" id="Arg_p05">
        <annotation name="inchi">InChI=1S/C6H14N4O2/c7-4(5(11)12)2-1-3-10-6(8)9/h4H,1-3,7H2,(H,11,12)(H4,8,9,10)</annotation>
      </pool>
      <pool atoms="1" id="FTHF_p05"/>
      <pool atoms="11" id="Trp_p05">
        <annotation name="inchi">InChI=1S/C11H12N2O2/c12-9(11(14)15)5-7-6-13-10-4-2-1-3-8(7)10/h1-4,6,9,13H,5,12H2,(H,14,15)</annotation>
      </pool>
      <pool atoms="6" id="His_p05">
        <annotation name="inchi">InChI=1S/C6H9N3O2/c7-5(6(10)11)1-4-2-8-3-9-4/h2-3,5H,1,7H2,(H,8,9)(H,10,11)</annotation>
      </pool>
      <pool atoms="7" id="LL_DAP_p05">
        <annotation name="name">LL-DAP</annotation>
        <annotation name="inchi">InChI=1S/C7H14N2O4/c8-4(6(10)11)2-1-3-5(9)7(12)13/h4-5H,1-3,8-9H2,(H,10,11)(H,12,13)</annotation>
      </pool>
      <pool atoms="1" id="METHF_p05"/>
      <pool atoms="6" id="Leu_p05">
        <annotation name="inchi">InChI=1S/C6H13NO2/c1-4(2)3-5(7)6(8)9/h4-5H,3,7H2,1-2H3,(H,8,9)</annotation>
      </pool>
      <pool id="O2_p05"/>
      <pool atoms="1" id="CO2_unlabeled_p05"/>
      <pool atoms="1" id="CO2_out_p05"/>
      <pool atoms="1" id="CO2_unlabeled_in_p05"/>
      <pool id="O2_ext_p05">
        <annotation name="name">O2.ext</annotation>
      </pool>
      <pool id="NH3_ext_p05">
        <annotation name="name">NH3.ext</annotation>
      </pool>
      <pool id="SO4_ext_p05">
        <annotation name="name">SO4.ext</annotation>
      </pool>
      <pool id="NADH_ext_p05">
        <annotation name="name">NADH.ext</annotation>
      </pool>
      <pool id="BM_out_p05"/>
      <!-- pools for duplicate 6 -->
      <pool atoms="6" id="G6P_p06">
        <annotation name="inchi">InChI=1S/C6H13O9P/c7-3-2(1-14-16(11,12)13)15-6(10)5(9)4(3)8/h2-10H,1H2,(H2,11,12,13)/t2-,3-,4+,5-,6+/m1/s1</annotation>
      </pool>
      <pool atoms="6" id="F6P_p06">
        <annotation name="inchi">InChI=1S/C6H13O9P/c7-2-6(10)5(9)4(8)3(15-6)1-14-16(11,12)13/h3-5,7-10H,1-2H2,(H2,11,12,13)/t3-,4-,5+,6?/m1/s1</annotation>
      </pool>
      <pool atoms="3" id="GAP_p06">
        <annotation name="inchi">InChI=1S/C3H7O6P/c4-1-3(5)2-9-10(6,7)8/h1,3,5H,2H2,(H2,6,7,8)/t3-/m0/s1</annotation>
      </pool>
      <pool atoms="3" id="_3PG_p06">
        <annotation name="name">3PG</annotation>
        <annotation name="inchi">InChI=1S/C3H7O7P/c4-2(3(5)6)1-10-11(7,8)9/h2,4H,1H2,(H,5,6)(H2,7,8,9)/t2-/m1/s1</annotation>
      </pool>
      <pool atoms="3" id="PEP_p06">
        <annotation name="inchi">InChI=1S/C3H5O6P/c1-2(3(4)5)9-10(6,7)8/h1H2,(H,4,5)(H2,6,7,8)</annotation>
      </pool>
      <pool atoms="3" id="Pyr_p06">
        <annotation name="inchi">InChI=1S/C3H4O3/c1-2(4)3(5)6/h1H3,(H,5,6)</annotation>
      </pool>
      <pool atoms="2" id="AcCoA_p06">
        <annotation name="inchi">InChI=1S/C23H38N7O17P3S/c1-12(31)51-7-6-25-14(32)4-5-26-21(35)18(34)23(2,3)9-44-50(41,42)47-49(39,40)43-8-13-17(46-48(36,37)38)16(33)22(45-13)30-11-29-15-19(24)27-10-28-20(15)30/h10-11,13,16-18,22,33-34H,4-9H2,1-3H3,(H,25,32)(H,26,35)(H,39,40)(H,41,42)(H2,24,27,28)(H2,36,37,38)/t13-,16-,17-,18+,22-/m1/s1</annotation>
        <annotation name="indexes">0,11</annotation>
      </pool>
      <pool atoms="4" id="OAC_p06">
        <annotation name="inchi">InChI=1S/C4H4O5/c5-2(4(8)9)1-3(6)7/h1H2,(H,6,7)(H,8,9)</annotation>
      </pool>
      <pool atoms="6" id="Cit_p06">
        <annotation name="inchi">InChI=1S/C6H8O7/c7-3(8)1-6(13,5(11)12)2-4(9)10/h13H,1-2H2,(H,7,8)(H,9,10)(H,11,12)</annotation>
      </pool>
      <pool atoms="6" id="ICit_p06">
        <annotation name="inchi">InChI=1S/C6H8O7/c7-3(8)1-2(5(10)11)4(9)6(12)13/h2,4,9H,1H2,(H,7,8)(H,10,11)(H,12,13)</annotation>
      </pool>
      <pool atoms="4" id="Suc_p06">
        <annotation name="inchi">InChI=1S/C4H6O4/c5-3(6)1-2-4(7)8/h1-2H2,(H,5,6)(H,7,8)</annotation>
      </pool>
      <pool atoms="4" id="Fum_p06">
        <annotation name="inchi">InChI=1S/C4H4O4/c5-3(6)1-2-4(7)8/h1-2H,(H,5,6)(H,7,8)/b2-1+</annotation>
      </pool>
      <pool atoms="4" id="Mal_p06">
        <annotation name="inchi">InChI=1S/C4H6O5/c5-2(4(8)9)1-3(6)7/h2,5H,1H2,(H,6,7)(H,8,9)/t2-/m0/s1</annotation>
      </pool>
      <pool atoms="5" id="Ru5P_p06">
        <annotation name="inchi">InChI=1S/C5H11O8P/c6-1-3(7)5(9)4(8)2-13-14(10,11)12/h4-6,8-9H,1-2H2,(H2,10,11,12)/t4-,5+/m1/s1</annotation>
      </pool>
      <pool atoms="5" id="X5P_p06">
        <annotation name="inchi">InChI=1S/C5H11O8P/c6-1-3(7)5(9)4(8)2-13-14(10,11)12/h4-6,8-9H,1-2H2,(H2,10,11,12)/t4-,5-/m1/s1</annotation>
      </pool>
      <pool atoms="5" id="R5P_p06">
        <annotation name="inchi">InChI=1S/C5H11O8P/c6-3-2(1-12-14(9,10)11)13-5(8)4(3)7/h2-8H,1H2,(H2,9,10,11)/t2-,3-,4-,5?/m1/s1</annotation>
      </pool>
      <pool atoms="7" id="S7P_p06">
        <annotation name="inchi">InChI=1S/C7H15O10P/c8-1-3(9)5(11)7(13)6(12)4(10)2-17-18(14,15)16/h4-8,10-13H,1-2H2,(H2,14,15,16)/t4-,5-,6-,7+/m1/s1</annotation>
      </pool>
      <pool atoms="4" id="E4P_p06">
        <annotation name="inchi">InChI=1S/C4H9O7P/c5-1-3(6)4(7)2-11-12(8,9)10/h1,3-4,6-7H,2H2,(H2,8,9,10)/t3-,4+/m0/s1</annotation>
      </pool>
      <pool atoms="6" id="FBP_p06">
        <annotation name="inchi">InChI=1S/C6H14O12P2/c7-4-3(1-16-19(10,11)12)18-6(9,5(4)8)2-17-20(13,14)15/h3-5,7-9H,1-2H2,(H2,10,11,12)(H2,13,14,15)/t3-,4-,5+,6?/m1/s1</annotation>
      </pool>
      <pool atoms="5" id="AKG_p06">
        <annotation name="inchi">InChI=1S/C5H6O5/c6-3(5(9)10)1-2-4(7)8/h1-2H2,(H,7,8)(H,9,10)</annotation>
      </pool>
      <pool atoms="5" id="Glu_p06">
        <annotation name="inchi">InChI=1S/C5H9NO4/c6-3(5(9)10)1-2-4(7)8/h3H,1-2,6H2,(H,7,8)(H,9,10)/t3-/m0/s1</annotation>
      </pool>
      <pool atoms="5" id="Gln_p06">
        <annotation name="inchi">InChI=1S/C5H10N2O3/c6-3(5(9)10)1-2-4(7)8/h3H,1-2,6H2,(H2,7,8)(H,9,10)/t3-/m0/s1</annotation>
      </pool>
      <pool atoms="5" id="Pro_p06">
        <annotation name="inchi">InChI=1S/C5H9NO2/c7-5(8)4-2-1-3-6-4/h4,6H,1-3H2,(H,7,8)/t4-/m0/s1</annotation>
      </pool>
      <pool atoms="4" id="Asp_p06">
        <annotation name="inchi">InChI=1S/C4H7NO4/c5-2(4(8)9)1-3(6)7/h2H,1,5H2,(H,6,7)(H,8,9)/t2-/m0/s1</annotation>
      </pool>
      <pool atoms="4" id="Asn_p06">
        <annotation name="inchi">InChI=1S/C4H8N2O3/c5-2(4(8)9)1-3(6)7/h2H,1,5H2,(H2,6,7)(H,8,9)/t2-/m0/s1</annotation>
      </pool>
      <pool atoms="4" id="Thr_p06">
        <annotation name="inchi">InChI=1S/C4H9NO3/c1-2(6)3(5)4(7)8/h2-3,6H,5H2,1H3,(H,7,8)/t2-,3+/m1/s1</annotation>
      </pool>
      <pool atoms="6" id="Ile_p06">
        <annotation name="inchi">InChI=1S/C6H13NO2/c1-3-4(2)5(7)6(8)9/h4-5H,3,7H2,1-2H3,(H,8,9)/t4-,5-/m0/s1</annotation>
      </pool>
      <pool atoms="5" id="Met_p06">
        <annotation name="inchi">InChI=1S/C5H11NO2S/c1-9-3-2-4(6)5(7)8/h4H,2-3,6H2,1H3,(H,7,8)/t4-/m0/s1</annotation>
      </pool>
      <pool atoms="3" id="DHAP_p06">
        <annotation name="inchi">InChI=1S/C3H7O6P/c4-1-3(5)2-9-10(6,7)8/h4H,1-2H2,(H2,6,7,8)</annotation>
      </pool>
      <pool atoms="3" id="Ser_p06">
        <annotation name="inchi">InChI=1S/C3H7NO3/c4-2(1-5)3(6)7/h2,5H,1,4H2,(H,6,7)/t2-/m0/s1</annotation>
      </pool>
      <pool atoms="9" id="Tyr_p06">
        <annotation name="inchi">InChI=1S/C9H11NO3/c10-8(9(12)13)5-6-1-3-7(11)4-2-6/h1-4,8,11H,5,10H2,(H,12,13)/t8-/m0/s1</annotation>
      </pool>
      <pool atoms="9" id="Phe_p06">
        <annotation name="inchi">InChI=1S/C9H11NO2/c10-8(9(11)12)6-7-4-2-1-3-5-7/h1-5,8H,6,10H2,(H,11,12)/t8-/m0/s1</annotation>
      </pool>
      <pool atoms="1" id="CO2_p06">
        <annotation name="inchi">InChI=1S/CO2/c2-1-3</annotation>
      </pool>
      <pool atoms="2" id="Gly_p06">
        <annotation name="inchi">InChI=1S/C2H5NO2/c3-1-2(4)5/h1,3H2,(H,4,5)</annotation>
      </pool>
      <pool id="BM_ext_p06">
        <annotation name="name">BM.ext</annotation>
      </pool>
      <pool id="BM_p06"/>
      <pool atoms="1" id="MEETHF_p06"/>
      <pool atoms="6" id="Lys_p06">
        <annotation name="inchi">InChI=1S/C6H14N2O2/c7-4-2-1-3-5(8)6(9)10/h5H,1-4,7-8H2,(H,9,10)/t5-/m0/s1</annotation>
      </pool>
      <pool id="ATP_p06"/>
      <pool atoms="6" id="Gluc_ext_p06">
        <annotation name="name">Gluc.ext</annotation>
        <annotation name="inchi">InChI=1S/C6H12O6/c7-1-2-3(8)4(9)5(10)6(11)12-2/h2-11H,1H2/t2-,3-,4+,5-,6?/m1/s1</annotation>
      </pool>
      <pool id="NADH_p06"/>
      <pool atoms="6" id="_6PG_p06">
        <annotation name="name">6PG</annotation>
        <annotation name="inchi">InChI=1S/C6H13O10P/c7-2(1-16-17(13,14)15)3(8)4(9)5(10)6(11)12/h2-5,7-10H,1H2,(H,11,12)(H2,13,14,15)</annotation>
      </pool>
      <pool id="NADPH_p06"/>
      <pool atoms="2" id="TK_C2_p06">
        <annotation name="name">TK-C2</annotation>
      </pool>
      <pool atoms="3" id="TA_C3_p06">
        <annotation name="name">TA-C3</annotation>
      </pool>
      <pool atoms="6" id="KDPG_p06">
        <annotation name="inchi">InChI=1S/C6H11O9P/c7-3(1-4(8)6(10)11)5(9)2-15-16(12,13)14/h3,5,7,9H,1-2H2,(H,10,11)(H2,12,13,14)</annotation>
      </pool>
      <pool atoms="4" id="SucCoA_p06">
        <annotation name="inchi">InChI=1S/C25H40N7O19P3S/c1-25(2,20(38)23(39)28-6-5-14(33)27-7-8-55-16(36)4-3-15(34)35)10-48-54(45,46)51-53(43,44)47-9-13-19(50-52(40,41)42)18(37)24(49-13)32-12-31-17-21(26)29-11-30-22(17)32/h11-13,18-20,24,37-38H,3-10H2,1-2H3,(H,27,33)(H,28,39)(H,34,35)(H,43,44)(H,45,46)(H2,26,29,30)(H2,40,41,42)</annotation>
        <annotation name="indexes">2,3,14,15</annotation>
      </pool>
      <pool id="FADH2_p06"/>
      <pool atoms="2" id="Glyox_p06">
        <annotation name="inchi">InChI=1S/C2H2O3/c3-1-2(4)5/h1H,(H,4,5)/p-1</annotation>
      </pool>
      <pool atoms="2" id="Ac_p06">
        <annotation name="inchi">InChI=1S/C2H4O2/c1-2(3)4/h1H3,(H,3,4)</annotation>
      </pool>
      <pool id="NH3_p06"/>
      <pool atoms="3" id="Cys_p06">
        <annotation name="inchi">InChI=1S/C3H7NO2S/c4-2(1-7)3(5)6/h2,7H,1,4H2,(H,5,6)</annotation>
      </pool>
      <pool id="SO4_p06"/>
      <pool atoms="5" id="Val_p06">
        <annotation name="inchi">InChI=1S/C5H11NO2/c1-3(2)4(6)5(7)8/h3-4H,6H2,1-2H3,(H,7,8)</annotation>
      </pool>
      <pool atoms="3" id="Ala_p06">
        <annotation name="inchi">InChI=1S/C3H7NO2/c1-2(4)3(5)6/h2H,4H2,1H3,(H,5,6)</annotation>
      </pool>
      <pool atoms="6" id="Arg_p06">
        <annotation name="inchi">InChI=1S/C6H14N4O2/c7-4(5(11)12)2-1-3-10-6(8)9/h4H,1-3,7H2,(H,11,12)(H4,8,9,10)</annotation>
      </pool>
      <pool atoms="1" id="FTHF_p06"/>
      <pool atoms="11" id="Trp_p06">
        <annotation name="inchi">InChI=1S/C11H12N2O2/c12-9(11(14)15)5-7-6-13-10-4-2-1-3-8(7)10/h1-4,6,9,13H,5,12H2,(H,14,15)</annotation>
      </pool>
      <pool atoms="6" id="His_p06">
        <annotation name="inchi">InChI=1S/C6H9N3O2/c7-5(6(10)11)1-4-2-8-3-9-4/h2-3,5H,1,7H2,(H,8,9)(H,10,11)</annotation>
      </pool>
      <pool atoms="7" id="LL_DAP_p06">
        <annotation name="name">LL-DAP</annotation>
        <annotation name="inchi">InChI=1S/C7H14N2O4/c8-4(6(10)11)2-1-3-5(9)7(12)13/h4-5H,1-3,8-9H2,(H,10,11)(H,12,13)</annotation>
      </pool>
      <pool atoms="1" id="METHF_p06"/>
      <pool atoms="6" id="Leu_p06">
        <annotation name="inchi">InChI=1S/C6H13NO2/c1-4(2)3-5(7)6(8)9/h4-5H,3,7H2,1-2H3,(H,8,9)</annotation>
      </pool>
      <pool id="O2_p06"/>
      <pool atoms="1" id="CO2_unlabeled_p06"/>
      <pool atoms="1" id="CO2_out_p06"/>
      <pool atoms="1" id="CO2_unlabeled_in_p06"/>
      <pool id="O2_ext_p06">
        <annotation name="name">O2.ext</annotation>
      </pool>
      <pool id="NH3_ext_p06">
        <annotation name="name">NH3.ext</annotation>
      </pool>
      <pool id="SO4_ext_p06">
        <annotation name="name">SO4.ext</annotation>
      </pool>
      <pool id="NADH_ext_p06">
        <annotation name="name">NADH.ext</annotation>
      </pool>
      <pool id="BM_out_p06"/>
      <!-- pools for duplicate 7 -->
      <pool atoms="6" id="G6P_p07">
        <annotation name="inchi">InChI=1S/C6H13O9P/c7-3-2(1-14-16(11,12)13)15-6(10)5(9)4(3)8/h2-10H,1H2,(H2,11,12,13)/t2-,3-,4+,5-,6+/m1/s1</annotation>
      </pool>
      <pool atoms="6" id="F6P_p07">
        <annotation name="inchi">InChI=1S/C6H13O9P/c7-2-6(10)5(9)4(8)3(15-6)1-14-16(11,12)13/h3-5,7-10H,1-2H2,(H2,11,12,13)/t3-,4-,5+,6?/m1/s1</annotation>
      </pool>
      <pool atoms="3" id="GAP_p07">
        <annotation name="inchi">InChI=1S/C3H7O6P/c4-1-3(5)2-9-10(6,7)8/h1,3,5H,2H2,(H2,6,7,8)/t3-/m0/s1</annotation>
      </pool>
      <pool atoms="3" id="_3PG_p07">
        <annotation name="name">3PG</annotation>
        <annotation name="inchi">InChI=1S/C3H7O7P/c4-2(3(5)6)1-10-11(7,8)9/h2,4H,1H2,(H,5,6)(H2,7,8,9)/t2-/m1/s1</annotation>
      </pool>
      <pool atoms="3" id="PEP_p07">
        <annotation name="inchi">InChI=1S/C3H5O6P/c1-2(3(4)5)9-10(6,7)8/h1H2,(H,4,5)(H2,6,7,8)</annotation>
      </pool>
      <pool atoms="3" id="Pyr_p07">
        <annotation name="inchi">InChI=1S/C3H4O3/c1-2(4)3(5)6/h1H3,(H,5,6)</annotation>
      </pool>
      <pool atoms="2" id="AcCoA_p07">
        <annotation name="inchi">InChI=1S/C23H38N7O17P3S/c1-12(31)51-7-6-25-14(32)4-5-26-21(35)18(34)23(2,3)9-44-50(41,42)47-49(39,40)43-8-13-17(46-48(36,37)38)16(33)22(45-13)30-11-29-15-19(24)27-10-28-20(15)30/h10-11,13,16-18,22,33-34H,4-9H2,1-3H3,(H,25,32)(H,26,35)(H,39,40)(H,41,42)(H2,24,27,28)(H2,36,37,38)/t13-,16-,17-,18+,22-/m1/s1</annotation>
        <annotation name="indexes">0,11</annotation>
      </pool>
      <pool atoms="4" id="OAC_p07">
        <annotation name="inchi">InChI=1S/C4H4O5/c5-2(4(8)9)1-3(6)7/h1H2,(H,6,7)(H,8,9)</annotation>
      </pool>
      <pool atoms="6" id="Cit_p07">
        <annotation name="inchi">InChI=1S/C6H8O7/c7-3(8)1-6(13,5(11)12)2-4(9)10/h13H,1-2H2,(H,7,8)(H,9,10)(H,11,12)</annotation>
      </pool>
      <pool atoms="6" id="ICit_p07">
        <annotation name="inchi">InChI=1S/C6H8O7/c7-3(8)1-2(5(10)11)4(9)6(12)13/h2,4,9H,1H2,(H,7,8)(H,10,11)(H,12,13)</annotation>
      </pool>
      <pool atoms="4" id="Suc_p07">
        <annotation name="inchi">InChI=1S/C4H6O4/c5-3(6)1-2-4(7)8/h1-2H2,(H,5,6)(H,7,8)</annotation>
      </pool>
      <pool atoms="4" id="Fum_p07">
        <annotation name="inchi">InChI=1S/C4H4O4/c5-3(6)1-2-4(7)8/h1-2H,(H,5,6)(H,7,8)/b2-1+</annotation>
      </pool>
      <pool atoms="4" id="Mal_p07">
        <annotation name="inchi">InChI=1S/C4H6O5/c5-2(4(8)9)1-3(6)7/h2,5H,1H2,(H,6,7)(H,8,9)/t2-/m0/s1</annotation>
      </pool>
      <pool atoms="5" id="Ru5P_p07">
        <annotation name="inchi">InChI=1S/C5H11O8P/c6-1-3(7)5(9)4(8)2-13-14(10,11)12/h4-6,8-9H,1-2H2,(H2,10,11,12)/t4-,5+/m1/s1</annotation>
      </pool>
      <pool atoms="5" id="X5P_p07">
        <annotation name="inchi">InChI=1S/C5H11O8P/c6-1-3(7)5(9)4(8)2-13-14(10,11)12/h4-6,8-9H,1-2H2,(H2,10,11,12)/t4-,5-/m1/s1</annotation>
      </pool>
      <pool atoms="5" id="R5P_p07">
        <annotation name="inchi">InChI=1S/C5H11O8P/c6-3-2(1-12-14(9,10)11)13-5(8)4(3)7/h2-8H,1H2,(H2,9,10,11)/t2-,3-,4-,5?/m1/s1</annotation>
      </pool>
      <pool atoms="7" id="S7P_p07">
        <annotation name="inchi">InChI=1S/C7H15O10P/c8-1-3(9)5(11)7(13)6(12)4(10)2-17-18(14,15)16/h4-8,10-13H,1-2H2,(H2,14,15,16)/t4-,5-,6-,7+/m1/s1</annotation>
      </pool>
      <pool atoms="4" id="E4P_p07">
        <annotation name="inchi">InChI=1S/C4H9O7P/c5-1-3(6)4(7)2-11-12(8,9)10/h1,3-4,6-7H,2H2,(H2,8,9,10)/t3-,4+/m0/s1</annotation>
      </pool>
      <pool atoms="6" id="FBP_p07">
        <annotation name="inchi">InChI=1S/C6H14O12P2/c7-4-3(1-16-19(10,11)12)18-6(9,5(4)8)2-17-20(13,14)15/h3-5,7-9H,1-2H2,(H2,10,11,12)(H2,13,14,15)/t3-,4-,5+,6?/m1/s1</annotation>
      </pool>
      <pool atoms="5" id="AKG_p07">
        <annotation name="inchi">InChI=1S/C5H6O5/c6-3(5(9)10)1-2-4(7)8/h1-2H2,(H,7,8)(H,9,10)</annotation>
      </pool>
      <pool atoms="5" id="Glu_p07">
        <annotation name="inchi">InChI=1S/C5H9NO4/c6-3(5(9)10)1-2-4(7)8/h3H,1-2,6H2,(H,7,8)(H,9,10)/t3-/m0/s1</annotation>
      </pool>
      <pool atoms="5" id="Gln_p07">
        <annotation name="inchi">InChI=1S/C5H10N2O3/c6-3(5(9)10)1-2-4(7)8/h3H,1-2,6H2,(H2,7,8)(H,9,10)/t3-/m0/s1</annotation>
      </pool>
      <pool atoms="5" id="Pro_p07">
        <annotation name="inchi">InChI=1S/C5H9NO2/c7-5(8)4-2-1-3-6-4/h4,6H,1-3H2,(H,7,8)/t4-/m0/s1</annotation>
      </pool>
      <pool atoms="4" id="Asp_p07">
        <annotation name="inchi">InChI=1S/C4H7NO4/c5-2(4(8)9)1-3(6)7/h2H,1,5H2,(H,6,7)(H,8,9)/t2-/m0/s1</annotation>
      </pool>
      <pool atoms="4" id="Asn_p07">
        <annotation name="inchi">InChI=1S/C4H8N2O3/c5-2(4(8)9)1-3(6)7/h2H,1,5H2,(H2,6,7)(H,8,9)/t2-/m0/s1</annotation>
      </pool>
      <pool atoms="4" id="Thr_p07">
        <annotation name="inchi">InChI=1S/C4H9NO3/c1-2(6)3(5)4(7)8/h2-3,6H,5H2,1H3,(H,7,8)/t2-,3+/m1/s1</annotation>
      </pool>
      <pool atoms="6" id="Ile_p07">
        <annotation name="inchi">InChI=1S/C6H13NO2/c1-3-4(2)5(7)6(8)9/h4-5H,3,7H2,1-2H3,(H,8,9)/t4-,5-/m0/s1</annotation>
      </pool>
      <pool atoms="5" id="Met_p07">
        <annotation name="inchi">InChI=1S/C5H11NO2S/c1-9-3-2-4(6)5(7)8/h4H,2-3,6H2,1H3,(H,7,8)/t4-/m0/s1</annotation>
      </pool>
      <pool atoms="3" id="DHAP_p07">
        <annotation name="inchi">InChI=1S/C3H7O6P/c4-1-3(5)2-9-10(6,7)8/h4H,1-2H2,(H2,6,7,8)</annotation>
      </pool>
      <pool atoms="3" id="Ser_p07">
        <annotation name="inchi">InChI=1S/C3H7NO3/c4-2(1-5)3(6)7/h2,5H,1,4H2,(H,6,7)/t2-/m0/s1</annotation>
      </pool>
      <pool atoms="9" id="Tyr_p07">
        <annotation name="inchi">InChI=1S/C9H11NO3/c10-8(9(12)13)5-6-1-3-7(11)4-2-6/h1-4,8,11H,5,10H2,(H,12,13)/t8-/m0/s1</annotation>
      </pool>
      <pool atoms="9" id="Phe_p07">
        <annotation name="inchi">InChI=1S/C9H11NO2/c10-8(9(11)12)6-7-4-2-1-3-5-7/h1-5,8H,6,10H2,(H,11,12)/t8-/m0/s1</annotation>
      </pool>
      <pool atoms="1" id="CO2_p07">
        <annotation name="inchi">InChI=1S/CO2/c2-1-3</annotation>
      </pool>
      <pool atoms="2" id="Gly_p07">
        <annotation name="inchi">InChI=1S/C2H5NO2/c3-1-2(4)5/h1,3H2,(H,4,5)</annotation>
      </pool>
      <pool id="BM_ext_p07">
        <annotation name="name">BM.ext</annotation>
      </pool>
      <pool id="BM_p07"/>
      <pool atoms="1" id="MEETHF_p07"/>
      <pool atoms="6" id="Lys_p07">
        <annotation name="inchi">InChI=1S/C6H14N2O2/c7-4-2-1-3-5(8)6(9)10/h5H,1-4,7-8H2,(H,9,10)/t5-/m0/s1</annotation>
      </pool>
      <pool id="ATP_p07"/>
      <pool atoms="6" id="Gluc_ext_p07">
        <annotation name="name">Gluc.ext</annotation>
        <annotation name="inchi">InChI=1S/C6H12O6/c7-1-2-3(8)4(9)5(10)6(11)12-2/h2-11H,1H2/t2-,3-,4+,5-,6?/m1/s1</annotation>
      </pool>
      <pool id="NADH_p07"/>
      <pool atoms="6" id="_6PG_p07">
        <annotation name="name">6PG</annotation>
        <annotation name="inchi">InChI=1S/C6H13O10P/c7-2(1-16-17(13,14)15)3(8)4(9)5(10)6(11)12/h2-5,7-10H,1H2,(H,11,12)(H2,13,14,15)</annotation>
      </pool>
      <pool id="NADPH_p07"/>
      <pool atoms="2" id="TK_C2_p07">
        <annotation name="name">TK-C2</annotation>
      </pool>
      <pool atoms="3" id="TA_C3_p07">
        <annotation name="name">TA-C3</annotation>
      </pool>
      <pool atoms="6" id="KDPG_p07">
        <annotation name="inchi">InChI=1S/C6H11O9P/c7-3(1-4(8)6(10)11)5(9)2-15-16(12,13)14/h3,5,7,9H,1-2H2,(H,10,11)(H2,12,13,14)</annotation>
      </pool>
      <pool atoms="4" id="SucCoA_p07">
        <annotation name="inchi">InChI=1S/C25H40N7O19P3S/c1-25(2,20(38)23(39)28-6-5-14(33)27-7-8-55-16(36)4-3-15(34)35)10-48-54(45,46)51-53(43,44)47-9-13-19(50-52(40,41)42)18(37)24(49-13)32-12-31-17-21(26)29-11-30-22(17)32/h11-13,18-20,24,37-38H,3-10H2,1-2H3,(H,27,33)(H,28,39)(H,34,35)(H,43,44)(H,45,46)(H2,26,29,30)(H2,40,41,42)</annotation>
        <annotation name="indexes">2,3,14,15</annotation>
      </pool>
      <pool id="FADH2_p07"/>
      <pool atoms="2" id="Glyox_p07">
        <annotation name="inchi">InChI=1S/C2H2O3/c3-1-2(4)5/h1H,(H,4,5)/p-1</annotation>
      </pool>
      <pool atoms="2" id="Ac_p07">
        <annotation name="inchi">InChI=1S/C2H4O2/c1-2(3)4/h1H3,(H,3,4)</annotation>
      </pool>
      <pool id="NH3_p07"/>
      <pool atoms="3" id="Cys_p07">
        <annotation name="inchi">InChI=1S/C3H7NO2S/c4-2(1-7)3(5)6/h2,7H,1,4H2,(H,5,6)</annotation>
      </pool>
      <pool id="SO4_p07"/>
      <pool atoms="5" id="Val_p07">
        <annotation name="inchi">InChI=1S/C5H11NO2/c1-3(2)4(6)5(7)8/h3-4H,6H2,1-2H3,(H,7,8)</annotation>
      </pool>
      <pool atoms="3" id="Ala_p07">
        <annotation name="inchi">InChI=1S/C3H7NO2/c1-2(4)3(5)6/h2H,4H2,1H3,(H,5,6)</annotation>
      </pool>
      <pool atoms="6" id="Arg_p07">
        <annotation name="inchi">InChI=1S/C6H14N4O2/c7-4(5(11)12)2-1-3-10-6(8)9/h4H,1-3,7H2,(H,11,12)(H4,8,9,10)</annotation>
      </pool>
      <pool atoms="1" id="FTHF_p07"/>
      <pool atoms="11" id="Trp_p07">
        <annotation name="inchi">InChI=1S/C11H12N2O2/c12-9(11(14)15)5-7-6-13-10-4-2-1-3-8(7)10/h1-4,6,9,13H,5,12H2,(H,14,15)</annotation>
      </pool>
      <pool atoms="6" id="His_p07">
        <annotation name="inchi">InChI=1S/C6H9N3O2/c7-5(6(10)11)1-4-2-8-3-9-4/h2-3,5H,1,7H2,(H,8,9)(H,10,11)</annotation>
      </pool>
      <pool atoms="7" id="LL_DAP_p07">
        <annotation name="name">LL-DAP</annotation>
        <annotation name="inchi">InChI=1S/C7H14N2O4/c8-4(6(10)11)2-1-3-5(9)7(12)13/h4-5H,1-3,8-9H2,(H,10,11)(H,12,13)</annotation>
      </pool>
      <pool atoms="1" id="METHF_p07"/>
      <pool atoms="6" id="Leu_p07">
        <annotation name="inchi">InChI=1S/C6H13NO2/c1-4(2)3-5(7)6(8)9/h4-5H,3,7H2,1-2H3,(H,8,9)</annotation>
      </pool>
      <pool id="O2_p07"/>
      <pool atoms="1" id="CO2_unlabeled_p07"/>
      <pool atoms="1" id="CO2_out_p07"/>
      <pool atoms="1" id="CO2_unlabeled_in_p07"/>
      <pool id="O2_ext_p07">
        <annotation name="name">O2.ext</annotation>
      </pool>
      <pool id="NH3_ext_p07">
        <annotation name="name">NH3.ext</annotation>
      </pool>
      <pool id="SO4_ext_p07">
        <annotation name="name">SO4.ext</annotation>
      </pool>
      <pool id="NADH_ext_p07">
        <annotation name="name">NADH.ext</annotation>
      </pool>
      <pool id="BM_out_p07"/>
      <!-- pools for duplicate 8 -->
      <pool atoms="6" id="G6P_p08">
        <annotation name="inchi">InChI=1S/C6H13O9P/c7-3-2(1-14-16(11,12)13)15-6(10)5(9)4(3)8/h2-10H,1H2,(H2,11,12,13)/t2-,3-,4+,5-,6+/m1/s1</annotation>
      </pool>
      <pool atoms="6" id="F6P_p08">
        <annotation name="inchi">InChI=1S/C6H13O9P/c7-2-6(10)5(9)4(8)3(15-6)1-14-16(11,12)13/h3-5,7-10H,1-2H2,(H2,11,12,13)/t3-,4-,5+,6?/m1/s1</annotation>
      </pool>
      <pool atoms="3" id="GAP_p08">
        <annotation name="inchi">InChI=1S/C3H7O6P/c4-1-3(5)2-9-10(6,7)8/h1,3,5H,2H2,(H2,6,7,8)/t3-/m0/s1</annotation>
      </pool>
      <pool atoms="3" id="_3PG_p08">
        <annotation name="name">3PG</annotation>
        <annotation name="inchi">InChI=1S/C3H7O7P/c4-2(3(5)6)1-10-11(7,8)9/h2,4H,1H2,(H,5,6)(H2,7,8,9)/t2-/m1/s1</annotation>
      </pool>
      <pool atoms="3" id="PEP_p08">
        <annotation name="inchi">InChI=1S/C3H5O6P/c1-2(3(4)5)9-10(6,7)8/h1H2,(H,4,5)(H2,6,7,8)</annotation>
      </pool>
      <pool atoms="3" id="Pyr_p08">
        <annotation name="inchi">InChI=1S/C3H4O3/c1-2(4)3(5)6/h1H3,(H,5,6)</annotation>
      </pool>
      <pool atoms="2" id="AcCoA_p08">
        <annotation name="inchi">InChI=1S/C23H38N7O17P3S/c1-12(31)51-7-6-25-14(32)4-5-26-21(35)18(34)23(2,3)9-44-50(41,42)47-49(39,40)43-8-13-17(46-48(36,37)38)16(33)22(45-13)30-11-29-15-19(24)27-10-28-20(15)30/h10-11,13,16-18,22,33-34H,4-9H2,1-3H3,(H,25,32)(H,26,35)(H,39,40)(H,41,42)(H2,24,27,28)(H2,36,37,38)/t13-,16-,17-,18+,22-/m1/s1</annotation>
        <annotation name="indexes">0,11</annotation>
      </pool>
      <pool atoms="4" id="OAC_p08">
        <annotation name="inchi">InChI=1S/C4H4O5/c5-2(4(8)9)1-3(6)7/h1H2,(H,6,7)(H,8,9)</annotation>
      </pool>
      <pool atoms="6" id="Cit_p08">
        <annotation name="inchi">InChI=1S/C6H8O7/c7-3(8)1-6(13,5(11)12)2-4(9)10/h13H,1-2H2,(H,7,8)(H,9,10)(H,11,12)</annotation>
      </pool>
      <pool atoms="6" id="ICit_p08">
        <annotation name="inchi">InChI=1S/C6H8O7/c7-3(8)1-2(5(10)11)4(9)6(12)13/h2,4,9H,1H2,(H,7,8)(H,10,11)(H,12,13)</annotation>
      </pool>
      <pool atoms="4" id="Suc_p08">
        <annotation name="inchi">InChI=1S/C4H6O4/c5-3(6)1-2-4(7)8/h1-2H2,(H,5,6)(H,7,8)</annotation>
      </pool>
      <pool atoms="4" id="Fum_p08">
        <annotation name="inchi">InChI=1S/C4H4O4/c5-3(6)1-2-4(7)8/h1-2H,(H,5,6)(H,7,8)/b2-1+</annotation>
      </pool>
      <pool atoms="4" id="Mal_p08">
        <annotation name="inchi">InChI=1S/C4H6O5/c5-2(4(8)9)1-3(6)7/h2,5H,1H2,(H,6,7)(H,8,9)/t2-/m0/s1</annotation>
      </pool>
      <pool atoms="5" id="Ru5P_p08">
        <annotation name="inchi">InChI=1S/C5H11O8P/c6-1-3(7)5(9)4(8)2-13-14(10,11)12/h4-6,8-9H,1-2H2,(H2,10,11,12)/t4-,5+/m1/s1</annotation>
      </pool>
      <pool atoms="5" id="X5P_p08">
        <annotation name="inchi">InChI=1S/C5H11O8P/c6-1-3(7)5(9)4(8)2-13-14(10,11)12/h4-6,8-9H,1-2H2,(H2,10,11,12)/t4-,5-/m1/s1</annotation>
      </pool>
      <pool atoms="5" id="R5P_p08">
        <annotation name="inchi">InChI=1S/C5H11O8P/c6-3-2(1-12-14(9,10)11)13-5(8)4(3)7/h2-8H,1H2,(H2,9,10,11)/t2-,3-,4-,5?/m1/s1</annotation>
      </pool>
      <pool atoms="7" id="S7P_p08">
        <annotation name="inchi">InChI=1S/C7H15O10P/c8-1-3(9)5(11)7(13)6(12)4(10)2-17-18(14,15)16/h4-8,10-13H,1-2H2,(H2,14,15,16)/t4-,5-,6-,7+/m1/s1</annotation>
      </pool>
      <pool atoms="4" id="E4P_p08">
        <annotation name="inchi">InChI=1S/C4H9O7P/c5-1-3(6)4(7)2-11-12(8,9)10/h1,3-4,6-7H,2H2,(H2,8,9,10)/t3-,4+/m0/s1</annotation>
      </pool>
      <pool atoms="6" id="FBP_p08">
        <annotation name="inchi">InChI=1S/C6H14O12P2/c7-4-3(1-16-19(10,11)12)18-6(9,5(4)8)2-17-20(13,14)15/h3-5,7-9H,1-2H2,(H2,10,11,12)(H2,13,14,15)/t3-,4-,5+,6?/m1/s1</annotation>
      </pool>
      <pool atoms="5" id="AKG_p08">
        <annotation name="inchi">InChI=1S/C5H6O5/c6-3(5(9)10)1-2-4(7)8/h1-2H2,(H,7,8)(H,9,10)</annotation>
      </pool>
      <pool atoms="5" id="Glu_p08">
        <annotation name="inchi">InChI=1S/C5H9NO4/c6-3(5(9)10)1-2-4(7)8/h3H,1-2,6H2,(H,7,8)(H,9,10)/t3-/m0/s1</annotation>
      </pool>
      <pool atoms="5" id="Gln_p08">
        <annotation name="inchi">InChI=1S/C5H10N2O3/c6-3(5(9)10)1-2-4(7)8/h3H,1-2,6H2,(H2,7,8)(H,9,10)/t3-/m0/s1</annotation>
      </pool>
      <pool atoms="5" id="Pro_p08">
        <annotation name="inchi">InChI=1S/C5H9NO2/c7-5(8)4-2-1-3-6-4/h4,6H,1-3H2,(H,7,8)/t4-/m0/s1</annotation>
      </pool>
      <pool atoms="4" id="Asp_p08">
        <annotation name="inchi">InChI=1S/C4H7NO4/c5-2(4(8)9)1-3(6)7/h2H,1,5H2,(H,6,7)(H,8,9)/t2-/m0/s1</annotation>
      </pool>
      <pool atoms="4" id="Asn_p08">
        <annotation name="inchi">InChI=1S/C4H8N2O3/c5-2(4(8)9)1-3(6)7/h2H,1,5H2,(H2,6,7)(H,8,9)/t2-/m0/s1</annotation>
      </pool>
      <pool atoms="4" id="Thr_p08">
        <annotation name="inchi">InChI=1S/C4H9NO3/c1-2(6)3(5)4(7)8/h2-3,6H,5H2,1H3,(H,7,8)/t2-,3+/m1/s1</annotation>
      </pool>
      <pool atoms="6" id="Ile_p08">
        <annotation name="inchi">InChI=1S/C6H13NO2/c1-3-4(2)5(7)6(8)9/h4-5H,3,7H2,1-2H3,(H,8,9)/t4-,5-/m0/s1</annotation>
      </pool>
      <pool atoms="5" id="Met_p08">
        <annotation name="inchi">InChI=1S/C5H11NO2S/c1-9-3-2-4(6)5(7)8/h4H,2-3,6H2,1H3,(H,7,8)/t4-/m0/s1</annotation>
      </pool>
      <pool atoms="3" id="DHAP_p08">
        <annotation name="inchi">InChI=1S/C3H7O6P/c4-1-3(5)2-9-10(6,7)8/h4H,1-2H2,(H2,6,7,8)</annotation>
      </pool>
      <pool atoms="3" id="Ser_p08">
        <annotation name="inchi">InChI=1S/C3H7NO3/c4-2(1-5)3(6)7/h2,5H,1,4H2,(H,6,7)/t2-/m0/s1</annotation>
      </pool>
      <pool atoms="9" id="Tyr_p08">
        <annotation name="inchi">InChI=1S/C9H11NO3/c10-8(9(12)13)5-6-1-3-7(11)4-2-6/h1-4,8,11H,5,10H2,(H,12,13)/t8-/m0/s1</annotation>
      </pool>
      <pool atoms="9" id="Phe_p08">
        <annotation name="inchi">InChI=1S/C9H11NO2/c10-8(9(11)12)6-7-4-2-1-3-5-7/h1-5,8H,6,10H2,(H,11,12)/t8-/m0/s1</annotation>
      </pool>
      <pool atoms="1" id="CO2_p08">
        <annotation name="inchi">InChI=1S/CO2/c2-1-3</annotation>
      </pool>
      <pool atoms="2" id="Gly_p08">
        <annotation name="inchi">InChI=1S/C2H5NO2/c3-1-2(4)5/h1,3H2,(H,4,5)</annotation>
      </pool>
      <pool id="BM_ext_p08">
        <annotation name="name">BM.ext</annotation>
      </pool>
      <pool id="BM_p08"/>
      <pool atoms="1" id="MEETHF_p08"/>
      <pool atoms="6" id="Lys_p08">
        <annotation name="inchi">InChI=1S/C6H14N2O2/c7-4-2-1-3-5(8)6(9)10/h5H,1-4,7-8H2,(H,9,10)/t5-/m0/s1</annotation>
      </pool>
      <pool id="ATP_p08"/>
      <pool atoms="6" id="Gluc_ext_p08">
        <annotation name="name">Gluc.ext</annotation>
        <annotation name="inchi">InChI=1S/C6H12O6/c7-1-2-3(8)4(9)5(10)6(11)12-2/h2-11H,1H2/t2-,3-,4+,5-,6?/m1/s1</annotation>
      </pool>
      <pool id="NADH_p08"/>
      <pool atoms="6" id="_6PG_p08">
        <annotation name="name">6PG</annotation>
        <annotation name="inchi">InChI=1S/C6H13O10P/c7-2(1-16-17(13,14)15)3(8)4(9)5(10)6(11)12/h2-5,7-10H,1H2,(H,11,12)(H2,13,14,15)</annotation>
      </pool>
      <pool id="NADPH_p08"/>
      <pool atoms="2" id="TK_C2_p08">
        <annotation name="name">TK-C2</annotation>
      </pool>
      <pool atoms="3" id="TA_C3_p08">
        <annotation name="name">TA-C3</annotation>
      </pool>
      <pool atoms="6" id="KDPG_p08">
        <annotation name="inchi">InChI=1S/C6H11O9P/c7-3(1-4(8)6(10)11)5(9)2-15-16(12,13)14/h3,5,7,9H,1-2H2,(H,10,11)(H2,12,13,14)</annotation>
      </pool>
      <pool atoms="4" id="SucCoA_p08">
        <annotation name="inchi">InChI=1S/C25H40N7O19P3S/c1-25(2,20(38)23(39)28-6-5-14(33)27-7-8-55-16(36)4-3-15(34)35)10-48-54(45,46)51-53(43,44)47-9-13-19(50-52(40,41)42)18(37)24(49-13)32-12-31-17-21(26)29-11-30-22(17)32/h11-13,18-20,24,37-38H,3-10H2,1-2H3,(H,27,33)(H,28,39)(H,34,35)(H,43,44)(H,45,46)(H2,26,29,30)(H2,40,41,42)</annotation>
        <annotation name="indexes">2,3,14,15</annotation>
      </pool>
      <pool id="FADH2_p08"/>
      <pool atoms="2" id="Glyox_p08">
        <annotation name="inchi">InChI=1S/C2H2O3/c3-1-2(4)5/h1H,(H,4,5)/p-1</annotation>
      </pool>
      <pool atoms="2" id="Ac_p08">
        <annotation name="inchi">InChI=1S/C2H4O2/c1-2(3)4/h1H3,(H,3,4)</annotation>
      </pool>
      <pool id="NH3_p08"/>
      <pool atoms="3" id="Cys_p08">
        <annotation name="inchi">InChI=1S/C3H7NO2S/c4-2(1-7)3(5)6/h2,7H,1,4H2,(H,5,6)</annotation>
      </pool>
      <pool id="SO4_p08"/>
      <pool atoms="5" id="Val_p08">
        <annotation name="inchi">InChI=1S/C5H11NO2/c1-3(2)4(6)5(7)8/h3-4H,6H2,1-2H3,(H,7,8)</annotation>
      </pool>
      <pool atoms="3" id="Ala_p08">
        <annotation name="inchi">InChI=1S/C3H7NO2/c1-2(4)3(5)6/h2H,4H2,1H3,(H,5,6)</annotation>
      </pool>
      <pool atoms="6" id="Arg_p08">
        <annotation name="inchi">InChI=1S/C6H14N4O2/c7-4(5(11)12)2-1-3-10-6(8)9/h4H,1-3,7H2,(H,11,12)(H4,8,9,10)</annotation>
      </pool>
      <pool atoms="1" id="FTHF_p08"/>
      <pool atoms="11" id="Trp_p08">
        <annotation name="inchi">InChI=1S/C11H12N2O2/c12-9(11(14)15)5-7-6-13-10-4-2-1-3-8(7)10/h1-4,6,9,13H,5,12H2,(H,14,15)</annotation>
      </pool>
      <pool atoms="6" id="His_p08">
        <annotation name="inchi">InChI=1S/C6H9N3O2/c7-5(6(10)11)1-4-2-8-3-9-4/h2-3,5H,1,7H2,(H,8,9)(H,10,11)</annotation>
      </pool>
      <pool atoms="7" id="LL_DAP_p08">
        <annotation name="name">LL-DAP</annotation>
        <annotation name="inchi">InChI=1S/C7H14N2O4/c8-4(6(10)11)2-1-3-5(9)7(12)13/h4-5H,1-3,8-9H2,(H,10,11)(H,12,13)</annotation>
      </pool>
      <pool atoms="1" id="METHF_p08"/>
      <pool atoms="6" id="Leu_p08">
        <annotation name="inchi">InChI=1S/C6H13NO2/c1-4(2)3-5(7)6(8)9/h4-5H,3,7H2,1-2H3,(H,8,9)</annotation>
      </pool>
      <pool id="O2_p08"/>
      <pool atoms="1" id="CO2_unlabeled_p08"/>
      <pool atoms="1" id="CO2_out_p08"/>
      <pool atoms="1" id="CO2_unlabeled_in_p08"/>
      <pool id="O2_ext_p08">
        <annotation name="name">O2.ext</annotation>
      </pool>
      <pool id="NH3_ext_p08">
        <annotation name="name">NH3.ext</annotation>
      </pool>
      <pool id="SO4_ext_p08">
        <annotation name="name">SO4.ext</annotation>
      </pool>
      <pool id="NADH_ext_p08">
        <annotation name="name">NADH.ext</annotation>
      </pool>
      <pool id="BM_out_p08"/>
      <!-- pools for duplicate 9 -->
      <pool atoms="6" id="G6P_p09">
        <annotation name="inchi">InChI=1S/C6H13O9P/c7-3-2(1-14-16(11,12)13)15-6(10)5(9)4(3)8/h2-10H,1H2,(H2,11,12,13)/t2-,3-,4+,5-,6+/m1/s1</annotation>
      </pool>
      <pool atoms="6" id="F6P_p09">
        <annotation name="inchi">InChI=1S/C6H13O9P/c7-2-6(10)5(9)4(8)3(15-6)1-14-16(11,12)13/h3-5,7-10H,1-2H2,(H2,11,12,13)/t3-,4-,5+,6?/m1/s1</annotation>
      </pool>
      <pool atoms="3" id="GAP_p09">
        <annotation name="inchi">InChI=1S/C3H7O6P/c4-1-3(5)2-9-10(6,7)8/h1,3,5H,2H2,(H2,6,7,8)/t3-/m0/s1</annotation>
      </pool>
      <pool atoms="3" id="_3PG_p09">
        <annotation name="name">3PG</annotation>
        <annotation name="inchi">InChI=1S/C3H7O7P/c4-2(3(5)6)1-10-11(7,8)9/h2,4H,1H2,(H,5,6)(H2,7,8,9)/t2-/m1/s1</annotation>
      </pool>
      <pool atoms="3" id="PEP_p09">
        <annotation name="inchi">InChI=1S/C3H5O6P/c1-2(3(4)5)9-10(6,7)8/h1H2,(H,4,5)(H2,6,7,8)</annotation>
      </pool>
      <pool atoms="3" id="Pyr_p09">
        <annotation name="inchi">InChI=1S/C3H4O3/c1-2(4)3(5)6/h1H3,(H,5,6)</annotation>
      </pool>
      <pool atoms="2" id="AcCoA_p09">
        <annotation name="inchi">InChI=1S/C23H38N7O17P3S/c1-12(31)51-7-6-25-14(32)4-5-26-21(35)18(34)23(2,3)9-44-50(41,42)47-49(39,40)43-8-13-17(46-48(36,37)38)16(33)22(45-13)30-11-29-15-19(24)27-10-28-20(15)30/h10-11,13,16-18,22,33-34H,4-9H2,1-3H3,(H,25,32)(H,26,35)(H,39,40)(H,41,42)(H2,24,27,28)(H2,36,37,38)/t13-,16-,17-,18+,22-/m1/s1</annotation>
        <annotation name="indexes">0,11</annotation>
      </pool>
      <pool atoms="4" id="OAC_p09">
        <annotation name="inchi">InChI=1S/C4H4O5/c5-2(4(8)9)1-3(6)7/h1H2,(H,6,7)(H,8,9)</annotation>
      </pool>
      <pool atoms="6" id="Cit_p09">
        <annotation name="inchi">InChI=1S/C6H8O7/c7-3(8)1-6(13,5(11)12)2-4(9)10/h13H,1-2H2,(H,7,8)(H,9,10)(H,11,12)</annotation>
      </pool>
      <pool atoms="6" id="ICit_p09">
        <annotation name="inchi">InChI=1S/C6H8O7/c7-3(8)1-2(5(10)11)4(9)6(12)13/h2,4,9H,1H2,(H,7,8)(H,10,11)(H,12,13)</annotation>
      </pool>
      <pool atoms="4" id="Suc_p09">
        <annotation name="inchi">InChI=1S/C4H6O4/c5-3(6)1-2-4(7)8/h1-2H2,(H,5,6)(H,7,8)</annotation>
      </pool>
      <pool atoms="4" id="Fum_p09">
        <annotation name="inchi">InChI=1S/C4H4O4/c5-3(6)1-2-4(7)8/h1-2H,(H,5,6)(H,7,8)/b2-1+</annotation>
      </pool>
      <pool atoms="4" id="Mal_p09">
        <annotation name="inchi">InChI=1S/C4H6O5/c5-2(4(8)9)1-3(6)7/h2,5H,1H2,(H,6,7)(H,8,9)/t2-/m0/s1</annotation>
      </pool>
      <pool atoms="5" id="Ru5P_p09">
        <annotation name="inchi">InChI=1S/C5H11O8P/c6-1-3(7)5(9)4(8)2-13-14(10,11)12/h4-6,8-9H,1-2H2,(H2,10,11,12)/t4-,5+/m1/s1</annotation>
      </pool>
      <pool atoms="5" id="X5P_p09">
        <annotation name="inchi">InChI=1S/C5H11O8P/c6-1-3(7)5(9)4(8)2-13-14(10,11)12/h4-6,8-9H,1-2H2,(H2,10,11,12)/t4-,5-/m1/s1</annotation>
      </pool>
      <pool atoms="5" id="R5P_p09">
        <annotation name="inchi">InChI=1S/C5H11O8P/c6-3-2(1-12-14(9,10)11)13-5(8)4(3)7/h2-8H,1H2,(H2,9,10,11)/t2-,3-,4-,5?/m1/s1</annotation>
      </pool>
      <pool atoms="7" id="S7P_p09">
        <annotation name="inchi">InChI=1S/C7H15O10P/c8-1-3(9)5(11)7(13)6(12)4(10)2-17-18(14,15)16/h4-8,10-13H,1-2H2,(H2,14,15,16)/t4-,5-,6-,7+/m1/s1</annotation>
      </pool>
      <pool atoms="4" id="E4P_p09">
        <annotation name="inchi">InChI=1S/C4H9O7P/c5-1-3(6)4(7)2-11-12(8,9)10/h1,3-4,6-7H,2H2,(H2,8,9,10)/t3-,4+/m0/s1</annotation>
      </pool>
      <pool atoms="6" id="FBP_p09">
        <annotation name="inchi">InChI=1S/C6H14O12P2/c7-4-3(1-16-19(10,11)12)18-6(9,5(4)8)2-17-20(13,14)15/h3-5,7-9H,1-2H2,(H2,10,11,12)(H2,13,14,15)/t3-,4-,5+,6?/m1/s1</annotation>
      </pool>
      <pool atoms="5" id="AKG_p09">
        <annotation name="inchi">InChI=1S/C5H6O5/c6-3(5(9)10)1-2-4(7)8/h1-2H2,(H,7,8)(H,9,10)</annotation>
      </pool>
      <pool atoms="5" id="Glu_p09">
        <annotation name="inchi">InChI=1S/C5H9NO4/c6-3(5(9)10)1-2-4(7)8/h3H,1-2,6H2,(H,7,8)(H,9,10)/t3-/m0/s1</annotation>
      </pool>
      <pool atoms="5" id="Gln_p09">
        <annotation name="inchi">InChI=1S/C5H10N2O3/c6-3(5(9)10)1-2-4(7)8/h3H,1-2,6H2,(H2,7,8)(H,9,10)/t3-/m0/s1</annotation>
      </pool>
      <pool atoms="5" id="Pro_p09">
        <annotation name="inchi">InChI=1S/C5H9NO2/c7-5(8)4-2-1-3-6-4/h4,6H,1-3H2,(H,7,8)/t4-/m0/s1</annotation>
      </pool>
      <pool atoms="4" id="Asp_p09">
        <annotation name="inchi">InChI=1S/C4H7NO4/c5-2(4(8)9)1-3(6)7/h2H,1,5H2,(H,6,7)(H,8,9)/t2-/m0/s1</annotation>
      </pool>
      <pool atoms="4" id="Asn_p09">
        <annotation name="inchi">InChI=1S/C4H8N2O3/c5-2(4(8)9)1-3(6)7/h2H,1,5H2,(H2,6,7)(H,8,9)/t2-/m0/s1</annotation>
      </pool>
      <pool atoms="4" id="Thr_p09">
        <annotation name="inchi">InChI=1S/C4H9NO3/c1-2(6)3(5)4(7)8/h2-3,6H,5H2,1H3,(H,7,8)/t2-,3+/m1/s1</annotation>
      </pool>
      <pool atoms="6" id="Ile_p09">
        <annotation name="inchi">InChI=1S/C6H13NO2/c1-3-4(2)5(7)6(8)9/h4-5H,3,7H2,1-2H3,(H,8,9)/t4-,5-/m0/s1</annotation>
      </pool>
      <pool atoms="5" id="Met_p09">
        <annotation name="inchi">InChI=1S/C5H11NO2S/c1-9-3-2-4(6)5(7)8/h4H,2-3,6H2,1H3,(H,7,8)/t4-/m0/s1</annotation>
      </pool>
      <pool atoms="3" id="DHAP_p09">
        <annotation name="inchi">InChI=1S/C3H7O6P/c4-1-3(5)2-9-10(6,7)8/h4H,1-2H2,(H2,6,7,8)</annotation>
      </pool>
      <pool atoms="3" id="Ser_p09">
        <annotation name="inchi">InChI=1S/C3H7NO3/c4-2(1-5)3(6)7/h2,5H,1,4H2,(H,6,7)/t2-/m0/s1</annotation>
      </pool>
      <pool atoms="9" id="Tyr_p09">
        <annotation name="inchi">InChI=1S/C9H11NO3/c10-8(9(12)13)5-6-1-3-7(11)4-2-6/h1-4,8,11H,5,10H2,(H,12,13)/t8-/m0/s1</annotation>
      </pool>
      <pool atoms="9" id="Phe_p09">
        <annotation name="inchi">InChI=1S/C9H11NO2/c10-8(9(11)12)6-7-4-2-1-3-5-7/h1-5,8H,6,10H2,(H,11,12)/t8-/m0/s1</annotation>
      </pool>
      <pool atoms="1" id="CO2_p09">
        <annotation name="inchi">InChI=1S/CO2/c2-1-3</annotation>
      </pool>
      <pool atoms="2" id="Gly_p09">
        <annotation name="inchi">InChI=1S/C2H5NO2/c3-1-2(4)5/h1,3H2,(H,4,5)</annotation>
      </pool>
      <pool id="BM_ext_p09">
        <annotation name="name">BM.ext</annotation>
      </pool>
      <pool id="BM_p09"/>
      <pool atoms="1" id="MEETHF_p09"/>
      <pool atoms="6" id="Lys_p09">
        <annotation name="inchi">InChI=1S/C6H14N2O2/c7-4-2-1-3-5(8)6(9)10/h5H,1-4,7-8H2,(H,9,10)/t5-/m0/s1</annotation>
      </pool>
      <pool id="ATP_p09"/>
      <pool atoms="6" id="Gluc_ext_p09">
        <annotation name="name">Gluc.ext</annotation>
        <annotation name="inchi">InChI=1S/C6H12O6/c7-1-2-3(8)4(9)5(10)6(11)12-2/h2-11H,1H2/t2-,3-,4+,5-,6?/m1/s1</annotation>
      </pool>
      <pool id="NADH_p09"/>
      <pool atoms="6" id="_6PG_p09">
        <annotation name="name">6PG</annotation>
        <annotation name="inchi">InChI=1S/C6H13O10P/c7-2(1-16-17(13,14)15)3(8)4(9)5(10)6(11)12/h2-5,7-10H,1H2,(H,11,12)(H2,13,14,15)</annotation>
      </pool>
      <pool id="NADPH_p09"/>
      <pool atoms="2" id="TK_C2_p09">
        <annotation name="name">TK-C2</annotation>
      </pool>
      <pool atoms="3" id="TA_C3_p09">
        <annotation name="name">TA-C3</annotation>
      </pool>
      <pool atoms="6" id="KDPG_p09">
        <annotation name="inchi">InChI=1S/C6H11O9P/c7-3(1-4(8)6(10)11)5(9)2-15-16(12,13)14/h3,5,7,9H,1-2H2,(H,10,11)(H2,12,13,14)</annotation>
      </pool>
      <pool atoms="4" id="SucCoA_p09">
        <annotation name="inchi">InChI=1S/C25H40N7O19P3S/c1-25(2,20(38)23(39)28-6-5-14(33)27-7-8-55-16(36)4-3-15(34)35)10-48-54(45,46)51-53(43,44)47-9-13-19(50-52(40,41)42)18(37)24(49-13)32-12-31-17-21(26)29-11-30-22(17)32/h11-13,18-20,24,37-38H,3-10H2,1-2H3,(H,27,33)(H,28,39)(H,34,35)(H,43,44)(H,45,46)(H2,26,29,30)(H2,40,41,42)</annotation>
        <annotation name="indexes">2,3,14,15</annotation>
      </pool>
      <pool id="FADH2_p09"/>
      <pool atoms="2" id="Glyox_p09">
        <annotation name="inchi">InChI=1S/C2H2O3/c3-1-2(4)5/h1H,(H,4,5)/p-1</annotation>
      </pool>
      <pool atoms="2" id="Ac_p09">
        <annotation name="inchi">InChI=1S/C2H4O2/c1-2(3)4/h1H3,(H,3,4)</annotation>
      </pool>
      <pool id="NH3_p09"/>
      <pool atoms="3" id="Cys_p09">
        <annotation name="inchi">InChI=1S/C3H7NO2S/c4-2(1-7)3(5)6/h2,7H,1,4H2,(H,5,6)</annotation>
      </pool>
      <pool id="SO4_p09"/>
      <pool atoms="5" id="Val_p09">
        <annotation name="inchi">InChI=1S/C5H11NO2/c1-3(2)4(6)5(7)8/h3-4H,6H2,1-2H3,(H,7,8)</annotation>
      </pool>
      <pool atoms="3" id="Ala_p09">
        <annotation name="inchi">InChI=1S/C3H7NO2/c1-2(4)3(5)6/h2H,4H2,1H3,(H,5,6)</annotation>
      </pool>
      <pool atoms="6" id="Arg_p09">
        <annotation name="inchi">InChI=1S/C6H14N4O2/c7-4(5(11)12)2-1-3-10-6(8)9/h4H,1-3,7H2,(H,11,12)(H4,8,9,10)</annotation>
      </pool>
      <pool atoms="1" id="FTHF_p09"/>
      <pool atoms="11" id="Trp_p09">
        <annotation name="inchi">InChI=1S/C11H12N2O2/c12-9(11(14)15)5-7-6-13-10-4-2-1-3-8(7)10/h1-4,6,9,13H,5,12H2,(H,14,15)</annotation>
      </pool>
      <pool atoms="6" id="His_p09">
        <annotation name="inchi">InChI=1S/C6H9N3O2/c7-5(6(10)11)1-4-2-8-3-9-4/h2-3,5H,1,7H2,(H,8,9)(H,10,11)</annotation>
      </pool>
      <pool atoms="7" id="LL_DAP_p09">
        <annotation name="name">LL-DAP</annotation>
        <annotation name="inchi">InChI=1S/C7H14N2O4/c8-4(6(10)11)2-1-3-5(9)7(12)13/h4-5H,1-3,8-9H2,(H,10,11)(H,12,13)</annotation>
      </pool>
      <pool atoms="1" id="METHF_p09"/>
      <pool atoms="6" id="Leu_p09">
        <annotation name="inchi">InChI=1S/C6H13NO2/c1-4(2)3-5(7)6(8)9/h4-5H,3,7H2,1-2H3,(H,8,9)</annotation>
      </pool>
      <pool id="O2_p09"/>
      <pool atoms="1" id="CO2_unlabeled_p09"/>
      <pool atoms="1" id="CO2_out_p09"/>
      <pool atoms="1" id="CO2_unlabeled_in_p09"/>
      <pool id="O2_ext_p09">
        <annotation name="name">O2.ext</annotation>
      </pool>
      <pool id="NH3_ext_p09">
        <annotation name="name">NH3.ext</annotation>
      </pool>
      <pool id="SO4_ext_p09">
        <annotation name="name">SO4.ext</annotation>
      </pool>
      <pool id="NADH_ext_p09">
        <annotation name="name">NADH.ext</annotation>
      </pool>
      <pool id="BM_out_p09"/>
      <!-- pools for duplicate 10 -->
      <pool atoms="6" id="G6P_p10">
        <annotation name="inchi">InChI=1S/C6H13O9P/c7-3-2(1-14-16(11,12)13)15-6(10)5(9)4(3)8/h2-10H,1H2,(H2,11,12,13)/t2-,3-,4+,5-,6+/m1/s1</annotation>
      </pool>
      <pool atoms="6" id="F6P_p10">
        <annotation name="inchi">InChI=1S/C6H13O9P/c7-2-6(10)5(9)4(8)3(15-6)1-14-16(11,12)13/h3-5,7-10H,1-2H2,(H2,11,12,13)/t3-,4-,5+,6?/m1/s1</annotation>
      </pool>
      <pool atoms="3" id="GAP_p10">
        <annotation name="inchi">InChI=1S/C3H7O6P/c4-1-3(5)2-9-10(6,7)8/h1,3,5H,2H2,(H2,6,7,8)/t3-/m0/s1</annotation>
      </pool>
      <pool atoms="3" id="_3PG_p10">
        <annotation name="name">3PG</annotation>
        <annotation name="inchi">InChI=1S/C3H7O7P/c4-2(3(5)6)1-10-11(7,8)9/h2,4H,1H2,(H,5,6)(H2,7,8,9)/t2-/m1/s1</annotation>
      </pool>
      <pool atoms="3" id="PEP_p10">
        <annotation name="inchi">InChI=1S/C3H5O6P/c1-2(3(4)5)9-10(6,7)8/h1H2,(H,4,5)(H2,6,7,8)</annotation>
      </pool>
      <pool atoms="3" id="Pyr_p10">
        <annotation name="inchi">InChI=1S/C3H4O3/c1-2(4)3(5)6/h1H3,(H,5,6)</annotation>
      </pool>
      <pool atoms="2" id="AcCoA_p10">
        <annotation name="inchi">InChI=1S/C23H38N7O17P3S/c1-12(31)51-7-6-25-14(32)4-5-26-21(35)18(34)23(2,3)9-44-50(41,42)47-49(39,40)43-8-13-17(46-48(36,37)38)16(33)22(45-13)30-11-29-15-19(24)27-10-28-20(15)30/h10-11,13,16-18,22,33-34H,4-9H2,1-3H3,(H,25,32)(H,26,35)(H,39,40)(H,41,42)(H2,24,27,28)(H2,36,37,38)/t13-,16-,17-,18+,22-/m1/s1</annotation>
        <annotation name="indexes">0,11</annotation>
      </pool>
      <pool atoms="4" id="OAC_p10">
        <annotation name="inchi">InChI=1S/C4H4O5/c5-2(4(8)9)1-3(6)7/h1H2,(H,6,7)(H,8,9)</annotation>
      </pool>
      <pool atoms="6" id="Cit_p10">
        <annotation name="inchi">InChI=1S/C6H8O7/c7-3(8)1-6(13,5(11)12)2-4(9)10/h13H,1-2H2,(H,7,8)(H,9,10)(H,11,12)</annotation>
      </pool>
      <pool atoms="6" id="ICit_p10">
        <annotation name="inchi">InChI=1S/C6H8O7/c7-3(8)1-2(5(10)11)4(9)6(12)13/h2,4,9H,1H2,(H,7,8)(H,10,11)(H,12,13)</annotation>
      </pool>
      <pool atoms="4" id="Suc_p10">
        <annotation name="inchi">InChI=1S/C4H6O4/c5-3(6)1-2-4(7)8/h1-2H2,(H,5,6)(H,7,8)</annotation>
      </pool>
      <pool atoms="4" id="Fum_p10">
        <annotation name="inchi">InChI=1S/C4H4O4/c5-3(6)1-2-4(7)8/h1-2H,(H,5,6)(H,7,8)/b2-1+</annotation>
      </pool>
      <pool atoms="4" id="Mal_p10">
        <annotation name="inchi">InChI=1S/C4H6O5/c5-2(4(8)9)1-3(6)7/h2,5H,1H2,(H,6,7)(H,8,9)/t2-/m0/s1</annotation>
      </pool>
      <pool atoms="5" id="Ru5P_p10">
        <annotation name="inchi">InChI=1S/C5H11O8P/c6-1-3(7)5(9)4(8)2-13-14(10,11)12/h4-6,8-9H,1-2H2,(H2,10,11,12)/t4-,5+/m1/s1</annotation>
      </pool>
      <pool atoms="5" id="X5P_p10">
        <annotation name="inchi">InChI=1S/C5H11O8P/c6-1-3(7)5(9)4(8)2-13-14(10,11)12/h4-6,8-9H,1-2H2,(H2,10,11,12)/t4-,5-/m1/s1</annotation>
      </pool>
      <pool atoms="5" id="R5P_p10">
        <annotation name="inchi">InChI=1S/C5H11O8P/c6-3-2(1-12-14(9,10)11)13-5(8)4(3)7/h2-8H,1H2,(H2,9,10,11)/t2-,3-,4-,5?/m1/s1</annotation>
      </pool>
      <pool atoms="7" id="S7P_p10">
        <annotation name="inchi">InChI=1S/C7H15O10P/c8-1-3(9)5(11)7(13)6(12)4(10)2-17-18(14,15)16/h4-8,10-13H,1-2H2,(H2,14,15,16)/t4-,5-,6-,7+/m1/s1</annotation>
      </pool>
      <pool atoms="4" id="E4P_p10">
        <annotation name="inchi">InChI=1S/C4H9O7P/c5-1-3(6)4(7)2-11-12(8,9)10/h1,3-4,6-7H,2H2,(H2,8,9,10)/t3-,4+/m0/s1</annotation>
      </pool>
      <pool atoms="6" id="FBP_p10">
        <annotation name="inchi">InChI=1S/C6H14O12P2/c7-4-3(1-16-19(10,11)12)18-6(9,5(4)8)2-17-20(13,14)15/h3-5,7-9H,1-2H2,(H2,10,11,12)(H2,13,14,15)/t3-,4-,5+,6?/m1/s1</annotation>
      </pool>
      <pool atoms="5" id="AKG_p10">
        <annotation name="inchi">InChI=1S/C5H6O5/c6-3(5(9)10)1-2-4(7)8/h1-2H2,(H,7,8)(H,9,10)</annotation>
      </pool>
      <pool atoms="5" id="Glu_p10">
        <annotation name="inchi">InChI=1S/C5H9NO4/c6-3(5(9)10)1-2-4(7)8/h3H,1-2,6H2,(H,7,8)(H,9,10)/t3-/m0/s1</annotation>
      </pool>
      <pool atoms="5" id="Gln_p10">
        <annotation name="inchi">InChI=1S/C5H10N2O3/c6-3(5(9)10)1-2-4(7)8/h3H,1-2,6H2,(H2,7,8)(H,9,10)/t3-/m0/s1</annotation>
      </pool>
      <pool atoms="5" id="Pro_p10">
        <annotation name="inchi">InChI=1S/C5H9NO2/c7-5(8)4-2-1-3-6-4/h4,6H,1-3H2,(H,7,8)/t4-/m0/s1</annotation>
      </pool>
      <pool atoms="4" id="Asp_p10">
        <annotation name="inchi">InChI=1S/C4H7NO4/c5-2(4(8)9)1-3(6)7/h2H,1,5H2,(H,6,7)(H,8,9)/t2-/m0/s1</annotation>
      </pool>
      <pool atoms="4" id="Asn_p10">
        <annotation name="inchi">InChI=1S/C4H8N2O3/c5-2(4(8)9)1-3(6)7/h2H,1,5H2,(H2,6,7)(H,8,9)/t2-/m0/s1</annotation>
      </pool>
      <pool atoms="4" id="Thr_p10">
        <annotation name="inchi">InChI=1S/C4H9NO3/c1-2(6)3(5)4(7)8/h2-3,6H,5H2,1H3,(H,7,8)/t2-,3+/m1/s1</annotation>
      </pool>
      <pool atoms="6" id="Ile_p10">
        <annotation name="inchi">InChI=1S/C6H13NO2/c1-3-4(2)5(7)6(8)9/h4-5H,3,7H2,1-2H3,(H,8,9)/t4-,5-/m0/s1</annotation>
      </pool>
      <pool atoms="5" id="Met_p10">
        <annotation name="inchi">InChI=1S/C5H11NO2S/c1-9-3-2-4(6)5(7)8/h4H,2-3,6H2,1H3,(H,7,8)/t4-/m0/s1</annotation>
      </pool>
      <pool atoms="3" id="DHAP_p10">
        <annotation name="inchi">InChI=1S/C3H7O6P/c4-1-3(5)2-9-10(6,7)8/h4H,1-2H2,(H2,6,7,8)</annotation>
      </pool>
      <pool atoms="3" id="Ser_p10">
        <annotation name="inchi">InChI=1S/C3H7NO3/c4-2(1-5)3(6)7/h2,5H,1,4H2,(H,6,7)/t2-/m0/s1</annotation>
      </pool>
      <pool atoms="9" id="Tyr_p10">
        <annotation name="inchi">InChI=1S/C9H11NO3/c10-8(9(12)13)5-6-1-3-7(11)4-2-6/h1-4,8,11H,5,10H2,(H,12,13)/t8-/m0/s1</annotation>
      </pool>
      <pool atoms="9" id="Phe_p10">
        <annotation name="inchi">InChI=1S/C9H11NO2/c10-8(9(11)12)6-7-4-2-1-3-5-7/h1-5,8H,6,10H2,(H,11,12)/t8-/m0/s1</annotation>
      </pool>
      <pool atoms="1" id="CO2_p10">
        <annotation name="inchi">InChI=1S/CO2/c2-1-3</annotation>
      </pool>
      <pool atoms="2" id="Gly_p10">
        <annotation name="inchi">InChI=1S/C2H5NO2/c3-1-2(4)5/h1,3H2,(H,4,5)</annotation>
      </pool>
      <pool id="BM_ext_p10">
        <annotation name="name">BM.ext</annotation>
      </pool>
      <pool id="BM_p10"/>
      <pool atoms="1" id="MEETHF_p10"/>
      <pool atoms="6" id="Lys_p10">
        <annotation name="inchi">InChI=1S/C6H14N2O2/c7-4-2-1-3-5(8)6(9)10/h5H,1-4,7-8H2,(H,9,10)/t5-/m0/s1</annotation>
      </pool>
      <pool id="ATP_p10"/>
      <pool atoms="6" id="Gluc_ext_p10">
        <annotation name="name">Gluc.ext</annotation>
        <annotation name="inchi">InChI=1S/C6H12O6/c7-1-2-3(8)4(9)5(10)6(11)12-2/h2-11H,1H2/t2-,3-,4+,5-,6?/m1/s1</annotation>
      </pool>
      <pool id="NADH_p10"/>
      <pool atoms="6" id="_6PG_p10">
        <annotation name="name">6PG</annotation>
        <annotation name="inchi">InChI=1S/C6H13O10P/c7-2(1-16-17(13,14)15)3(8)4(9)5(10)6(11)12/h2-5,7-10H,1H2,(H,11,12)(H2,13,14,15)</annotation>
      </pool>
      <pool id="NADPH_p10"/>
      <pool atoms="2" id="TK_C2_p10">
        <annotation name="name">TK-C2</annotation>
      </pool>
      <pool atoms="3" id="TA_C3_p10">
        <annotation name="name">TA-C3</annotation>
      </pool>
      <pool atoms="6" id="KDPG_p10">
        <annotation name="inchi">InChI=1S/C6H11O9P/c7-3(1-4(8)6(10)11)5(9)2-15-16(12,13)14/h3,5,7,9H,1-2H2,(H,10,11)(H2,12,13,14)</annotation>
      </pool>
      <pool atoms="4" id="SucCoA_p10">
        <annotation name="inchi">InChI=1S/C25H40N7O19P3S/c1-25(2,20(38)23(39)28-6-5-14(33)27-7-8-55-16(36)4-3-15(34)35)10-48-54(45,46)51-53(43,44)47-9-13-19(50-52(40,41)42)18(37)24(49-13)32-12-31-17-21(26)29-11-30-22(17)32/h11-13,18-20,24,37-38H,3-10H2,1-2H3,(H,27,33)(H,28,39)(H,34,35)(H,43,44)(H,45,46)(H2,26,29,30)(H2,40,41,42)</annotation>
        <annotation name="indexes">2,3,14,15</annotation>
      </pool>
      <pool id="FADH2_p10"/>
      <pool atoms="2" id="Glyox_p10">
        <annotation name="inchi">InChI=1S/C2H2O3/c3-1-2(4)5/h1H,(H,4,5)/p-1</annotation>
      </pool>
      <pool atoms="2" id="Ac_p10">
        <annotation name="inchi">InChI=1S/C2H4O2/c1-2(3)4/h1H3,(H,3,4)</annotation>
      </pool>
      <pool id="NH3_p10"/>
      <pool atoms="3" id="Cys_p10">
        <annotation name="inchi">InChI=1S/C3H7NO2S/c4-2(1-7)3(5)6/h2,7H,1,4H2,(H,5,6)</annotation>
      </pool>
      <pool id="SO4_p10"/>
      <pool atoms="5" id="Val_p10">
        <annotation name="inchi">InChI=1S/C5H11NO2/c1-3(2)4(6)5(7)8/h3-4H,6H2,1-2H3,(H,7,8)</annotation>
      </pool>
      <pool atoms="3" id="Ala_p10">
        <annotation name="inchi">InChI=1S/C3H7NO2/c1-2(4)3(5)6/h2H,4H2,1H3,(H,5,6)</annotation>
      </pool>
      <pool atoms="6" id="Arg_p10">
        <annotation name="inchi">InChI=1S/C6H14N4O2/c7-4(5(11)12)2-1-3-10-6(8)9/h4H,1-3,7H2,(H,11,12)(H4,8,9,10)</annotation>
      </pool>
      <pool atoms="1" id="FTHF_p10"/>
      <pool atoms="11" id="Trp_p10">
        <annotation name="inchi">InChI=1S/C11H12N2O2/c12-9(11(14)15)5-7-6-13-10-4-2-1-3-8(7)10/h1-4,6,9,13H,5,12H2,(H,14,15)</annotation>
      </pool>
      <pool atoms="6" id="His_p10">
        <annotation name="inchi">InChI=1S/C6H9N3O2/c7-5(6(10)11)1-4-2-8-3-9-4/h2-3,5H,1,7H2,(H,8,9)(H,10,11)</annotation>
      </pool>
      <pool atoms="7" id="LL_DAP_p10">
        <annotation name="name">LL-DAP</annotation>
        <annotation name="inchi">InChI=1S/C7H14N2O4/c8-4(6(10)11)2-1-3-5(9)7(12)13/h4-5H,1-3,8-9H2,(H,10,11)(H,12,13)</annotation>
      </pool>
      <pool atoms="1" id="METHF_p10"/>
      <pool atoms="6" id="Leu_p10">
        <annotation name="inchi">InChI=1S/C6H13NO2/c1-4(2)3-5(7)6(8)9/h4-5H,3,7H2,1-2H3,(H,8,9)</annotation>
      </pool>
      <pool id="O2_p10"/>
      <pool atoms="1" id="CO2_unlabeled_p10"/>
      <pool atoms="1" id="CO2_out_p10"/>
      <pool atoms="1" id="CO2_unlabeled_in_p10"/>
      <pool id="O2_ext_p10">
        <annotation name="name">O2.ext</annotation>
      </pool>
      <pool id="NH3_ext_p10">
        <annotation name="name">NH3.ext</annotation>
      </pool>
      <pool id="SO4_ext_p10">
        <annotation name="name">SO4.ext</annotation>
      </pool>
      <pool id="NADH_ext_p10">
        <annotation name="name">NADH.ext</annotation>
      </pool>
      <pool id="BM_out_p10"/>
      <!-- pools for duplicate 11 -->
      <pool atoms="6" id="G6P_p11">
        <annotation name="inchi">InChI=1S/C6H13O9P/c7-3-2(1-14-16(11,12)13)15-6(10)5(9)4(3)8/h2-10H,1H2,(H2,11,12,13)/t2-,3-,4+,5-,6+/m1/s1</annotation>
      </pool>
      <pool atoms="6" id="F6P_p11">
        <annotation name="inchi">InChI=1S/C6H13O9P/c7-2-6(10)5(9)4(8)3(15-6)1-14-16(11,12)13/h3-5,7-10H,1-2H2,(H2,11,12,13)/t3-,4-,5+,6?/m1/s1</annotation>
      </pool>
      <pool atoms="3" id="GAP_p11">
        <annotation name="inchi">InChI=1S/C3H7O6P/c4-1-3(5)2-9-10(6,7)8/h1,3,5H,2H2,(H2,6,7,8)/t3-/m0/s1</annotation>
      </pool>
      <pool atoms="3" id="_3PG_p11">
        <annotation name="name">3PG</annotation>
        <annotation name="inchi">InChI=1S/C3H7O7P/c4-2(3(5)6)1-10-11(7,8)9/h2,4H,1H2,(H,5,6)(H2,7,8,9)/t2-/m1/s1</annotation>
      </pool>
      <pool atoms="3" id="PEP_p11">
        <annotation name="inchi">InChI=1S/C3H5O6P/c1-2(3(4)5)9-10(6,7)8/h1H2,(H,4,5)(H2,6,7,8)</annotation>
      </pool>
      <pool atoms="3" id="Pyr_p11">
        <annotation name="inchi">InChI=1S/C3H4O3/c1-2(4)3(5)6/h1H3,(H,5,6)</annotation>
      </pool>
      <pool atoms="2" id="AcCoA_p11">
        <annotation name="inchi">InChI=1S/C23H38N7O17P3S/c1-12(31)51-7-6-25-14(32)4-5-26-21(35)18(34)23(2,3)9-44-50(41,42)47-49(39,40)43-8-13-17(46-48(36,37)38)16(33)22(45-13)30-11-29-15-19(24)27-10-28-20(15)30/h10-11,13,16-18,22,33-34H,4-9H2,1-3H3,(H,25,32)(H,26,35)(H,39,40)(H,41,42)(H2,24,27,28)(H2,36,37,38)/t13-,16-,17-,18+,22-/m1/s1</annotation>
        <annotation name="indexes">0,11</annotation>
      </pool>
      <pool atoms="4" id="OAC_p11">
        <annotation name="inchi">InChI=1S/C4H4O5/c5-2(4(8)9)1-3(6)7/h1H2,(H,6,7)(H,8,9)</annotation>
      </pool>
      <pool atoms="6" id="Cit_p11">
        <annotation name="inchi">InChI=1S/C6H8O7/c7-3(8)1-6(13,5(11)12)2-4(9)10/h13H,1-2H2,(H,7,8)(H,9,10)(H,11,12)</annotation>
      </pool>
      <pool atoms="6" id="ICit_p11">
        <annotation name="inchi">InChI=1S/C6H8O7/c7-3(8)1-2(5(10)11)4(9)6(12)13/h2,4,9H,1H2,(H,7,8)(H,10,11)(H,12,13)</annotation>
      </pool>
      <pool atoms="4" id="Suc_p11">
        <annotation name="inchi">InChI=1S/C4H6O4/c5-3(6)1-2-4(7)8/h1-2H2,(H,5,6)(H,7,8)</annotation>
      </pool>
      <pool atoms="4" id="Fum_p11">
        <annotation name="inchi">InChI=1S/C4H4O4/c5-3(6)1-2-4(7)8/h1-2H,(H,5,6)(H,7,8)/b2-1+</annotation>
      </pool>
      <pool atoms="4" id="Mal_p11">
        <annotation name="inchi">InChI=1S/C4H6O5/c5-2(4(8)9)1-3(6)7/h2,5H,1H2,(H,6,7)(H,8,9)/t2-/m0/s1</annotation>
      </pool>
      <pool atoms="5" id="Ru5P_p11">
        <annotation name="inchi">InChI=1S/C5H11O8P/c6-1-3(7)5(9)4(8)2-13-14(10,11)12/h4-6,8-9H,1-2H2,(H2,10,11,12)/t4-,5+/m1/s1</annotation>
      </pool>
      <pool atoms="5" id="X5P_p11">
        <annotation name="inchi">InChI=1S/C5H11O8P/c6-1-3(7)5(9)4(8)2-13-14(10,11)12/h4-6,8-9H,1-2H2,(H2,10,11,12)/t4-,5-/m1/s1</annotation>
      </pool>
      <pool atoms="5" id="R5P_p11">
        <annotation name="inchi">InChI=1S/C5H11O8P/c6-3-2(1-12-14(9,10)11)13-5(8)4(3)7/h2-8H,1H2,(H2,9,10,11)/t2-,3-,4-,5?/m1/s1</annotation>
      </pool>
      <pool atoms="7" id="S7P_p11">
        <annotation name="inchi">InChI=1S/C7H15O10P/c8-1-3(9)5(11)7(13)6(12)4(10)2-17-18(14,15)16/h4-8,10-13H,1-2H2,(H2,14,15,16)/t4-,5-,6-,7+/m1/s1</annotation>
      </pool>
      <pool atoms="4" id="E4P_p11">
        <annotation name="inchi">InChI=1S/C4H9O7P/c5-1-3(6)4(7)2-11-12(8,9)10/h1,3-4,6-7H,2H2,(H2,8,9,10)/t3-,4+/m0/s1</annotation>
      </pool>
      <pool atoms="6" id="FBP_p11">
        <annotation name="inchi">InChI=1S/C6H14O12P2/c7-4-3(1-16-19(10,11)12)18-6(9,5(4)8)2-17-20(13,14)15/h3-5,7-9H,1-2H2,(H2,10,11,12)(H2,13,14,15)/t3-,4-,5+,6?/m1/s1</annotation>
      </pool>
      <pool atoms="5" id="AKG_p11">
        <annotation name="inchi">InChI=1S/C5H6O5/c6-3(5(9)10)1-2-4(7)8/h1-2H2,(H,7,8)(H,9,10)</annotation>
      </pool>
      <pool atoms="5" id="Glu_p11">
        <annotation name="inchi">InChI=1S/C5H9NO4/c6-3(5(9)10)1-2-4(7)8/h3H,1-2,6H2,(H,7,8)(H,9,10)/t3-/m0/s1</annotation>
      </pool>
      <pool atoms="5" id="Gln_p11">
        <annotation name="inchi">InChI=1S/C5H10N2O3/c6-3(5(9)10)1-2-4(7)8/h3H,1-2,6H2,(H2,7,8)(H,9,10)/t3-/m0/s1</annotation>
      </pool>
      <pool atoms="5" id="Pro_p11">
        <annotation name="inchi">InChI=1S/C5H9NO2/c7-5(8)4-2-1-3-6-4/h4,6H,1-3H2,(H,7,8)/t4-/m0/s1</annotation>
      </pool>
      <pool atoms="4" id="Asp_p11">
        <annotation name="inchi">InChI=1S/C4H7NO4/c5-2(4(8)9)1-3(6)7/h2H,1,5H2,(H,6,7)(H,8,9)/t2-/m0/s1</annotation>
      </pool>
      <pool atoms="4" id="Asn_p11">
        <annotation name="inchi">InChI=1S/C4H8N2O3/c5-2(4(8)9)1-3(6)7/h2H,1,5H2,(H2,6,7)(H,8,9)/t2-/m0/s1</annotation>
      </pool>
      <pool atoms="4" id="Thr_p11">
        <annotation name="inchi">InChI=1S/C4H9NO3/c1-2(6)3(5)4(7)8/h2-3,6H,5H2,1H3,(H,7,8)/t2-,3+/m1/s1</annotation>
      </pool>
      <pool atoms="6" id="Ile_p11">
        <annotation name="inchi">InChI=1S/C6H13NO2/c1-3-4(2)5(7)6(8)9/h4-5H,3,7H2,1-2H3,(H,8,9)/t4-,5-/m0/s1</annotation>
      </pool>
      <pool atoms="5" id="Met_p11">
        <annotation name="inchi">InChI=1S/C5H11NO2S/c1-9-3-2-4(6)5(7)8/h4H,2-3,6H2,1H3,(H,7,8)/t4-/m0/s1</annotation>
      </pool>
      <pool atoms="3" id="DHAP_p11">
        <annotation name="inchi">InChI=1S/C3H7O6P/c4-1-3(5)2-9-10(6,7)8/h4H,1-2H2,(H2,6,7,8)</annotation>
      </pool>
      <pool atoms="3" id="Ser_p11">
        <annotation name="inchi">InChI=1S/C3H7NO3/c4-2(1-5)3(6)7/h2,5H,1,4H2,(H,6,7)/t2-/m0/s1</annotation>
      </pool>
      <pool atoms="9" id="Tyr_p11">
        <annotation name="inchi">InChI=1S/C9H11NO3/c10-8(9(12)13)5-6-1-3-7(11)4-2-6/h1-4,8,11H,5,10H2,(H,12,13)/t8-/m0/s1</annotation>
      </pool>
      <pool atoms="9" id="Phe_p11">
        <annotation name="inchi">InChI=1S/C9H11NO2/c10-8(9(11)12)6-7-4-2-1-3-5-7/h1-5,8H,6,10H2,(H,11,12)/t8-/m0/s1</annotation>
      </pool>
      <pool atoms="1" id="CO2_p11">
        <annotation name="inchi">InChI=1S/CO2/c2-1-3</annotation>
      </pool>
      <pool atoms="2" id="Gly_p11">
        <annotation name="inchi">InChI=1S/C2H5NO2/c3-1-2(4)5/h1,3H2,(H,4,5)</annotation>
      </pool>
      <pool id="BM_ext_p11">
        <annotation name="name">BM.ext</annotation>
      </pool>
      <pool id="BM_p11"/>
      <pool atoms="1" id="MEETHF_p11"/>
      <pool atoms="6" id="Lys_p11">
        <annotation name="inchi">InChI=1S/C6H14N2O2/c7-4-2-1-3-5(8)6(9)10/h5H,1-4,7-8H2,(H,9,10)/t5-/m0/s1</annotation>
      </pool>
      <pool id="ATP_p11"/>
      <pool atoms="6" id="Gluc_ext_p11">
        <annotation name="name">Gluc.ext</annotation>
        <annotation name="inchi">InChI=1S/C6H12O6/c7-1-2-3(8)4(9)5(10)6(11)12-2/h2-11H,1H2/t2-,3-,4+,5-,6?/m1/s1</annotation>
      </pool>
      <pool id="NADH_p11"/>
      <pool atoms="6" id="_6PG_p11">
        <annotation name="name">6PG</annotation>
        <annotation name="inchi">InChI=1S/C6H13O10P/c7-2(1-16-17(13,14)15)3(8)4(9)5(10)6(11)12/h2-5,7-10H,1H2,(H,11,12)(H2,13,14,15)</annotation>
      </pool>
      <pool id="NADPH_p11"/>
      <pool atoms="2" id="TK_C2_p11">
        <annotation name="name">TK-C2</annotation>
      </pool>
      <pool atoms="3" id="TA_C3_p11">
        <annotation name="name">TA-C3</annotation>
      </pool>
      <pool atoms="6" id="KDPG_p11">
        <annotation name="inchi">InChI=1S/C6H11O9P/c7-3(1-4(8)6(10)11)5(9)2-15-16(12,13)14/h3,5,7,9H,1-2H2,(H,10,11)(H2,12,13,14)</annotation>
      </pool>
      <pool atoms="4" id="SucCoA_p11">
        <annotation name="inchi">InChI=1S/C25H40N7O19P3S/c1-25(2,20(38)23(39)28-6-5-14(33)27-7-8-55-16(36)4-3-15(34)35)10-48-54(45,46)51-53(43,44)47-9-13-19(50-52(40,41)42)18(37)24(49-13)32-12-31-17-21(26)29-11-30-22(17)32/h11-13,18-20,24,37-38H,3-10H2,1-2H3,(H,27,33)(H,28,39)(H,34,35)(H,43,44)(H,45,46)(H2,26,29,30)(H2,40,41,42)</annotation>
        <annotation name="indexes">2,3,14,15</annotation>
      </pool>
      <pool id="FADH2_p11"/>
      <pool atoms="2" id="Glyox_p11">
        <annotation name="inchi">InChI=1S/C2H2O3/c3-1-2(4)5/h1H,(H,4,5)/p-1</annotation>
      </pool>
      <pool atoms="2" id="Ac_p11">
        <annotation name="inchi">InChI=1S/C2H4O2/c1-2(3)4/h1H3,(H,3,4)</annotation>
      </pool>
      <pool id="NH3_p11"/>
      <pool atoms="3" id="Cys_p11">
        <annotation name="inchi">InChI=1S/C3H7NO2S/c4-2(1-7)3(5)6/h2,7H,1,4H2,(H,5,6)</annotation>
      </pool>
      <pool id="SO4_p11"/>
      <pool atoms="5" id="Val_p11">
        <annotation name="inchi">InChI=1S/C5H11NO2/c1-3(2)4(6)5(7)8/h3-4H,6H2,1-2H3,(H,7,8)</annotation>
      </pool>
      <pool atoms="3" id="Ala_p11">
        <annotation name="inchi">InChI=1S/C3H7NO2/c1-2(4)3(5)6/h2H,4H2,1H3,(H,5,6)</annotation>
      </pool>
      <pool atoms="6" id="Arg_p11">
        <annotation name="inchi">InChI=1S/C6H14N4O2/c7-4(5(11)12)2-1-3-10-6(8)9/h4H,1-3,7H2,(H,11,12)(H4,8,9,10)</annotation>
      </pool>
      <pool atoms="1" id="FTHF_p11"/>
      <pool atoms="11" id="Trp_p11">
        <annotation name="inchi">InChI=1S/C11H12N2O2/c12-9(11(14)15)5-7-6-13-10-4-2-1-3-8(7)10/h1-4,6,9,13H,5,12H2,(H,14,15)</annotation>
      </pool>
      <pool atoms="6" id="His_p11">
        <annotation name="inchi">InChI=1S/C6H9N3O2/c7-5(6(10)11)1-4-2-8-3-9-4/h2-3,5H,1,7H2,(H,8,9)(H,10,11)</annotation>
      </pool>
      <pool atoms="7" id="LL_DAP_p11">
        <annotation name="name">LL-DAP</annotation>
        <annotation name="inchi">InChI=1S/C7H14N2O4/c8-4(6(10)11)2-1-3-5(9)7(12)13/h4-5H,1-3,8-9H2,(H,10,11)(H,12,13)</annotation>
      </pool>
      <pool atoms="1" id="METHF_p11"/>
      <pool atoms="6" id="Leu_p11">
        <annotation name="inchi">InChI=1S/C6H13NO2/c1-4(2)3-5(7)6(8)9/h4-5H,3,7H2,1-2H3,(H,8,9)</annotation>
      </pool>
      <pool id="O2_p11"/>
      <pool atoms="1" id="CO2_unlabeled_p11"/>
      <pool atoms="1" id="CO2_out_p11"/>
      <pool atoms="1" id="CO2_unlabeled_in_p11"/>
      <pool id="O2_ext_p11">
        <annotation name="name">O2.ext</annotation>
      </pool>
      <pool id="NH3_ext_p11">
        <annotation name="name">NH3.ext</annotation>
      </pool>
      <pool id="SO4_ext_p11">
        <annotation name="name">SO4.ext</annotation>
      </pool>
      <pool id="NADH_ext_p11">
        <annotation name="name">NADH.ext</annotation>
      </pool>
      <pool id="BM_out_p11"/>
      <!-- pools for duplicate 12 -->
      <pool atoms="6" id="G6P_p12">
        <annotation name="inchi">InChI=1S/C6H13O9P/c7-3-2(1-14-16(11,12)13)15-6(10)5(9)4(3)8/h2-10H,1H2,(H2,11,12,13)/t2-,3-,4+,5-,6+/m1/s1</annotation>
      </pool>
      <pool atoms="6" id="F6P_p12">
        <annotation name="inchi">InChI=1S/C6H13O9P/c7-2-6(10)5(9)4(8)3(15-6)1-14-16(11,12)13/h3-5,7-10H,1-2H2,(H2,11,12,13)/t3-,4-,5+,6?/m1/s1</annotation>
      </pool>
      <pool atoms="3" id="GAP_p12">
        <annotation name="inchi">InChI=1S/C3H7O6P/c4-1-3(5)2-9-10(6,7)8/h1,3,5H,2H2,(H2,6,7,8)/t3-/m0/s1</annotation>
      </pool>
      <pool atoms="3" id="_3PG_p12">
        <annotation name="name">3PG</annotation>
        <annotation name="inchi">InChI=1S/C3H7O7P/c4-2(3(5)6)1-10-11(7,8)9/h2,4H,1H2,(H,5,6)(H2,7,8,9)/t2-/m1/s1</annotation>
      </pool>
      <pool atoms="3" id="PEP_p12">
        <annotation name="inchi">InChI=1S/C3H5O6P/c1-2(3(4)5)9-10(6,7)8/h1H2,(H,4,5)(H2,6,7,8)</annotation>
      </pool>
      <pool atoms="3" id="Pyr_p12">
        <annotation name="inchi">InChI=1S/C3H4O3/c1-2(4)3(5)6/h1H3,(H,5,6)</annotation>
      </pool>
      <pool atoms="2" id="AcCoA_p12">
        <annotation name="inchi">InChI=1S/C23H38N7O17P3S/c1-12(31)51-7-6-25-14(32)4-5-26-21(35)18(34)23(2,3)9-44-50(41,42)47-49(39,40)43-8-13-17(46-48(36,37)38)16(33)22(45-13)30-11-29-15-19(24)27-10-28-20(15)30/h10-11,13,16-18,22,33-34H,4-9H2,1-3H3,(H,25,32)(H,26,35)(H,39,40)(H,41,42)(H2,24,27,28)(H2,36,37,38)/t13-,16-,17-,18+,22-/m1/s1</annotation>
        <annotation name="indexes">0,11</annotation>
      </pool>
      <pool atoms="4" id="OAC_p12">
        <annotation name="inchi">InChI=1S/C4H4O5/c5-2(4(8)9)1-3(6)7/h1H2,(H,6,7)(H,8,9)</annotation>
      </pool>
      <pool atoms="6" id="Cit_p12">
        <annotation name="inchi">InChI=1S/C6H8O7/c7-3(8)1-6(13,5(11)12)2-4(9)10/h13H,1-2H2,(H,7,8)(H,9,10)(H,11,12)</annotation>
      </pool>
      <pool atoms="6" id="ICit_p12">
        <annotation name="inchi">InChI=1S/C6H8O7/c7-3(8)1-2(5(10)11)4(9)6(12)13/h2,4,9H,1H2,(H,7,8)(H,10,11)(H,12,13)</annotation>
      </pool>
      <pool atoms="4" id="Suc_p12">
        <annotation name="inchi">InChI=1S/C4H6O4/c5-3(6)1-2-4(7)8/h1-2H2,(H,5,6)(H,7,8)</annotation>
      </pool>
      <pool atoms="4" id="Fum_p12">
        <annotation name="inchi">InChI=1S/C4H4O4/c5-3(6)1-2-4(7)8/h1-2H,(H,5,6)(H,7,8)/b2-1+</annotation>
      </pool>
      <pool atoms="4" id="Mal_p12">
        <annotation name="inchi">InChI=1S/C4H6O5/c5-2(4(8)9)1-3(6)7/h2,5H,1H2,(H,6,7)(H,8,9)/t2-/m0/s1</annotation>
      </pool>
      <pool atoms="5" id="Ru5P_p12">
        <annotation name="inchi">InChI=1S/C5H11O8P/c6-1-3(7)5(9)4(8)2-13-14(10,11)12/h4-6,8-9H,1-2H2,(H2,10,11,12)/t4-,5+/m1/s1</annotation>
      </pool>
      <pool atoms="5" id="X5P_p12">
        <annotation name="inchi">InChI=1S/C5H11O8P/c6-1-3(7)5(9)4(8)2-13-14(10,11)12/h4-6,8-9H,1-2H2,(H2,10,11,12)/t4-,5-/m1/s1</annotation>
      </pool>
      <pool atoms="5" id="R5P_p12">
        <annotation name="inchi">InChI=1S/C5H11O8P/c6-3-2(1-12-14(9,10)11)13-5(8)4(3)7/h2-8H,1H2,(H2,9,10,11)/t2-,3-,4-,5?/m1/s1</annotation>
      </pool>
      <pool atoms="7" id="S7P_p12">
        <annotation name="inchi">InChI=1S/C7H15O10P/c8-1-3(9)5(11)7(13)6(12)4(10)2-17-18(14,15)16/h4-8,10-13H,1-2H2,(H2,14,15,16)/t4-,5-,6-,7+/m1/s1</annotation>
      </pool>
      <pool atoms="4" id="E4P_p12">
        <annotation name="inchi">InChI=1S/C4H9O7P/c5-1-3(6)4(7)2-11-12(8,9)10/h1,3-4,6-7H,2H2,(H2,8,9,10)/t3-,4+/m0/s1</annotation>
      </pool>
      <pool atoms="6" id="FBP_p12">
        <annotation name="inchi">InChI=1S/C6H14O12P2/c7-4-3(1-16-19(10,11)12)18-6(9,5(4)8)2-17-20(13,14)15/h3-5,7-9H,1-2H2,(H2,10,11,12)(H2,13,14,15)/t3-,4-,5+,6?/m1/s1</annotation>
      </pool>
      <pool atoms="5" id="AKG_p12">
        <annotation name="inchi">InChI=1S/C5H6O5/c6-3(5(9)10)1-2-4(7)8/h1-2H2,(H,7,8)(H,9,10)</annotation>
      </pool>
      <pool atoms="5" id="Glu_p12">
        <annotation name="inchi">InChI=1S/C5H9NO4/c6-3(5(9)10)1-2-4(7)8/h3H,1-2,6H2,(H,7,8)(H,9,10)/t3-/m0/s1</annotation>
      </pool>
      <pool atoms="5" id="Gln_p12">
        <annotation name="inchi">InChI=1S/C5H10N2O3/c6-3(5(9)10)1-2-4(7)8/h3H,1-2,6H2,(H2,7,8)(H,9,10)/t3-/m0/s1</annotation>
      </pool>
      <pool atoms="5" id="Pro_p12">
        <annotation name="inchi">InChI=1S/C5H9NO2/c7-5(8)4-2-1-3-6-4/h4,6H,1-3H2,(H,7,8)/t4-/m0/s1</annotation>
      </pool>
      <pool atoms="4" id="Asp_p12">
        <annotation name="inchi">InChI=1S/C4H7NO4/c5-2(4(8)9)1-3(6)7/h2H,1,5H2,(H,6,7)(H,8,9)/t2-/m0/s1</annotation>
      </pool>
      <pool atoms="4" id="Asn_p12">
        <annotation name="inchi">InChI=1S/C4H8N2O3/c5-2(4(8)9)1-3(6)7/h2H,1,5H2,(H2,6,7)(H,8,9)/t2-/m0/s1</annotation>
      </pool>
      <pool atoms="4" id="Thr_p12">
        <annotation name="inchi">InChI=1S/C4H9NO3/c1-2(6)3(5)4(7)8/h2-3,6H,5H2,1H3,(H,7,8)/t2-,3+/m1/s1</annotation>
      </pool>
      <pool atoms="6" id="Ile_p12">
        <annotation name="inchi">InChI=1S/C6H13NO2/c1-3-4(2)5(7)6(8)9/h4-5H,3,7H2,1-2H3,(H,8,9)/t4-,5-/m0/s1</annotation>
      </pool>
      <pool atoms="5" id="Met_p12">
        <annotation name="inchi">InChI=1S/C5H11NO2S/c1-9-3-2-4(6)5(7)8/h4H,2-3,6H2,1H3,(H,7,8)/t4-/m0/s1</annotation>
      </pool>
      <pool atoms="3" id="DHAP_p12">
        <annotation name="inchi">InChI=1S/C3H7O6P/c4-1-3(5)2-9-10(6,7)8/h4H,1-2H2,(H2,6,7,8)</annotation>
      </pool>
      <pool atoms="3" id="Ser_p12">
        <annotation name="inchi">InChI=1S/C3H7NO3/c4-2(1-5)3(6)7/h2,5H,1,4H2,(H,6,7)/t2-/m0/s1</annotation>
      </pool>
      <pool atoms="9" id="Tyr_p12">
        <annotation name="inchi">InChI=1S/C9H11NO3/c10-8(9(12)13)5-6-1-3-7(11)4-2-6/h1-4,8,11H,5,10H2,(H,12,13)/t8-/m0/s1</annotation>
      </pool>
      <pool atoms="9" id="Phe_p12">
        <annotation name="inchi">InChI=1S/C9H11NO2/c10-8(9(11)12)6-7-4-2-1-3-5-7/h1-5,8H,6,10H2,(H,11,12)/t8-/m0/s1</annotation>
      </pool>
      <pool atoms="1" id="CO2_p12">
        <annotation name="inchi">InChI=1S/CO2/c2-1-3</annotation>
      </pool>
      <pool atoms="2" id="Gly_p12">
        <annotation name="inchi">InChI=1S/C2H5NO2/c3-1-2(4)5/h1,3H2,(H,4,5)</annotation>
      </pool>
      <pool id="BM_ext_p12">
        <annotation name="name">BM.ext</annotation>
      </pool>
      <pool id="BM_p12"/>
      <pool atoms="1" id="MEETHF_p12"/>
      <pool atoms="6" id="Lys_p12">
        <annotation name="inchi">InChI=1S/C6H14N2O2/c7-4-2-1-3-5(8)6(9)10/h5H,1-4,7-8H2,(H,9,10)/t5-/m0/s1</annotation>
      </pool>
      <pool id="ATP_p12"/>
      <pool atoms="6" id="Gluc_ext_p12">
        <annotation name="name">Gluc.ext</annotation>
        <annotation name="inchi">InChI=1S/C6H12O6/c7-1-2-3(8)4(9)5(10)6(11)12-2/h2-11H,1H2/t2-,3-,4+,5-,6?/m1/s1</annotation>
      </pool>
      <pool id="NADH_p12"/>
      <pool atoms="6" id="_6PG_p12">
        <annotation name="name">6PG</annotation>
        <annotation name="inchi">InChI=1S/C6H13O10P/c7-2(1-16-17(13,14)15)3(8)4(9)5(10)6(11)12/h2-5,7-10H,1H2,(H,11,12)(H2,13,14,15)</annotation>
      </pool>
      <pool id="NADPH_p12"/>
      <pool atoms="2" id="TK_C2_p12">
        <annotation name="name">TK-C2</annotation>
      </pool>
      <pool atoms="3" id="TA_C3_p12">
        <annotation name="name">TA-C3</annotation>
      </pool>
      <pool atoms="6" id="KDPG_p12">
        <annotation name="inchi">InChI=1S/C6H11O9P/c7-3(1-4(8)6(10)11)5(9)2-15-16(12,13)14/h3,5,7,9H,1-2H2,(H,10,11)(H2,12,13,14)</annotation>
      </pool>
      <pool atoms="4" id="SucCoA_p12">
        <annotation name="inchi">InChI=1S/C25H40N7O19P3S/c1-25(2,20(38)23(39)28-6-5-14(33)27-7-8-55-16(36)4-3-15(34)35)10-48-54(45,46)51-53(43,44)47-9-13-19(50-52(40,41)42)18(37)24(49-13)32-12-31-17-21(26)29-11-30-22(17)32/h11-13,18-20,24,37-38H,3-10H2,1-2H3,(H,27,33)(H,28,39)(H,34,35)(H,43,44)(H,45,46)(H2,26,29,30)(H2,40,41,42)</annotation>
        <annotation name="indexes">2,3,14,15</annotation>
      </pool>
      <pool id="FADH2_p12"/>
      <pool atoms="2" id="Glyox_p12">
        <annotation name="inchi">InChI=1S/C2H2O3/c3-1-2(4)5/h1H,(H,4,5)/p-1</annotation>
      </pool>
      <pool atoms="2" id="Ac_p12">
        <annotation name="inchi">InChI=1S/C2H4O2/c1-2(3)4/h1H3,(H,3,4)</annotation>
      </pool>
      <pool id="NH3_p12"/>
      <pool atoms="3" id="Cys_p12">
        <annotation name="inchi">InChI=1S/C3H7NO2S/c4-2(1-7)3(5)6/h2,7H,1,4H2,(H,5,6)</annotation>
      </pool>
      <pool id="SO4_p12"/>
      <pool atoms="5" id="Val_p12">
        <annotation name="inchi">InChI=1S/C5H11NO2/c1-3(2)4(6)5(7)8/h3-4H,6H2,1-2H3,(H,7,8)</annotation>
      </pool>
      <pool atoms="3" id="Ala_p12">
        <annotation name="inchi">InChI=1S/C3H7NO2/c1-2(4)3(5)6/h2H,4H2,1H3,(H,5,6)</annotation>
      </pool>
      <pool atoms="6" id="Arg_p12">
        <annotation name="inchi">InChI=1S/C6H14N4O2/c7-4(5(11)12)2-1-3-10-6(8)9/h4H,1-3,7H2,(H,11,12)(H4,8,9,10)</annotation>
      </pool>
      <pool atoms="1" id="FTHF_p12"/>
      <pool atoms="11" id="Trp_p12">
        <annotation name="inchi">InChI=1S/C11H12N2O2/c12-9(11(14)15)5-7-6-13-10-4-2-1-3-8(7)10/h1-4,6,9,13H,5,12H2,(H,14,15)</annotation>
      </pool>
      <pool atoms="6" id="His_p12">
        <annotation name="inchi">InChI=1S/C6H9N3O2/c7-5(6(10)11)1-4-2-8-3-9-4/h2-3,5H,1,7H2,(H,8,9)(H,10,11)</annotation>
      </pool>
      <pool atoms="7" id="LL_DAP_p12">
        <annotation name="name">LL-DAP</annotation>
        <annotation name="inchi">InChI=1S/C7H14N2O4/c8-4(6(10)11)2-1-3-5(9)7(12)13/h4-5H,1-3,8-9H2,(H,10,11)(H,12,13)</annotation>
      </pool>
      <pool atoms="1" id="METHF_p12"/>
      <pool atoms="6" id="Leu_p12">
        <annotation name="inchi">InChI=1S/C6H13NO2/c1-4(2)3-5(7)6(8)9/h4-5H,3,7H2,1-2H3,(H,8,9)</annotation>
      </pool>
      <pool id="O2_p12"/>
      <pool atoms="1" id="CO2_unlabeled_p12"/>
      <pool atoms="1" id="CO2_out_p12"/>
      <pool atoms="1" id="CO2_unlabeled_in_p12"/>
      <pool id="O2_ext_p12">
        <annotation name="name">O2.ext</annotation>
      </pool>
      <pool id="NH3_ext_p12">
        <annotation name="name">NH3.ext</annotation>
      </pool>
      <pool id="SO4_ext_p12">
        <annotation name="name">SO4.ext</annotation>
      </pool>
      <pool id="NADH_ext_p12">
        <annotation name="name">NADH.ext</annotation>
      </pool>
      <pool id="BM_out_p12"/>
      <!-- pools for duplicate 13 -->
      <pool atoms="6" id="G6P_p13">
        <annotation name="inchi">InChI=1S/C6H13O9P/c7-3-2(1-14-16(11,12)13)15-6(10)5(9)4(3)8/h2-10H,1H2,(H2,11,12,13)/t2-,3-,4+,5-,6+/m1/s1</annotation>
      </pool>
      <pool atoms="6" id="F6P_p13">
        <annotation name="inchi">InChI=1S/C6H13O9P/c7-2-6(10)5(9)4(8)3(15-6)1-14-16(11,12)13/h3-5,7-10H,1-2H2,(H2,11,12,13)/t3-,4-,5+,6?/m1/s1</annotation>
      </pool>
      <pool atoms="3" id="GAP_p13">
        <annotation name="inchi">InChI=1S/C3H7O6P/c4-1-3(5)2-9-10(6,7)8/h1,3,5H,2H2,(H2,6,7,8)/t3-/m0/s1</annotation>
      </pool>
      <pool atoms="3" id="_3PG_p13">
        <annotation name="name">3PG</annotation>
        <annotation name="inchi">InChI=1S/C3H7O7P/c4-2(3(5)6)1-10-11(7,8)9/h2,4H,1H2,(H,5,6)(H2,7,8,9)/t2-/m1/s1</annotation>
      </pool>
      <pool atoms="3" id="PEP_p13">
        <annotation name="inchi">InChI=1S/C3H5O6P/c1-2(3(4)5)9-10(6,7)8/h1H2,(H,4,5)(H2,6,7,8)</annotation>
      </pool>
      <pool atoms="3" id="Pyr_p13">
        <annotation name="inchi">InChI=1S/C3H4O3/c1-2(4)3(5)6/h1H3,(H,5,6)</annotation>
      </pool>
      <pool atoms="2" id="AcCoA_p13">
        <annotation name="inchi">InChI=1S/C23H38N7O17P3S/c1-12(31)51-7-6-25-14(32)4-5-26-21(35)18(34)23(2,3)9-44-50(41,42)47-49(39,40)43-8-13-17(46-48(36,37)38)16(33)22(45-13)30-11-29-15-19(24)27-10-28-20(15)30/h10-11,13,16-18,22,33-34H,4-9H2,1-3H3,(H,25,32)(H,26,35)(H,39,40)(H,41,42)(H2,24,27,28)(H2,36,37,38)/t13-,16-,17-,18+,22-/m1/s1</annotation>
        <annotation name="indexes">0,11</annotation>
      </pool>
      <pool atoms="4" id="OAC_p13">
        <annotation name="inchi">InChI=1S/C4H4O5/c5-2(4(8)9)1-3(6)7/h1H2,(H,6,7)(H,8,9)</annotation>
      </pool>
      <pool atoms="6" id="Cit_p13">
        <annotation name="inchi">InChI=1S/C6H8O7/c7-3(8)1-6(13,5(11)12)2-4(9)10/h13H,1-2H2,(H,7,8)(H,9,10)(H,11,12)</annotation>
      </pool>
      <pool atoms="6" id="ICit_p13">
        <annotation name="inchi">InChI=1S/C6H8O7/c7-3(8)1-2(5(10)11)4(9)6(12)13/h2,4,9H,1H2,(H,7,8)(H,10,11)(H,12,13)</annotation>
      </pool>
      <pool atoms="4" id="Suc_p13">
        <annotation name="inchi">InChI=1S/C4H6O4/c5-3(6)1-2-4(7)8/h1-2H2,(H,5,6)(H,7,8)</annotation>
      </pool>
      <pool atoms="4" id="Fum_p13">
        <annotation name="inchi">InChI=1S/C4H4O4/c5-3(6)1-2-4(7)8/h1-2H,(H,5,6)(H,7,8)/b2-1+</annotation>
      </pool>
      <pool atoms="4" id="Mal_p13">
        <annotation name="inchi">InChI=1S/C4H6O5/c5-2(4(8)9)1-3(6)7/h2,5H,1H2,(H,6,7)(H,8,9)/t2-/m0/s1</annotation>
      </pool>
      <pool atoms="5" id="Ru5P_p13">
        <annotation name="inchi">InChI=1S/C5H11O8P/c6-1-3(7)5(9)4(8)2-13-14(10,11)12/h4-6,8-9H,1-2H2,(H2,10,11,12)/t4-,5+/m1/s1</annotation>
      </pool>
      <pool atoms="5" id="X5P_p13">
        <annotation name="inchi">InChI=1S/C5H11O8P/c6-1-3(7)5(9)4(8)2-13-14(10,11)12/h4-6,8-9H,1-2H2,(H2,10,11,12)/t4-,5-/m1/s1</annotation>
      </pool>
      <pool atoms="5" id="R5P_p13">
        <annotation name="inchi">InChI=1S/C5H11O8P/c6-3-2(1-12-14(9,10)11)13-5(8)4(3)7/h2-8H,1H2,(H2,9,10,11)/t2-,3-,4-,5?/m1/s1</annotation>
      </pool>
      <pool atoms="7" id="S7P_p13">
        <annotation name="inchi">InChI=1S/C7H15O10P/c8-1-3(9)5(11)7(13)6(12)4(10)2-17-18(14,15)16/h4-8,10-13H,1-2H2,(H2,14,15,16)/t4-,5-,6-,7+/m1/s1</annotation>
      </pool>
      <pool atoms="4" id="E4P_p13">
        <annotation name="inchi">InChI=1S/C4H9O7P/c5-1-3(6)4(7)2-11-12(8,9)10/h1,3-4,6-7H,2H2,(H2,8,9,10)/t3-,4+/m0/s1</annotation>
      </pool>
      <pool atoms="6" id="FBP_p13">
        <annotation name="inchi">InChI=1S/C6H14O12P2/c7-4-3(1-16-19(10,11)12)18-6(9,5(4)8)2-17-20(13,14)15/h3-5,7-9H,1-2H2,(H2,10,11,12)(H2,13,14,15)/t3-,4-,5+,6?/m1/s1</annotation>
      </pool>
      <pool atoms="5" id="AKG_p13">
        <annotation name="inchi">InChI=1S/C5H6O5/c6-3(5(9)10)1-2-4(7)8/h1-2H2,(H,7,8)(H,9,10)</annotation>
      </pool>
      <pool atoms="5" id="Glu_p13">
        <annotation name="inchi">InChI=1S/C5H9NO4/c6-3(5(9)10)1-2-4(7)8/h3H,1-2,6H2,(H,7,8)(H,9,10)/t3-/m0/s1</annotation>
      </pool>
      <pool atoms="5" id="Gln_p13">
        <annotation name="inchi">InChI=1S/C5H10N2O3/c6-3(5(9)10)1-2-4(7)8/h3H,1-2,6H2,(H2,7,8)(H,9,10)/t3-/m0/s1</annotation>
      </pool>
      <pool atoms="5" id="Pro_p13">
        <annotation name="inchi">InChI=1S/C5H9NO2/c7-5(8)4-2-1-3-6-4/h4,6H,1-3H2,(H,7,8)/t4-/m0/s1</annotation>
      </pool>
      <pool atoms="4" id="Asp_p13">
        <annotation name="inchi">InChI=1S/C4H7NO4/c5-2(4(8)9)1-3(6)7/h2H,1,5H2,(H,6,7)(H,8,9)/t2-/m0/s1</annotation>
      </pool>
      <pool atoms="4" id="Asn_p13">
        <annotation name="inchi">InChI=1S/C4H8N2O3/c5-2(4(8)9)1-3(6)7/h2H,1,5H2,(H2,6,7)(H,8,9)/t2-/m0/s1</annotation>
      </pool>
      <pool atoms="4" id="Thr_p13">
        <annotation name="inchi">InChI=1S/C4H9NO3/c1-2(6)3(5)4(7)8/h2-3,6H,5H2,1H3,(H,7,8)/t2-,3+/m1/s1</annotation>
      </pool>
      <pool atoms="6" id="Ile_p13">
        <annotation name="inchi">InChI=1S/C6H13NO2/c1-3-4(2)5(7)6(8)9/h4-5H,3,7H2,1-2H3,(H,8,9)/t4-,5-/m0/s1</annotation>
      </pool>
      <pool atoms="5" id="Met_p13">
        <annotation name="inchi">InChI=1S/C5H11NO2S/c1-9-3-2-4(6)5(7)8/h4H,2-3,6H2,1H3,(H,7,8)/t4-/m0/s1</annotation>
      </pool>
      <pool atoms="3" id="DHAP_p13">
        <annotation name="inchi">InChI=1S/C3H7O6P/c4-1-3(5)2-9-10(6,7)8/h4H,1-2H2,(H2,6,7,8)</annotation>
      </pool>
      <pool atoms="3" id="Ser_p13">
        <annotation name="inchi">InChI=1S/C3H7NO3/c4-2(1-5)3(6)7/h2,5H,1,4H2,(H,6,7)/t2-/m0/s1</annotation>
      </pool>
      <pool atoms="9" id="Tyr_p13">
        <annotation name="inchi">InChI=1S/C9H11NO3/c10-8(9(12)13)5-6-1-3-7(11)4-2-6/h1-4,8,11H,5,10H2,(H,12,13)/t8-/m0/s1</annotation>
      </pool>
      <pool atoms="9" id="Phe_p13">
        <annotation name="inchi">InChI=1S/C9H11NO2/c10-8(9(11)12)6-7-4-2-1-3-5-7/h1-5,8H,6,10H2,(H,11,12)/t8-/m0/s1</annotation>
      </pool>
      <pool atoms="1" id="CO2_p13">
        <annotation name="inchi">InChI=1S/CO2/c2-1-3</annotation>
      </pool>
      <pool atoms="2" id="Gly_p13">
        <annotation name="inchi">InChI=1S/C2H5NO2/c3-1-2(4)5/h1,3H2,(H,4,5)</annotation>
      </pool>
      <pool id="BM_ext_p13">
        <annotation name="name">BM.ext</annotation>
      </pool>
      <pool id="BM_p13"/>
      <pool atoms="1" id="MEETHF_p13"/>
      <pool atoms="6" id="Lys_p13">
        <annotation name="inchi">InChI=1S/C6H14N2O2/c7-4-2-1-3-5(8)6(9)10/h5H,1-4,7-8H2,(H,9,10)/t5-/m0/s1</annotation>
      </pool>
      <pool id="ATP_p13"/>
      <pool atoms="6" id="Gluc_ext_p13">
        <annotation name="name">Gluc.ext</annotation>
        <annotation name="inchi">InChI=1S/C6H12O6/c7-1-2-3(8)4(9)5(10)6(11)12-2/h2-11H,1H2/t2-,3-,4+,5-,6?/m1/s1</annotation>
      </pool>
      <pool id="NADH_p13"/>
      <pool atoms="6" id="_6PG_p13">
        <annotation name="name">6PG</annotation>
        <annotation name="inchi">InChI=1S/C6H13O10P/c7-2(1-16-17(13,14)15)3(8)4(9)5(10)6(11)12/h2-5,7-10H,1H2,(H,11,12)(H2,13,14,15)</annotation>
      </pool>
      <pool id="NADPH_p13"/>
      <pool atoms="2" id="TK_C2_p13">
        <annotation name="name">TK-C2</annotation>
      </pool>
      <pool atoms="3" id="TA_C3_p13">
        <annotation name="name">TA-C3</annotation>
      </pool>
      <pool atoms="6" id="KDPG_p13">
        <annotation name="inchi">InChI=1S/C6H11O9P/c7-3(1-4(8)6(10)11)5(9)2-15-16(12,13)14/h3,5,7,9H,1-2H2,(H,10,11)(H2,12,13,14)</annotation>
      </pool>
      <pool atoms="4" id="SucCoA_p13">
        <annotation name="inchi">InChI=1S/C25H40N7O19P3S/c1-25(2,20(38)23(39)28-6-5-14(33)27-7-8-55-16(36)4-3-15(34)35)10-48-54(45,46)51-53(43,44)47-9-13-19(50-52(40,41)42)18(37)24(49-13)32-12-31-17-21(26)29-11-30-22(17)32/h11-13,18-20,24,37-38H,3-10H2,1-2H3,(H,27,33)(H,28,39)(H,34,35)(H,43,44)(H,45,46)(H2,26,29,30)(H2,40,41,42)</annotation>
        <annotation name="indexes">2,3,14,15</annotation>
      </pool>
      <pool id="FADH2_p13"/>
      <pool atoms="2" id="Glyox_p13">
        <annotation name="inchi">InChI=1S/C2H2O3/c3-1-2(4)5/h1H,(H,4,5)/p-1</annotation>
      </pool>
      <pool atoms="2" id="Ac_p13">
        <annotation name="inchi">InChI=1S/C2H4O2/c1-2(3)4/h1H3,(H,3,4)</annotation>
      </pool>
      <pool id="NH3_p13"/>
      <pool atoms="3" id="Cys_p13">
        <annotation name="inchi">InChI=1S/C3H7NO2S/c4-2(1-7)3(5)6/h2,7H,1,4H2,(H,5,6)</annotation>
      </pool>
      <pool id="SO4_p13"/>
      <pool atoms="5" id="Val_p13">
        <annotation name="inchi">InChI=1S/C5H11NO2/c1-3(2)4(6)5(7)8/h3-4H,6H2,1-2H3,(H,7,8)</annotation>
      </pool>
      <pool atoms="3" id="Ala_p13">
        <annotation name="inchi">InChI=1S/C3H7NO2/c1-2(4)3(5)6/h2H,4H2,1H3,(H,5,6)</annotation>
      </pool>
      <pool atoms="6" id="Arg_p13">
        <annotation name="inchi">InChI=1S/C6H14N4O2/c7-4(5(11)12)2-1-3-10-6(8)9/h4H,1-3,7H2,(H,11,12)(H4,8,9,10)</annotation>
      </pool>
      <pool atoms="1" id="FTHF_p13"/>
      <pool atoms="11" id="Trp_p13">
        <annotation name="inchi">InChI=1S/C11H12N2O2/c12-9(11(14)15)5-7-6-13-10-4-2-1-3-8(7)10/h1-4,6,9,13H,5,12H2,(H,14,15)</annotation>
      </pool>
      <pool atoms="6" id="His_p13">
        <annotation name="inchi">InChI=1S/C6H9N3O2/c7-5(6(10)11)1-4-2-8-3-9-4/h2-3,5H,1,7H2,(H,8,9)(H,10,11)</annotation>
      </pool>
      <pool atoms="7" id="LL_DAP_p13">
        <annotation name="name">LL-DAP</annotation>
        <annotation name="inchi">InChI=1S/C7H14N2O4/c8-4(6(10)11)2-1-3-5(9)7(12)13/h4-5H,1-3,8-9H2,(H,10,11)(H,12,13)</annotation>
      </pool>
      <pool atoms="1" id="METHF_p13"/>
      <pool atoms="6" id="Leu_p13">
        <annotation name="inchi">InChI=1S/C6H13NO2/c1-4(2)3-5(7)6(8)9/h4-5H,3,7H2,1-2H3,(H,8,9)</annotation>
      </pool>
      <pool id="O2_p13"/>
      <pool atoms="1" id="CO2_unlabeled_p13"/>
      <pool atoms="1" id="CO2_out_p13"/>
      <pool atoms="1" id="CO2_unlabeled_in_p13"/>
      <pool id="O2_ext_p13">
        <annotation name="name">O2.ext</annotation>
      </pool>
      <pool id="NH3_ext_p13">
        <annotation name="name">NH3.ext</annotation>
      </pool>
      <pool id="SO4_ext_p13">
        <annotation name="name">SO4.ext</annotation>
      </pool>
      <pool id="NADH_ext_p13">
        <annotation name="name">NADH.ext</annotation>
      </pool>
      <pool id="BM_out_p13"/>
      <!-- pools for duplicate 14 -->
      <pool atoms="6" id="G6P_p14">
        <annotation name="inchi">InChI=1S/C6H13O9P/c7-3-2(1-14-16(11,12)13)15-6(10)5(9)4(3)8/h2-10H,1H2,(H2,11,12,13)/t2-,3-,4+,5-,6+/m1/s1</annotation>
      </pool>
      <pool atoms="6" id="F6P_p14">
        <annotation name="inchi">InChI=1S/C6H13O9P/c7-2-6(10)5(9)4(8)3(15-6)1-14-16(11,12)13/h3-5,7-10H,1-2H2,(H2,11,12,13)/t3-,4-,5+,6?/m1/s1</annotation>
      </pool>
      <pool atoms="3" id="GAP_p14">
        <annotation name="inchi">InChI=1S/C3H7O6P/c4-1-3(5)2-9-10(6,7)8/h1,3,5H,2H2,(H2,6,7,8)/t3-/m0/s1</annotation>
      </pool>
      <pool atoms="3" id="_3PG_p14">
        <annotation name="name">3PG</annotation>
        <annotation name="inchi">InChI=1S/C3H7O7P/c4-2(3(5)6)1-10-11(7,8)9/h2,4H,1H2,(H,5,6)(H2,7,8,9)/t2-/m1/s1</annotation>
      </pool>
      <pool atoms="3" id="PEP_p14">
        <annotation name="inchi">InChI=1S/C3H5O6P/c1-2(3(4)5)9-10(6,7)8/h1H2,(H,4,5)(H2,6,7,8)</annotation>
      </pool>
      <pool atoms="3" id="Pyr_p14">
        <annotation name="inchi">InChI=1S/C3H4O3/c1-2(4)3(5)6/h1H3,(H,5,6)</annotation>
      </pool>
      <pool atoms="2" id="AcCoA_p14">
        <annotation name="inchi">InChI=1S/C23H38N7O17P3S/c1-12(31)51-7-6-25-14(32)4-5-26-21(35)18(34)23(2,3)9-44-50(41,42)47-49(39,40)43-8-13-17(46-48(36,37)38)16(33)22(45-13)30-11-29-15-19(24)27-10-28-20(15)30/h10-11,13,16-18,22,33-34H,4-9H2,1-3H3,(H,25,32)(H,26,35)(H,39,40)(H,41,42)(H2,24,27,28)(H2,36,37,38)/t13-,16-,17-,18+,22-/m1/s1</annotation>
        <annotation name="indexes">0,11</annotation>
      </pool>
      <pool atoms="4" id="OAC_p14">
        <annotation name="inchi">InChI=1S/C4H4O5/c5-2(4(8)9)1-3(6)7/h1H2,(H,6,7)(H,8,9)</annotation>
      </pool>
      <pool atoms="6" id="Cit_p14">
        <annotation name="inchi">InChI=1S/C6H8O7/c7-3(8)1-6(13,5(11)12)2-4(9)10/h13H,1-2H2,(H,7,8)(H,9,10)(H,11,12)</annotation>
      </pool>
      <pool atoms="6" id="ICit_p14">
        <annotation name="inchi">InChI=1S/C6H8O7/c7-3(8)1-2(5(10)11)4(9)6(12)13/h2,4,9H,1H2,(H,7,8)(H,10,11)(H,12,13)</annotation>
      </pool>
      <pool atoms="4" id="Suc_p14">
        <annotation name="inchi">InChI=1S/C4H6O4/c5-3(6)1-2-4(7)8/h1-2H2,(H,5,6)(H,7,8)</annotation>
      </pool>
      <pool atoms="4" id="Fum_p14">
        <annotation name="inchi">InChI=1S/C4H4O4/c5-3(6)1-2-4(7)8/h1-2H,(H,5,6)(H,7,8)/b2-1+</annotation>
      </pool>
      <pool atoms="4" id="Mal_p14">
        <annotation name="inchi">InChI=1S/C4H6O5/c5-2(4(8)9)1-3(6)7/h2,5H,1H2,(H,6,7)(H,8,9)/t2-/m0/s1</annotation>
      </pool>
      <pool atoms="5" id="Ru5P_p14">
        <annotation name="inchi">InChI=1S/C5H11O8P/c6-1-3(7)5(9)4(8)2-13-14(10,11)12/h4-6,8-9H,1-2H2,(H2,10,11,12)/t4-,5+/m1/s1</annotation>
      </pool>
      <pool atoms="5" id="X5P_p14">
        <annotation name="inchi">InChI=1S/C5H11O8P/c6-1-3(7)5(9)4(8)2-13-14(10,11)12/h4-6,8-9H,1-2H2,(H2,10,11,12)/t4-,5-/m1/s1</annotation>
      </pool>
      <pool atoms="5" id="R5P_p14">
        <annotation name="inchi">InChI=1S/C5H11O8P/c6-3-2(1-12-14(9,10)11)13-5(8)4(3)7/h2-8H,1H2,(H2,9,10,11)/t2-,3-,4-,5?/m1/s1</annotation>
      </pool>
      <pool atoms="7" id="S7P_p14">
        <annotation name="inchi">InChI=1S/C7H15O10P/c8-1-3(9)5(11)7(13)6(12)4(10)2-17-18(14,15)16/h4-8,10-13H,1-2H2,(H2,14,15,16)/t4-,5-,6-,7+/m1/s1</annotation>
      </pool>
      <pool atoms="4" id="E4P_p14">
        <annotation name="inchi">InChI=1S/C4H9O7P/c5-1-3(6)4(7)2-11-12(8,9)10/h1,3-4,6-7H,2H2,(H2,8,9,10)/t3-,4+/m0/s1</annotation>
      </pool>
      <pool atoms="6" id="FBP_p14">
        <annotation name="inchi">InChI=1S/C6H14O12P2/c7-4-3(1-16-19(10,11)12)18-6(9,5(4)8)2-17-20(13,14)15/h3-5,7-9H,1-2H2,(H2,10,11,12)(H2,13,14,15)/t3-,4-,5+,6?/m1/s1</annotation>
      </pool>
      <pool atoms="5" id="AKG_p14">
        <annotation name="inchi">InChI=1S/C5H6O5/c6-3(5(9)10)1-2-4(7)8/h1-2H2,(H,7,8)(H,9,10)</annotation>
      </pool>
      <pool atoms="5" id="Glu_p14">
        <annotation name="inchi">InChI=1S/C5H9NO4/c6-3(5(9)10)1-2-4(7)8/h3H,1-2,6H2,(H,7,8)(H,9,10)/t3-/m0/s1</annotation>
      </pool>
      <pool atoms="5" id="Gln_p14">
        <annotation name="inchi">InChI=1S/C5H10N2O3/c6-3(5(9)10)1-2-4(7)8/h3H,1-2,6H2,(H2,7,8)(H,9,10)/t3-/m0/s1</annotation>
      </pool>
      <pool atoms="5" id="Pro_p14">
        <annotation name="inchi">InChI=1S/C5H9NO2/c7-5(8)4-2-1-3-6-4/h4,6H,1-3H2,(H,7,8)/t4-/m0/s1</annotation>
      </pool>
      <pool atoms="4" id="Asp_p14">
        <annotation name="inchi">InChI=1S/C4H7NO4/c5-2(4(8)9)1-3(6)7/h2H,1,5H2,(H,6,7)(H,8,9)/t2-/m0/s1</annotation>
      </pool>
      <pool atoms="4" id="Asn_p14">
        <annotation name="inchi">InChI=1S/C4H8N2O3/c5-2(4(8)9)1-3(6)7/h2H,1,5H2,(H2,6,7)(H,8,9)/t2-/m0/s1</annotation>
      </pool>
      <pool atoms="4" id="Thr_p14">
        <annotation name="inchi">InChI=1S/C4H9NO3/c1-2(6)3(5)4(7)8/h2-3,6H,5H2,1H3,(H,7,8)/t2-,3+/m1/s1</annotation>
      </pool>
      <pool atoms="6" id="Ile_p14">
        <annotation name="inchi">InChI=1S/C6H13NO2/c1-3-4(2)5(7)6(8)9/h4-5H,3,7H2,1-2H3,(H,8,9)/t4-,5-/m0/s1</annotation>
      </pool>
      <pool atoms="5" id="Met_p14">
        <annotation name="inchi">InChI=1S/C5H11NO2S/c1-9-3-2-4(6)5(7)8/h4H,2-3,6H2,1H3,(H,7,8)/t4-/m0/s1</annotation>
      </pool>
      <pool atoms="3" id="DHAP_p14">
        <annotation name="inchi">InChI=1S/C3H7O6P/c4-1-3(5)2-9-10(6,7)8/h4H,1-2H2,(H2,6,7,8)</annotation>
      </pool>
      <pool atoms="3" id="Ser_p14">
        <annotation name="inchi">InChI=1S/C3H7NO3/c4-2(1-5)3(6)7/h2,5H,1,4H2,(H,6,7)/t2-/m0/s1</annotation>
      </pool>
      <pool atoms="9" id="Tyr_p14">
        <annotation name="inchi">InChI=1S/C9H11NO3/c10-8(9(12)13)5-6-1-3-7(11)4-2-6/h1-4,8,11H,5,10H2,(H,12,13)/t8-/m0/s1</annotation>
      </pool>
      <pool atoms="9" id="Phe_p14">
        <annotation name="inchi">InChI=1S/C9H11NO2/c10-8(9(11)12)6-7-4-2-1-3-5-7/h1-5,8H,6,10H2,(H,11,12)/t8-/m0/s1</annotation>
      </pool>
      <pool atoms="1" id="CO2_p14">
        <annotation name="inchi">InChI=1S/CO2/c2-1-3</annotation>
      </pool>
      <pool atoms="2" id="Gly_p14">
        <annotation name="inchi">InChI=1S/C2H5NO2/c3-1-2(4)5/h1,3H2,(H,4,5)</annotation>
      </pool>
      <pool id="BM_ext_p14">
        <annotation name="name">BM.ext</annotation>
      </pool>
      <pool id="BM_p14"/>
      <pool atoms="1" id="MEETHF_p14"/>
      <pool atoms="6" id="Lys_p14">
        <annotation name="inchi">InChI=1S/C6H14N2O2/c7-4-2-1-3-5(8)6(9)10/h5H,1-4,7-8H2,(H,9,10)/t5-/m0/s1</annotation>
      </pool>
      <pool id="ATP_p14"/>
      <pool atoms="6" id="Gluc_ext_p14">
        <annotation name="name">Gluc.ext</annotation>
        <annotation name="inchi">InChI=1S/C6H12O6/c7-1-2-3(8)4(9)5(10)6(11)12-2/h2-11H,1H2/t2-,3-,4+,5-,6?/m1/s1</annotation>
      </pool>
      <pool id="NADH_p14"/>
      <pool atoms="6" id="_6PG_p14">
        <annotation name="name">6PG</annotation>
        <annotation name="inchi">InChI=1S/C6H13O10P/c7-2(1-16-17(13,14)15)3(8)4(9)5(10)6(11)12/h2-5,7-10H,1H2,(H,11,12)(H2,13,14,15)</annotation>
      </pool>
      <pool id="NADPH_p14"/>
      <pool atoms="2" id="TK_C2_p14">
        <annotation name="name">TK-C2</annotation>
      </pool>
      <pool atoms="3" id="TA_C3_p14">
        <annotation name="name">TA-C3</annotation>
      </pool>
      <pool atoms="6" id="KDPG_p14">
        <annotation name="inchi">InChI=1S/C6H11O9P/c7-3(1-4(8)6(10)11)5(9)2-15-16(12,13)14/h3,5,7,9H,1-2H2,(H,10,11)(H2,12,13,14)</annotation>
      </pool>
      <pool atoms="4" id="SucCoA_p14">
        <annotation name="inchi">InChI=1S/C25H40N7O19P3S/c1-25(2,20(38)23(39)28-6-5-14(33)27-7-8-55-16(36)4-3-15(34)35)10-48-54(45,46)51-53(43,44)47-9-13-19(50-52(40,41)42)18(37)24(49-13)32-12-31-17-21(26)29-11-30-22(17)32/h11-13,18-20,24,37-38H,3-10H2,1-2H3,(H,27,33)(H,28,39)(H,34,35)(H,43,44)(H,45,46)(H2,26,29,30)(H2,40,41,42)</annotation>
        <annotation name="indexes">2,3,14,15</annotation>
      </pool>
      <pool id="FADH2_p14"/>
      <pool atoms="2" id="Glyox_p14">
        <annotation name="inchi">InChI=1S/C2H2O3/c3-1-2(4)5/h1H,(H,4,5)/p-1</annotation>
      </pool>
      <pool atoms="2" id="Ac_p14">
        <annotation name="inchi">InChI=1S/C2H4O2/c1-2(3)4/h1H3,(H,3,4)</annotation>
      </pool>
      <pool id="NH3_p14"/>
      <pool atoms="3" id="Cys_p14">
        <annotation name="inchi">InChI=1S/C3H7NO2S/c4-2(1-7)3(5)6/h2,7H,1,4H2,(H,5,6)</annotation>
      </pool>
      <pool id="SO4_p14"/>
      <pool atoms="5" id="Val_p14">
        <annotation name="inchi">InChI=1S/C5H11NO2/c1-3(2)4(6)5(7)8/h3-4H,6H2,1-2H3,(H,7,8)</annotation>
      </pool>
      <pool atoms="3" id="Ala_p14">
        <annotation name="inchi">InChI=1S/C3H7NO2/c1-2(4)3(5)6/h2H,4H2,1H3,(H,5,6)</annotation>
      </pool>
      <pool atoms="6" id="Arg_p14">
        <annotation name="inchi">InChI=1S/C6H14N4O2/c7-4(5(11)12)2-1-3-10-6(8)9/h4H,1-3,7H2,(H,11,12)(H4,8,9,10)</annotation>
      </pool>
      <pool atoms="1" id="FTHF_p14"/>
      <pool atoms="11" id="Trp_p14">
        <annotation name="inchi">InChI=1S/C11H12N2O2/c12-9(11(14)15)5-7-6-13-10-4-2-1-3-8(7)10/h1-4,6,9,13H,5,12H2,(H,14,15)</annotation>
      </pool>
      <pool atoms="6" id="His_p14">
        <annotation name="inchi">InChI=1S/C6H9N3O2/c7-5(6(10)11)1-4-2-8-3-9-4/h2-3,5H,1,7H2,(H,8,9)(H,10,11)</annotation>
      </pool>
      <pool atoms="7" id="LL_DAP_p14">
        <annotation name="name">LL-DAP</annotation>
        <annotation name="inchi">InChI=1S/C7H14N2O4/c8-4(6(10)11)2-1-3-5(9)7(12)13/h4-5H,1-3,8-9H2,(H,10,11)(H,12,13)</annotation>
      </pool>
      <pool atoms="1" id="METHF_p14"/>
      <pool atoms="6" id="Leu_p14">
        <annotation name="inchi">InChI=1S/C6H13NO2/c1-4(2)3-5(7)6(8)9/h4-5H,3,7H2,1-2H3,(H,8,9)</annotation>
      </pool>
      <pool id="O2_p14"/>
      <pool atoms="1" id="CO2_unlabeled_p14"/>
      <pool atoms="1" id="CO2_out_p14"/>
      <pool atoms="1" id="CO2_unlabeled_in_p14"/>
      <pool id="O2_ext_p14">
        <annotation name="name">O2.ext</annotation>
      </pool>
      <pool id="NH3_ext_p14">
        <annotation name="name">NH3.ext</annotation>
      </pool>
      <pool id="SO4_ext_p14">
        <annotation name="name">SO4.ext</annotation>
      </pool>
      <pool id="NADH_ext_p14">
        <annotation name="name">NADH.ext</annotation>
      </pool>
      <pool id="BM_out_p14"/>
    </metabolitepools>
    <reaction bidirectional="false" id="EMP1_v1">
      <annotation name="pathway">Glycolysis</annotation>
      <reduct cfg="C#1@1 C#2@1 C#3@1" id="PEP"/>
      <rproduct cfg="C#1@1 C#2@1 C#3@1" id="Pyr"/>
    </reaction>
    <reaction id="EMP2_v2">
      <annotation name="pathway">Glycolysis</annotation>
      <reduct cfg="C#1@1 C#2@1 C#3@1 C#4@1 C#5@1 C#6@1" id="G6P"/>
      <rproduct cfg="C#1@1 C#6@1 C#2@1 C#3@1 C#4@1 C#5@1" id="F6P"/>
    </reaction>
    <reaction bidirectional="false" id="EMP3_v3">
      <annotation name="pathway">Glycolysis</annotation>
      <reduct cfg="C#1@1 C#2@1 C#3@1 C#4@1 C#5@1 C#6@1" id="F6P"/>
      <reduct cfg="" id="ATP"/>
      <rproduct cfg="C#1@1 C#2@1 C#3@1 C#4@1 C#5@1 C#6@1" id="FBP"/>
    </reaction>
    <reaction id="EMP4_v4">
      <annotation name="pathway">Glycolysis</annotation>
      <reduct cfg="C#1@1 C#2@1 C#3@1 C#4@1 C#5@1 C#6@1" id="FBP"/>
      <rproduct cfg="C#4@1 C#1@1 C#3@1" id="GAP"/>
      <rproduct cfg="C#5@1 C#2@1 C#6@1" id="DHAP"/>
    </reaction>
    <reaction id="EMP5_v5">
      <annotation name="pathway">Glycolysis</annotation>
      <reduct cfg="C#1@1 C#2@1 C#3@1" id="DHAP"/>
      <rproduct cfg="C#1@1 C#2@1 C#3@1" id="GAP"/>
    </reaction>
    <reaction id="EMP6_v6">
      <annotation name="pathway">Glycolysis</annotation>
      <reduct cfg="C#1@1 C#2@1 C#3@1" id="GAP"/>
      <rproduct cfg="C#2@1 C#3@1 C#1@1" id="_3PG"/>
      <rproduct cfg="" id="ATP"/>
      <rproduct cfg="" id="NADH"/>
    </reaction>
    <reaction id="EMP7_v7">
      <annotation name="pathway">Glycolysis</annotation>
      <reduct cfg="C#1@1 C#2@1 C#3@1" id="_3PG"/>
      <rproduct cfg="C#1@1 C#2@1 C#3@1" id="PEP"/>
    </reaction>
    <reaction bidirectional="false" id="EMP8_v8">
      <annotation name="pathway">Glycolysis</annotation>
      <reduct cfg="C#1@1 C#2@1 C#3@1" id="PEP"/>
      <rproduct cfg="C#1@1 C#2@1 C#3@1" id="Pyr"/>
      <rproduct cfg="" id="ATP"/>
    </reaction>
    <reaction bidirectional="false" id="TCA1_v20">
      <annotation name="pathway">TCA</annotation>
      <reduct cfg="C#1@1 C#2@1 C#3@1" id="Pyr"/>
      <rproduct cfg="C#1@1 C#2@1" id="AcCoA"/>
      <rproduct cfg="C#3@1" id="CO2"/>
      <rproduct cfg="" id="NADH"/>
    </reaction>
    <reaction bidirectional="false" id="TCA2_v21">
      <annotation name="pathway">TCA</annotation>
      <reduct cfg="C#1@1 C#2@1" id="AcCoA"/>
      <reduct cfg="C#1@2 C#2@2 C#3@2 C#4@2" id="OAC"/>
      <rproduct cfg="C#1@1 C#1@2 C#2@1 C#3@2 C#4@2 C#2@2" id="Cit"/>
    </reaction>
    <reaction id="TCA4_v23">
      <annotation name="pathway">TCA</annotation>
      <reduct cfg="C#1@1 C#2@1 C#3@1 C#4@1 C#5@1 C#6@1" id="ICit"/>
      <rproduct cfg="C#2@1 C#1@1 C#4@1 C#3@1 C#6@1" id="AKG"/>
      <rproduct cfg="C#5@1" id="CO2"/>
      <rproduct cfg="" id="NADPH"/>
    </reaction>
    <reaction id="TCA6_v25___1 TCA6_v25___2">
      <annotation name="pathway">TCA</annotation>
      <annotation name="name">TCA6_v25</annotation>
      <reduct cfg="C#1@1 C#2@1 C#3@1 C#4@1" id="SucCoA"/>
      <rproduct id="Suc">
        <variant cfg="C#1@1 C#2@1 C#3@1 C#4@1"/>
        <variant cfg="C#2@1 C#1@1 C#4@1 C#3@1"/>
      </rproduct>
      <rproduct cfg="" id="ATP"/>
    </reaction>
    <reaction id="TCA7_v26___1 TCA7_v26___2">
      <annotation name="pathway">TCA</annotation>
      <annotation name="name">TCA7_v26</annotation>
      <reduct cfg="C#1@1 C#2@1 C#3@1 C#4@1" id="Suc"/>
      <rproduct id="Fum">
        <variant cfg="C#1@1 C#2@1 C#3@1 C#4@1"/>
        <variant cfg="C#2@1 C#1@1 C#4@1 C#3@1"/>
      </rproduct>
      <rproduct cfg="" id="FADH2"/>
    </reaction>
    <reaction id="TCA8_v27___1 TCA8_v27___2">
      <annotation name="pathway">TCA</annotation>
      <annotation name="name">TCA8_v27</annotation>
      <reduct id="Fum">
        <variant cfg="C#1@1 C#2@1 C#3@1 C#4@1"/>
        <variant cfg="C#2@1 C#1@1 C#4@1 C#3@1"/>
      </reduct>
      <rproduct cfg="C#2@1 C#1@1 C#4@1 C#3@1" id="Mal"/>
    </reaction>
    <reaction id="TCA9_v28">
      <annotation name="pathway">TCA</annotation>
      <reduct cfg="C#1@1 C#2@1 C#3@1 C#4@1" id="Mal"/>
      <rproduct cfg="C#1@1 C#2@1 C#3@1 C#4@1" id="OAC"/>
      <rproduct cfg="" id="NADH"/>
    </reaction>
    <reaction bidirectional="false" id="PPP1_v9">
      <annotation name="pathway">PPP</annotation>
      <reduct cfg="C#1@1 C#2@1 C#3@1 C#4@1 C#5@1 C#6@1" id="G6P"/>
      <rproduct cfg="C#1@1 C#2@1 C#3@1 C#4@1 C#5@1 C#6@1" id="_6PG"/>
      <rproduct cfg="" id="NADPH"/>
    </reaction>
    <reaction id="PPP3_v11">
      <annotation name="pathway">PPP</annotation>
      <reduct cfg="C#1@1 C#2@1 C#3@1 C#4@1 C#5@1" id="Ru5P"/>
      <rproduct cfg="C#1@1 C#2@1 C#3@1 C#4@1 C#5@1" id="X5P"/>
    </reaction>
    <reaction id="PPP4_v12">
      <annotation name="pathway">PPP</annotation>
      <reduct cfg="C#1@1 C#2@1 C#3@1 C#4@1 C#5@1" id="Ru5P"/>
      <rproduct cfg="C#2@1 C#4@1 C#5@1 C#3@1 C#1@1" id="R5P"/>
    </reaction>
    <reaction bidirectional="false" id="ANA3_v33">
      <annotation name="pathway">Amphibolic R.</annotation>
      <reduct cfg="C#1@1 C#2@1 C#3@1" id="PEP"/>
      <reduct cfg="C#1@2" id="CO2"/>
      <rproduct cfg="C#1@1 C#2@1 C#1@2 C#3@1" id="OAC"/>
    </reaction>
    <reaction bidirectional="false" id="ANA1_v31">
      <annotation name="pathway">Amphibolic R.</annotation>
      <reduct cfg="C#1@1 C#2@1 C#3@1 C#4@1" id="Mal"/>
      <rproduct cfg="C#1@1 C#2@1 C#4@1" id="Pyr"/>
      <rproduct cfg="" id="NADPH"/>
      <rproduct cfg="C#3@1" id="CO2"/>
    </reaction>
    <reaction bidirectional="false" id="AA1_v36">
      <annotation name="pathway">Amino Acid Biosynthesis</annotation>
      <reduct cfg="C#1@1 C#2@1 C#3@1 C#4@1 C#5@1" id="AKG"/>
      <reduct cfg="" id="NADPH"/>
      <reduct cfg="" id="NH3"/>
      <rproduct cfg="C#1@1 C#2@1 C#3@1 C#4@1 C#5@1" id="Glu"/>
    </reaction>
    <reaction bidirectional="false" id="AA3_v38">
      <annotation name="pathway">Amino Acid Biosynthesis</annotation>
      <reduct cfg="C#1@1 C#2@1 C#3@1 C#4@1 C#5@1" id="Glu"/>
      <reduct cfg="" id="NADPH"/>
      <reduct cfg="" id="NADPH"/>
      <reduct cfg="" id="ATP"/>
      <rproduct cfg="C#2@1 C#1@1 C#4@1 C#3@1 C#5@1" id="Pro"/>
    </reaction>
    <reaction bidirectional="false" id="AA2_v37">
      <annotation name="pathway">Amino Acid Biosynthesis</annotation>
      <reduct cfg="C#1@1 C#2@1 C#3@1 C#4@1 C#5@1" id="Glu"/>
      <reduct cfg="" id="NH3"/>
      <reduct cfg="" id="ATP"/>
      <rproduct cfg="C#1@1 C#2@1 C#3@1 C#4@1 C#5@1" id="Gln"/>
    </reaction>
    <reaction id="G6P_bm">
      <annotation name="pathway">Biomass</annotation>
      <reduct cfg="C#1@1 C#2@1 C#3@1 C#4@1 C#5@1 C#6@1" id="G6P"/>
    </reaction>
    <reaction id="F6P_bm">
      <annotation name="pathway">Biomass</annotation>
      <reduct cfg="C#1@1 C#2@1 C#3@1 C#4@1 C#5@1 C#6@1" id="F6P"/>
    </reaction>
    <reaction id="R5P_bm">
      <annotation name="pathway">Biomass</annotation>
      <reduct cfg="C#1@1 C#2@1 C#3@1 C#4@1 C#5@1" id="R5P"/>
    </reaction>
    <reaction id="_3PG_bm">
      <annotation name="pathway">Biomass</annotation>
      <reduct cfg="C#1@1 C#2@1 C#3@1" id="_3PG"/>
    </reaction>
    <reaction id="PEP_bm">
      <annotation name="pathway">Biomass</annotation>
      <reduct cfg="C#1@1 C#2@1 C#3@1" id="PEP"/>
    </reaction>
    <reaction id="Pyr_bm">
      <annotation name="pathway">Biomass</annotation>
      <reduct cfg="C#1@1 C#2@1 C#3@1" id="Pyr"/>
    </reaction>
    <reaction id="AcCoA_bm">
      <annotation name="pathway">Biomass</annotation>
      <reduct cfg="C#1@1 C#2@1" id="AcCoA"/>
    </reaction>
    <reaction id="AKG_bm">
      <annotation name="pathway">Biomass</annotation>
      <reduct cfg="C#1@1 C#2@1 C#3@1 C#4@1 C#5@1" id="AKG"/>
    </reaction>
    <reaction id="OAC_bm">
      <annotation name="pathway">Biomass</annotation>
      <reduct cfg="C#1@1 C#2@1 C#3@1 C#4@1" id="OAC"/>
    </reaction>
    <reaction id="Tyr_bm">
      <annotation name="pathway">Biomass</annotation>
      <reduct cfg="C#1@1 C#2@1 C#3@1 C#4@1 C#5@1 C#6@1 C#7@1 C#8@1 C#9@1" id="Tyr"/>
    </reaction>
    <reaction id="Phe_bm">
      <annotation name="pathway">Biomass</annotation>
      <reduct cfg="C#1@1 C#2@1 C#3@1 C#4@1 C#5@1 C#6@1 C#7@1 C#8@1 C#9@1" id="Phe"/>
    </reaction>
    <reaction id="Ala_bm">
      <annotation name="pathway">Biomass</annotation>
      <reduct cfg="C#1@1 C#2@1 C#3@1" id="Ala"/>
    </reaction>
    <reaction id="Val_bm">
      <annotation name="pathway">Biomass</annotation>
      <reduct cfg="C#1@1 C#2@1 C#3@1 C#4@1 C#5@1" id="Val"/>
    </reaction>
    <reaction bidirectional="false" id="mu1">
      <annotation name="pathway">Biomass</annotation>
      <reduct cfg="" id="BM_ext"/>
      <rproduct id="BM"/>
    </reaction>
    <reaction id="Pro_bm">
      <annotation name="pathway">Biomass</annotation>
      <reduct cfg="C#1@1 C#2@1 C#3@1 C#4@1 C#5@1" id="Pro"/>
    </reaction>
    <reaction id="Gln_bm">
      <annotation name="pathway">Biomass</annotation>
      <reduct cfg="C#1@1 C#2@1 C#3@1 C#4@1 C#5@1" id="Gln"/>
    </reaction>
    <reaction id="Glu_bm">
      <annotation name="pathway">Biomass</annotation>
      <reduct cfg="C#1@1 C#2@1 C#3@1 C#4@1 C#5@1" id="Glu"/>
    </reaction>
    <reaction id="Asn_bm">
      <annotation name="pathway">Biomass</annotation>
      <reduct cfg="C#1@1 C#2@1 C#3@1 C#4@1" id="Asn"/>
    </reaction>
    <reaction id="Ile_bm">
      <annotation name="pathway">Biomass</annotation>
      <reduct cfg="C#1@1 C#2@1 C#3@1 C#4@1 C#5@1 C#6@1" id="Ile"/>
    </reaction>
    <reaction id="Met_bm">
      <annotation name="pathway">Biomass</annotation>
      <reduct cfg="C#1@1 C#2@1 C#3@1 C#4@1 C#5@1" id="Met"/>
    </reaction>
    <reaction id="Ser_bm">
      <annotation name="pathway">Biomass</annotation>
      <reduct cfg="C#1@1 C#2@1 C#3@1" id="Ser"/>
    </reaction>
    <reaction id="Gly_bm">
      <annotation name="pathway">Biomass</annotation>
      <reduct cfg="C#1@1 C#2@1" id="Gly"/>
    </reaction>
    <reaction id="Cys_bm">
      <annotation name="pathway">Biomass</annotation>
      <reduct cfg="C#1@1 C#2@1 C#3@1" id="Cys"/>
    </reaction>
    <reaction id="AA8_v44">
      <annotation name="pathway">Amino Acid Biosynthesis</annotation>
      <reduct cfg="C#1@1 C#2@1 C#3@1" id="Ser"/>
      <rproduct cfg="C#2@1 C#3@1" id="Gly"/>
      <rproduct cfg="C#1@1" id="MEETHF"/>
    </reaction>
    <reaction id="MEETHF_bm">
      <annotation name="pathway">Biomass</annotation>
      <reduct cfg="C#1@1" id="MEETHF"/>
    </reaction>
    <reaction id="Lys_bm">
      <annotation name="pathway">Biomass</annotation>
      <reduct cfg="C#1@1 C#2@1 C#3@1 C#4@1 C#5@1 C#6@1" id="Lys"/>
    </reaction>
    <reaction bidirectional="false" id="Glc_upt">
      <annotation name="pathway">UPT</annotation>
      <reduct cfg="C#1@1 C#2@1 C#3@1 C#4@1 C#5@1 C#6@1" id="Gluc_ext"/>
      <rproduct cfg="C#1@1 C#2@1 C#3@1 C#4@1 C#5@1 C#6@1" id="G6P"/>
    </reaction>
    <reaction bidirectional="false" id="PPP2_v10">
      <annotation name="pathway">PPP</annotation>
      <reduct cfg="C#1@1 C#2@1 C#3@1 C#4@1 C#5@1 C#6@1" id="_6PG"/>
      <rproduct cfg="C#5@1 C#1@1 C#4@1 C#2@1 C#3@1" id="Ru5P"/>
      <rproduct cfg="C#6@1" id="CO2"/>
      <rproduct cfg="" id="NADPH"/>
    </reaction>
    <reaction id="PPP5_v13">
      <annotation name="pathway">PPP</annotation>
      <reduct cfg="C#1@1 C#2@1 C#3@1 C#4@1 C#5@1" id="X5P"/>
      <rproduct cfg="C#5@1 C#2@1 C#4@1" id="GAP"/>
      <rproduct cfg="C#1@1 C#3@1" id="TK_C2"/>
    </reaction>
    <reaction id="PPP6_v14">
      <annotation name="pathway">PPP</annotation>
      <reduct cfg="C#1@1 C#2@1 C#3@1 C#4@1 C#5@1 C#6@1" id="F6P"/>
      <rproduct cfg="C#6@1 C#2@1" id="TK_C2"/>
      <rproduct cfg="C#5@1 C#1@1 C#4@1 C#3@1" id="E4P"/>
    </reaction>
    <reaction id="PPP7_v15">
      <annotation name="pathway">PPP</annotation>
      <reduct cfg="C#1@1 C#2@1" id="TK_C2"/>
      <reduct cfg="C#1@2 C#2@2 C#3@2 C#4@2 C#5@2" id="R5P"/>
      <rproduct cfg="C#1@1 C#5@2 C#2@1 C#4@2 C#1@2 C#3@2 C#2@2" id="S7P"/>
    </reaction>
    <reaction id="GAP_bm">
      <annotation name="pathway">Biomass</annotation>
      <reduct cfg="C#1@1 C#2@1 C#3@1" id="GAP"/>
    </reaction>
    <reaction id="PPP8_v16">
      <annotation name="pathway">PPP</annotation>
      <reduct cfg="C#1@1 C#2@1 C#3@1" id="TA_C3"/>
      <reduct cfg="C#1@2 C#2@2 C#3@2" id="GAP"/>
      <rproduct cfg="C#2@2 C#3@1 C#3@2 C#1@2 C#1@1 C#2@1" id="F6P"/>
    </reaction>
    <reaction id="PPP9_v17">
      <annotation name="pathway">PPP</annotation>
      <reduct cfg="C#1@1 C#2@1 C#3@1 C#4@1 C#5@1 C#6@1 C#7@1" id="S7P"/>
      <rproduct cfg="C#1@1 C#3@1 C#5@1" id="TA_C3"/>
      <rproduct cfg="C#7@1 C#2@1 C#6@1 C#4@1" id="E4P"/>
    </reaction>
    <reaction bidirectional="false" id="PPP10_v18">
      <annotation name="pathway">EDP</annotation>
      <reduct cfg="C#1@1 C#2@1 C#3@1 C#4@1 C#5@1 C#6@1" id="_6PG"/>
      <rproduct cfg="C#4@1 C#1@1 C#3@1 C#5@1 C#2@1 C#6@1" id="KDPG"/>
    </reaction>
    <reaction bidirectional="false" id="PPP11_v19">
      <annotation name="pathway">EDP</annotation>
      <reduct cfg="C#1@1 C#2@1 C#3@1 C#4@1 C#5@1 C#6@1" id="KDPG"/>
      <rproduct cfg="C#1@1 C#4@1 C#6@1" id="Pyr"/>
      <rproduct cfg="C#3@1 C#2@1 C#5@1" id="GAP"/>
    </reaction>
    <reaction id="TCA3_v22">
      <annotation name="pathway">TCA</annotation>
      <reduct cfg="C#1@1 C#2@1 C#3@1 C#4@1 C#5@1 C#6@1" id="Cit"/>
      <rproduct cfg="C#1@1 C#6@1 C#3@1 C#2@1 C#5@1 C#4@1" id="ICit"/>
    </reaction>
    <reaction bidirectional="false" id="TCA5_v24">
      <annotation name="pathway">TCA</annotation>
      <reduct cfg="C#1@1 C#2@1 C#3@1 C#4@1 C#5@1" id="AKG"/>
      <rproduct cfg="C#5@1" id="CO2"/>
      <rproduct cfg="C#2@1 C#1@1 C#4@1 C#3@1" id="SucCoA"/>
      <rproduct cfg="" id="NADH"/>
    </reaction>
    <reaction id="GOX1_v29___1 GOX1_v29___2">
      <annotation name="pathway">Glyox</annotation>
      <annotation name="name">GOX1_v29</annotation>
      <reduct cfg="C#1@1 C#2@1 C#3@1 C#4@1 C#5@1 C#6@1" id="ICit"/>
      <rproduct id="Suc">
        <variant cfg="C#1@1 C#2@1 C#3@1 C#5@1"/>
        <variant cfg="C#2@1 C#1@1 C#5@1 C#3@1"/>
      </rproduct>
      <rproduct cfg="C#4@1 C#6@1" id="Glyox"/>
    </reaction>
    <reaction bidirectional="false" id="GOX2_v30">
      <annotation name="pathway">Glyox</annotation>
      <reduct cfg="C#1@1 C#2@1" id="Glyox"/>
      <reduct cfg="C#1@2 C#2@2" id="AcCoA"/>
      <rproduct cfg="C#1@2 C#1@1 C#2@2 C#2@1" id="Mal"/>
    </reaction>
    <reaction bidirectional="false" id="ANA2_v32">
      <annotation name="pathway">Amphibolic R.</annotation>
      <reduct cfg="C#1@1 C#2@1 C#3@1 C#4@1" id="Mal"/>
      <rproduct cfg="C#1@1 C#2@1 C#4@1" id="Pyr"/>
      <rproduct cfg="C#3@1" id="CO2"/>
      <rproduct cfg="" id="NADH"/>
    </reaction>
    <reaction bidirectional="false" id="ANA4_v34">
      <annotation name="pathway">Amphibolic R.</annotation>
      <reduct cfg="C#1@1 C#2@1 C#3@1 C#4@1" id="OAC"/>
      <reduct cfg="" id="ATP"/>
      <rproduct cfg="C#1@1 C#2@1 C#4@1" id="PEP"/>
      <rproduct cfg="C#3@1" id="CO2"/>
    </reaction>
    <reaction id="AC1_v35">
      <annotation name="pathway">Acetic Acid Formation</annotation>
      <reduct cfg="C#1@1 C#2@1" id="AcCoA"/>
      <rproduct cfg="C#1@1 C#2@1" id="Ac"/>
      <rproduct cfg="" id="ATP"/>
    </reaction>
    <reaction id="AA9_v45">
      <annotation name="pathway">Amino Acid Biosynthesis</annotation>
      <reduct cfg="C#1@1 C#2@1" id="Gly"/>
      <rproduct cfg="" id="NADH"/>
      <rproduct cfg="" id="NH3"/>
      <rproduct cfg="C#2@1" id="CO2"/>
      <rproduct cfg="C#1@1" id="MEETHF"/>
    </reaction>
    <reaction bidirectional="false" id="AA7_v43">
      <annotation name="pathway">Amino Acid Biosynthesis</annotation>
      <reduct cfg="C#1@1 C#2@1 C#3@1" id="_3PG"/>
      <reduct cfg="C#1@2 C#2@2 C#3@2 C#4@2 C#5@2" id="Glu"/>
      <rproduct cfg="" id="NADH"/>
      <rproduct cfg="C#1@2 C#2@2 C#3@2 C#4@2 C#5@2" id="AKG"/>
      <rproduct cfg="C#1@1 C#2@1 C#3@1" id="Ser"/>
    </reaction>
    <reaction bidirectional="false" id="AA11_v47">
      <annotation name="pathway">Amino Acid Biosynthesis</annotation>
      <reduct cfg="C#1@1 C#2@1" id="AcCoA"/>
      <reduct cfg="" id="ATP"/>
      <reduct cfg="" id="ATP"/>
      <reduct cfg="" id="ATP"/>
      <reduct cfg="" id="SO4"/>
      <reduct cfg="" id="NADPH"/>
      <reduct cfg="" id="NADPH"/>
      <reduct cfg="" id="NADPH"/>
      <reduct cfg="" id="NADPH"/>
      <reduct cfg="C#1@10 C#2@10 C#3@10" id="Ser"/>
      <rproduct cfg="C#1@10 C#2@10 C#3@10" id="Cys"/>
      <rproduct cfg="C#1@1 C#2@1" id="Ac"/>
    </reaction>
    <reaction bidirectional="false" id="AA10_v46">
      <annotation name="pathway">Amino Acid Biosynthesis</annotation>
      <reduct cfg="C#1@1 C#2@1 C#3@1 C#4@1" id="Thr"/>
      <rproduct cfg="C#1@1 C#2@1" id="AcCoA"/>
      <rproduct cfg="" id="NADH"/>
      <rproduct cfg="C#3@1 C#4@1" id="Gly"/>
    </reaction>
    <reaction bidirectional="false" id="AA23_v42">
      <annotation name="pathway">Amino Acid Biosynthesis</annotation>
      <reduct cfg="C#1@1 C#2@1 C#3@1 C#4@1 C#5@1" id="Glu"/>
      <reduct cfg="C#1@2 C#2@2 C#3@2" id="Pyr"/>
      <rproduct cfg="C#1@1 C#2@1 C#3@1 C#4@1 C#5@1" id="AKG"/>
      <rproduct cfg="C#1@2 C#2@2 C#3@2" id="Ala"/>
    </reaction>
    <reaction bidirectional="false" id="AA16_v52">
      <annotation name="pathway">Amino Acid Biosynthesis</annotation>
      <reduct cfg="" id="NADPH"/>
      <reduct cfg="C#1@2 C#2@2 C#3@2" id="Pyr"/>
      <reduct cfg="C#1@3 C#2@3 C#3@3" id="Pyr"/>
      <reduct cfg="C#1@4 C#2@4 C#3@4 C#4@4 C#5@4" id="Glu"/>
      <rproduct cfg="C#3@2" id="CO2"/>
      <rproduct cfg="C#1@2 C#2@2 C#1@3 C#2@3 C#3@3" id="Val"/>
      <rproduct cfg="C#1@4 C#2@4 C#3@4 C#4@4 C#5@4" id="AKG"/>
    </reaction>
    <reaction bidirectional="false" id="AA4_v39">
      <annotation name="pathway">Amino Acid Biosynthesis</annotation>
      <reduct cfg="" id="ATP"/>
      <reduct cfg="" id="ATP"/>
      <reduct cfg="" id="ATP"/>
      <reduct cfg="" id="ATP"/>
      <reduct cfg="" id="ATP"/>
      <reduct cfg="" id="NADPH"/>
      <reduct cfg="C#1@7" id="CO2"/>
      <reduct cfg="C#1@8 C#2@8" id="AcCoA"/>
      <reduct cfg="C#1@9 C#2@9 C#3@9 C#4@9 C#5@9" id="Glu"/>
      <reduct cfg="C#1@10 C#2@10 C#3@10 C#4@10 C#5@10" id="Gln"/>
      <reduct cfg="C#1@11 C#2@11 C#3@11 C#4@11" id="Asp"/>
      <rproduct cfg="C#2@9 C#1@9 C#4@9 C#3@9 C#5@9 C#1@7" id="Arg"/>
      <rproduct cfg="C#1@8 C#2@8" id="Ac"/>
      <rproduct cfg="C#2@11 C#1@11 C#4@11 C#3@11" id="Fum"/>
      <rproduct cfg="C#1@10 C#2@10 C#3@10 C#4@10 C#5@10" id="AKG"/>
    </reaction>
    <reaction id="Arg_bm">
      <annotation name="pathway">Biomass</annotation>
      <reduct cfg="C#1@1 C#2@1 C#3@1 C#4@1 C#5@1 C#6@1" id="Arg"/>
    </reaction>
    <reaction bidirectional="false" id="AA21_v57">
      <annotation name="pathway">Amino Acid Biosynthesis</annotation>
      <reduct cfg="" id="ATP"/>
      <reduct cfg="" id="ATP"/>
      <reduct cfg="" id="ATP"/>
      <reduct cfg="C#1@4 C#2@4 C#3@4 C#4@4 C#5@4" id="Gln"/>
      <reduct cfg="C#1@5 C#2@5 C#3@5" id="Ser"/>
      <reduct cfg="C#1@6 C#2@6 C#3@6" id="PEP"/>
      <reduct cfg="C#1@7 C#2@7 C#3@7" id="PEP"/>
      <reduct cfg="C#1@8 C#2@8 C#3@8 C#4@8" id="E4P"/>
      <reduct cfg="" id="NADPH"/>
      <reduct cfg="C#1@10 C#2@10 C#3@10 C#4@10 C#5@10" id="R5P"/>
      <rproduct cfg="C#3@10 C#1@10 C#2@10" id="GAP"/>
      <rproduct cfg="C#3@8 C#4@8 C#1@8 C#2@8 C#1@5 C#5@10 C#4@10 C#1@6 C#2@5 C#2@6 C#3@5" id="Trp"/>
      <rproduct cfg="C#3@6" id="CO2"/>
      <rproduct cfg="C#1@4 C#2@4 C#3@4 C#4@4 C#5@4" id="Glu"/>
      <rproduct cfg="C#1@7 C#2@7 C#3@7" id="Pyr"/>
    </reaction>
    <reaction bidirectional="false" id="AA19_v55">
      <annotation name="pathway">Amino Acid Biosynthesis</annotation>
      <reduct cfg="" id="NADPH"/>
      <reduct cfg="" id="ATP"/>
      <reduct cfg="C#1@3 C#2@3 C#3@3" id="PEP"/>
      <reduct cfg="C#1@4 C#2@4 C#3@4" id="PEP"/>
      <reduct cfg="C#1@5 C#2@5 C#3@5 C#4@5" id="E4P"/>
      <reduct cfg="C#1@6 C#2@6 C#3@6 C#4@6 C#5@6" id="Glu"/>
      <rproduct cfg="C#3@5 C#1@5 C#4@5 C#1@4 C#2@5 C#1@3 C#2@4 C#2@3 C#3@3" id="Phe"/>
      <rproduct cfg="C#3@4" id="CO2"/>
      <rproduct cfg="C#1@6 C#2@6 C#3@6 C#4@6 C#5@6" id="AKG"/>
    </reaction>
    <reaction bidirectional="false" id="AA20_v56">
      <annotation name="pathway">Amino Acid Biosynthesis</annotation>
      <reduct cfg="" id="NADPH"/>
      <reduct cfg="C#1@2 C#2@2 C#3@2 C#4@2 C#5@2" id="Glu"/>
      <reduct cfg="C#1@3 C#2@3 C#3@3" id="PEP"/>
      <reduct cfg="C#1@4 C#2@4 C#3@4" id="PEP"/>
      <reduct cfg="C#1@5 C#2@5 C#3@5 C#4@5" id="E4P"/>
      <reduct cfg="" id="ATP"/>
      <rproduct cfg="" id="NADH"/>
      <rproduct cfg="C#1@4 C#2@5 C#1@5 C#4@5 C#1@3 C#2@4 C#3@5 C#2@3 C#3@3" id="Tyr"/>
      <rproduct cfg="C#1@2 C#2@2 C#3@2 C#4@2 C#5@2" id="AKG"/>
      <rproduct cfg="C#3@4" id="CO2"/>
    </reaction>
    <reaction bidirectional="false" id="AA22_v58">
      <annotation name="pathway">Amino Acid Biosynthesis</annotation>
      <reduct cfg="" id="ATP"/>
      <reduct cfg="" id="ATP"/>
      <reduct cfg="" id="ATP"/>
      <reduct cfg="" id="ATP"/>
      <reduct cfg="" id="ATP"/>
      <reduct cfg="C#1@6" id="FTHF"/>
      <reduct cfg="C#1@7 C#2@7 C#3@7 C#4@7" id="Asp"/>
      <reduct cfg="C#1@8 C#2@8 C#3@8 C#4@8 C#5@8" id="R5P"/>
      <reduct cfg="C#1@9 C#2@9 C#3@9 C#4@9 C#5@9" id="Gln"/>
      <rproduct cfg="" id="NADH"/>
      <rproduct cfg="" id="NADH"/>
      <rproduct cfg="C#1@9 C#2@9 C#3@9 C#4@9 C#5@9" id="AKG"/>
      <rproduct cfg="C#3@8 C#5@8 C#1@6 C#4@8 C#2@8 C#1@8" id="His"/>
      <rproduct cfg="C#2@7 C#1@7 C#4@7 C#3@7" id="Fum"/>
    </reaction>
    <reaction id="His_bm">
      <annotation name="pathway">Biomass</annotation>
      <reduct cfg="C#1@1 C#2@1 C#3@1 C#4@1 C#5@1 C#6@1" id="His"/>
    </reaction>
    <reaction id="Trp_bm">
      <annotation name="pathway">Biomass</annotation>
      <reduct cfg="C#1@1 C#2@1 C#3@1 C#4@1 C#5@1 C#6@1 C#7@1 C#8@1 C#9@1 C#10@1 C#11@1" id="Trp"/>
    </reaction>
    <reaction id="Thr_bm">
      <annotation name="pathway">Biomass</annotation>
      <reduct cfg="C#1@1 C#2@1 C#3@1 C#4@1" id="Thr"/>
    </reaction>
    <reaction bidirectional="false" id="AA12_v48___1 AA12_v48___2 AA12_v48___3 AA12_v48___4">
      <annotation name="pathway">Amino Acid Biosynthesis</annotation>
      <annotation name="name">AA12_v48</annotation>
      <reduct cfg="C#1@1 C#2@1 C#3@1 C#4@1" id="Asp"/>
      <reduct cfg="C#1@2 C#2@2 C#3@2 C#4@2 C#5@2" id="Glu"/>
      <reduct cfg="" id="NADPH"/>
      <reduct cfg="" id="NADPH"/>
      <reduct cfg="C#1@5 C#2@5 C#3@5 C#4@5" id="SucCoA"/>
      <reduct cfg="C#1@6 C#2@6 C#3@6" id="Pyr"/>
      <reduct cfg="" id="ATP"/>
      <rproduct id="LL_DAP">
        <variant cfg="C#3@1 C#1@6 C#1@1 C#2@6 C#2@1 C#3@6 C#4@1"/>
        <variant cfg="C#3@1 C#1@1 C#1@6 C#2@1 C#2@6 C#4@1 C#3@6"/>
      </rproduct>
      <rproduct cfg="C#1@2 C#2@2 C#3@2 C#4@2 C#5@2" id="AKG"/>
      <rproduct id="Suc">
        <variant cfg="C#1@5 C#2@5 C#3@5 C#4@5"/>
        <variant cfg="C#2@5 C#1@5 C#4@5 C#3@5"/>
      </rproduct>
    </reaction>
    <reaction bidirectional="false" id="AA6_v41">
      <annotation name="pathway">Amino Acid Biosynthesis</annotation>
      <reduct cfg="" id="ATP"/>
      <reduct cfg="" id="ATP"/>
      <reduct cfg="C#1@3 C#2@3 C#3@3 C#4@3" id="Asp"/>
      <reduct cfg="" id="NH3"/>
      <rproduct cfg="C#1@3 C#2@3 C#3@3 C#4@3" id="Asn"/>
    </reaction>
    <reaction bidirectional="false" id="AA14_v50">
      <annotation name="pathway">Amino Acid Biosynthesis</annotation>
      <reduct cfg="" id="NADPH"/>
      <reduct cfg="" id="NADPH"/>
      <reduct cfg="C#1@3 C#2@3 C#3@3 C#4@3" id="Asp"/>
      <reduct cfg="" id="ATP"/>
      <reduct cfg="" id="ATP"/>
      <rproduct cfg="C#3@3 C#1@3 C#2@3 C#4@3" id="Thr"/>
    </reaction>
    <reaction bidirectional="false" id="AA15_v51___1 AA15_v51___2">
      <annotation name="pathway">Amino Acid Biosynthesis</annotation>
      <annotation name="name">AA15_v51</annotation>
      <reduct cfg="C#1@1 C#2@1 C#3@1 C#4@1" id="SucCoA"/>
      <reduct cfg="" id="ATP"/>
      <reduct cfg="C#1@3 C#2@3 C#3@3 C#4@3" id="Asp"/>
      <reduct cfg="" id="NADPH"/>
      <reduct cfg="" id="NADPH"/>
      <reduct cfg="C#1@6" id="METHF"/>
      <reduct cfg="C#1@7 C#2@7 C#3@7" id="Cys"/>
      <rproduct cfg="C#1@7 C#2@7 C#3@7" id="Pyr"/>
      <rproduct cfg="C#1@6 C#1@3 C#3@3 C#2@3 C#4@3" id="Met"/>
      <rproduct cfg="" id="NH3"/>
      <rproduct id="Suc">
        <variant cfg="C#1@1 C#2@1 C#3@1 C#4@1"/>
        <variant cfg="C#2@1 C#1@1 C#4@1 C#3@1"/>
      </rproduct>
    </reaction>
    <reaction bidirectional="false" id="AA18_v54">
      <annotation name="pathway">Amino Acid Biosynthesis</annotation>
      <reduct cfg="C#1@1 C#2@1 C#3@1 C#4@1 C#5@1" id="Glu"/>
      <reduct cfg="" id="NADPH"/>
      <reduct cfg="C#1@3 C#2@3 C#3@3 C#4@3" id="Thr"/>
      <reduct cfg="C#1@4 C#2@4 C#3@4" id="Pyr"/>
      <rproduct cfg="C#1@4 C#2@3 C#1@3 C#2@4 C#3@3 C#4@3" id="Ile"/>
      <rproduct cfg="" id="NH3"/>
      <rproduct cfg="C#3@4" id="CO2"/>
      <rproduct cfg="C#1@1 C#2@1 C#3@1 C#4@1 C#5@1" id="AKG"/>
    </reaction>
    <reaction bidirectional="false" id="AA13_v49___1 AA13_v49___2">
      <annotation name="pathway">Amino Acid Biosynthesis</annotation>
      <annotation name="name">AA13_v49</annotation>
      <reduct id="LL_DAP">
        <variant cfg="C#1@1 C#2@1 C#3@1 C#4@1 C#5@1 C#6@1 C#7@1"/>
        <variant cfg="C#1@1 C#3@1 C#2@1 C#5@1 C#4@1 C#7@1 C#6@1"/>
      </reduct>
      <rproduct cfg="C#6@1" id="CO2"/>
      <rproduct cfg="C#1@1 C#2@1 C#3@1 C#4@1 C#5@1 C#7@1" id="Lys"/>
    </reaction>
    <reaction bidirectional="false" id="AA5_v40">
      <annotation name="pathway">Amino Acid Biosynthesis</annotation>
      <reduct cfg="C#1@1 C#2@1 C#3@1 C#4@1 C#5@1" id="Glu"/>
      <reduct cfg="C#1@2 C#2@2 C#3@2 C#4@2" id="OAC"/>
      <rproduct cfg="C#1@1 C#2@1 C#3@1 C#4@1 C#5@1" id="AKG"/>
      <rproduct cfg="C#1@2 C#2@2 C#3@2 C#4@2" id="Asp"/>
    </reaction>
    <reaction bidirectional="false" id="AA17_v53">
      <annotation name="pathway">Amino Acid Biosynthesis</annotation>
      <reduct cfg="C#1@1 C#2@1 C#3@1 C#4@1 C#5@1" id="Glu"/>
      <reduct cfg="C#1@2 C#2@2" id="AcCoA"/>
      <reduct cfg="C#1@3 C#2@3 C#3@3" id="Pyr"/>
      <reduct cfg="C#1@4 C#2@4 C#3@4" id="Pyr"/>
      <reduct cfg="" id="NADPH"/>
      <rproduct cfg="C#1@1 C#2@1 C#3@1 C#4@1 C#5@1" id="AKG"/>
      <rproduct cfg="C#1@4 C#1@3 C#2@4 C#2@3 C#1@2 C#2@2" id="Leu"/>
      <rproduct cfg="" id="NADH"/>
      <rproduct cfg="C#3@3" id="CO2"/>
      <rproduct cfg="C#3@4" id="CO2"/>
    </reaction>
    <reaction id="Leu_bm">
      <annotation name="pathway">Biomass</annotation>
      <reduct cfg="C#1@1 C#2@1 C#3@1 C#4@1 C#5@1 C#6@1" id="Leu"/>
    </reaction>
    <reaction bidirectional="false" id="C2_v60">
      <annotation name="pathway">One Carbon Metabolism</annotation>
      <reduct cfg="C#1@1" id="MEETHF"/>
      <rproduct cfg="C#1@1" id="FTHF"/>
      <rproduct cfg="" id="NADPH"/>
    </reaction>
    <reaction bidirectional="false" id="C1_v59">
      <annotation name="pathway">One Carbon Metabolism</annotation>
      <reduct cfg="C#1@1" id="MEETHF"/>
      <reduct cfg="" id="NADH"/>
      <rproduct cfg="C#1@1" id="METHF"/>
    </reaction>
    <reaction bidirectional="false" id="OXP2_v62">
      <annotation name="pathway">Oxidative Phosphorylation</annotation>
      <reduct cfg="" id="FADH2"/>
      <reduct cfg="" id="FADH2"/>
      <reduct cfg="" id="O2"/>
      <rproduct id="ATP"/>
      <rproduct id="ATP"/>
    </reaction>
    <reaction bidirectional="false" id="OXP1_v61">
      <annotation name="pathway">Oxidative Phosphorylation</annotation>
      <reduct cfg="" id="NADH"/>
      <reduct cfg="" id="NADH"/>
      <reduct cfg="" id="O2"/>
      <rproduct id="ATP"/>
      <rproduct id="ATP"/>
      <rproduct id="ATP"/>
      <rproduct id="ATP"/>
    </reaction>
    <reaction bidirectional="false" id="TP4_v68">
      <annotation name="pathway">Transport</annotation>
      <reduct cfg="" id="NH3_ext"/>
      <rproduct id="NH3"/>
    </reaction>
    <reaction id="TP1_v65">
      <annotation name="pathway">Transport</annotation>
      <reduct cfg="C#1@1 C#2@1" id="Ac"/>
    </reaction>
    <reaction id="ATPH1_v64">
      <annotation name="pathway">ATP Hydrolysis</annotation>
      <reduct cfg="" id="ATP"/>
    </reaction>
    <reaction id="TP2_v66">
      <annotation name="pathway">Transport</annotation>
      <reduct cfg="C#1@1" id="CO2"/>
    </reaction>
    <reaction bidirectional="false" id="GAS2_v71">
      <annotation name="pathway">CO2 Exchange</annotation>
      <reduct cfg="C#1@1" id="CO2_unlabeled"/>
      <reduct cfg="C#1@2" id="CO2"/>
      <rproduct cfg="C#1@1" id="CO2"/>
      <rproduct cfg="C#1@2" id="CO2_out"/>
    </reaction>
    <reaction bidirectional="false" id="TP5_v69">
      <annotation name="pathway">Transport</annotation>
      <reduct cfg="" id="SO4_ext"/>
      <rproduct id="SO4"/>
    </reaction>
    <reaction id="TH1_v63">
      <annotation name="pathway">Transhydrogenation</annotation>
      <reduct cfg="" id="NADH"/>
      <rproduct id="NADPH"/>
    </reaction>
    <reaction bidirectional="false" id="TP3_v67">
      <annotation name="pathway">Transport</annotation>
      <reduct cfg="" id="O2_ext"/>
      <rproduct id="O2"/>
    </reaction>
    <reaction id="Asp_bm">
      <annotation name="pathway">Biomass</annotation>
      <reduct cfg="C#1@1 C#2@1 C#3@1 C#4@1" id="Asp"/>
    </reaction>
    <reaction bidirectional="false" id="GAS1_CO2_ext">
      <annotation name="pathway">CO2 Exchange</annotation>
      <reduct cfg="C#1@1" id="CO2_unlabeled_in"/>
      <rproduct cfg="C#1@1" id="CO2_unlabeled"/>
    </reaction>
    <reaction id="GAS3_CO2_out">
      <annotation name="pathway">CO2 Exchange</annotation>
      <reduct cfg="C#1@1" id="CO2_out"/>
    </reaction>
    <reaction id="ATP_bm">
      <annotation name="pathway">Biomass</annotation>
      <reduct cfg="" id="ATP"/>
    </reaction>
    <reaction id="NADPH_bm">
      <annotation name="pathway">Biomass</annotation>
      <reduct cfg="" id="NADPH"/>
    </reaction>
    <reaction bidirectional="false" id="NADH_bm">
      <annotation name="pathway">Biomass</annotation>
      <reduct cfg="" id="NADH_ext"/>
      <rproduct id="NADH"/>
    </reaction>
    <reaction bidirectional="false" id="mu2_v70">
      <annotation name="pathway">Biomass</annotation>
      <reduct cfg="" id="BM"/>
      <rproduct id="BM_out"/>
    </reaction>
    <reaction id="mu_3">
      <annotation name="pathway">Biomass</annotation>
      <reduct cfg="" id="BM_out"/>
    </reaction>
    <!-- reactions for duplicate 2 -->
    <reaction bidirectional="false" id="EMP1_v1_p02">
      <annotation name="pathway">Glycolysis</annotation>
      <reduct cfg="C#1@1 C#2@1 C#3@1" id="PEP_p02"/>
      <rproduct cfg="C#1@1 C#2@1 C#3@1" id="Pyr_p02"/>
    </reaction>
    <reaction id="EMP2_v2_p02">
      <annotation name="pathway">Glycolysis</annotation>
      <reduct cfg="C#1@1 C#2@1 C#3@1 C#4@1 C#5@1 C#6@1" id="G6P_p02"/>
      <rproduct cfg="C#1@1 C#6@1 C#2@1 C#3@1 C#4@1 C#5@1" id="F6P_p02"/>
    </reaction>
    <reaction bidirectional="false" id="EMP3_v3_p02">
      <annotation name="pathway">Glycolysis</annotation>
      <reduct cfg="C#1@1 C#2@1 C#3@1 C#4@1 C#5@1 C#6@1" id="F6P_p02"/>
      <reduct cfg="" id="ATP_p02"/>
      <rproduct cfg="C#1@1 C#2@1 C#3@1 C#4@1 C#5@1 C#6@1" id="FBP_p02"/>
    </reaction>
    <reaction id="EMP4_v4_p02">
      <annotation name="pathway">Glycolysis</annotation>
      <reduct cfg="C#1@1 C#2@1 C#3@1 C#4@1 C#5@1 C#6@1" id="FBP_p02"/>
      <rproduct cfg="C#4@1 C#1@1 C#3@1" id="GAP_p02"/>
      <rproduct cfg="C#5@1 C#2@1 C#6@1" id="DHAP_p02"/>
    </reaction>
    <reaction id="EMP5_v5_p02">
      <annotation name="pathway">Glycolysis</annotation>
      <reduct cfg="C#1@1 C#2@1 C#3@1" id="DHAP_p02"/>
      <rproduct cfg="C#1@1 C#2@1 C#3@1" id="GAP_p02"/>
    </reaction>
    <reaction id="EMP6_v6_p02">
      <annotation name="pathway">Glycolysis</annotation>
      <reduct cfg="C#1@1 C#2@1 C#3@1" id="GAP_p02"/>
      <rproduct cfg="C#2@1 C#3@1 C#1@1" id="_3PG_p02"/>
      <rproduct cfg="" id="ATP_p02"/>
      <rproduct cfg="" id="NADH_p02"/>
    </reaction>
    <reaction id="EMP7_v7_p02">
      <annotation name="pathway">Glycolysis</annotation>
      <reduct cfg="C#1@1 C#2@1 C#3@1" id="_3PG_p02"/>
      <rproduct cfg="C#1@1 C#2@1 C#3@1" id="PEP_p02"/>
    </reaction>
    <reaction bidirectional="false" id="EMP8_v8_p02">
      <annotation name="pathway">Glycolysis</annotation>
      <reduct cfg="C#1@1 C#2@1 C#3@1" id="PEP_p02"/>
      <rproduct cfg="C#1@1 C#2@1 C#3@1" id="Pyr_p02"/>
      <rproduct cfg="" id="ATP_p02"/>
    </reaction>
    <reaction bidirectional="false" id="TCA1_v20_p02">
      <annotation name="pathway">TCA</annotation>
      <reduct cfg="C#1@1 C#2@1 C#3@1" id="Pyr_p02"/>
      <rproduct cfg="C#1@1 C#2@1" id="AcCoA_p02"/>
      <rproduct cfg="C#3@1" id="CO2_p02"/>
      <rproduct cfg="" id="NADH_p02"/>
    </reaction>
    <reaction bidirectional="false" id="TCA2_v21_p02">
      <annotation name="pathway">TCA</annotation>
      <reduct cfg="C#1@1 C#2@1" id="AcCoA_p02"/>
      <reduct cfg="C#1@2 C#2@2 C#3@2 C#4@2" id="OAC_p02"/>
      <rproduct cfg="C#1@1 C#1@2 C#2@1 C#3@2 C#4@2 C#2@2" id="Cit_p02"/>
    </reaction>
    <reaction id="TCA4_v23_p02">
      <annotation name="pathway">TCA</annotation>
      <reduct cfg="C#1@1 C#2@1 C#3@1 C#4@1 C#5@1 C#6@1" id="ICit_p02"/>
      <rproduct cfg="C#2@1 C#1@1 C#4@1 C#3@1 C#6@1" id="AKG_p02"/>
      <rproduct cfg="C#5@1" id="CO2_p02"/>
      <rproduct cfg="" id="NADPH_p02"/>
    </reaction>
    <reaction id="TCA6_v25___1_p02 TCA6_v25___2_p02">
      <annotation name="pathway">TCA</annotation>
      <annotation name="name">TCA6_v25</annotation>
      <reduct cfg="C#1@1 C#2@1 C#3@1 C#4@1" id="SucCoA_p02"/>
      <rproduct id="Suc_p02">
        <variant cfg="C#1@1 C#2@1 C#3@1 C#4@1"/>
        <variant cfg="C#2@1 C#1@1 C#4@1 C#3@1"/>
      </rproduct>
      <rproduct cfg="" id="ATP_p02"/>
    </reaction>
    <reaction id="TCA7_v26___1_p02 TCA7_v26___2_p02">
      <annotation name="pathway">TCA</annotation>
      <annotation name="name">TCA7_v26</annotation>
      <reduct cfg="C#1@1 C#2@1 C#3@1 C#4@1" id="Suc_p02"/>
      <rproduct id="Fum_p02">
        <variant cfg="C#1@1 C#2@1 C#3@1 C#4@1"/>
        <variant cfg="C#2@1 C#1@1 C#4@1 C#3@1"/>
      </rproduct>
      <rproduct cfg="" id="FADH2_p02"/>
    </reaction>
    <reaction id="TCA8_v27___1_p02 TCA8_v27___2_p02">
      <annotation name="pathway">TCA</annotation>
      <annotation name="name">TCA8_v27</annotation>
      <reduct id="Fum_p02">
        <variant cfg="C#1@1 C#2@1 C#3@1 C#4@1"/>
        <variant cfg="C#2@1 C#1@1 C#4@1 C#3@1"/>
      </reduct>
      <rproduct cfg="C#2@1 C#1@1 C#4@1 C#3@1" id="Mal_p02"/>
    </reaction>
    <reaction id="TCA9_v28_p02">
      <annotation name="pathway">TCA</annotation>
      <reduct cfg="C#1@1 C#2@1 C#3@1 C#4@1" id="Mal_p02"/>
      <rproduct cfg="C#1@1 C#2@1 C#3@1 C#4@1" id="OAC_p02"/>
      <rproduct cfg="" id="NADH_p02"/>
    </reaction>
    <reaction bidirectional="false" id="PPP1_v9_p02">
      <annotation name="pathway">PPP</annotation>
      <reduct cfg="C#1@1 C#2@1 C#3@1 C#4@1 C#5@1 C#6@1" id="G6P_p02"/>
      <rproduct cfg="C#1@1 C#2@1 C#3@1 C#4@1 C#5@1 C#6@1" id="_6PG_p02"/>
      <rproduct cfg="" id="NADPH_p02"/>
    </reaction>
    <reaction id="PPP3_v11_p02">
      <annotation name="pathway">PPP</annotation>
      <reduct cfg="C#1@1 C#2@1 C#3@1 C#4@1 C#5@1" id="Ru5P_p02"/>
      <rproduct cfg="C#1@1 C#2@1 C#3@1 C#4@1 C#5@1" id="X5P_p02"/>
    </reaction>
    <reaction id="PPP4_v12_p02">
      <annotation name="pathway">PPP</annotation>
      <reduct cfg="C#1@1 C#2@1 C#3@1 C#4@1 C#5@1" id="Ru5P_p02"/>
      <rproduct cfg="C#2@1 C#4@1 C#5@1 C#3@1 C#1@1" id="R5P_p02"/>
    </reaction>
    <reaction bidirectional="false" id="ANA3_v33_p02">
      <annotation name="pathway">Amphibolic R.</annotation>
      <reduct cfg="C#1@1 C#2@1 C#3@1" id="PEP_p02"/>
      <reduct cfg="C#1@2" id="CO2_p02"/>
      <rproduct cfg="C#1@1 C#2@1 C#1@2 C#3@1" id="OAC_p02"/>
    </reaction>
    <reaction bidirectional="false" id="ANA1_v31_p02">
      <annotation name="pathway">Amphibolic R.</annotation>
      <reduct cfg="C#1@1 C#2@1 C#3@1 C#4@1" id="Mal_p02"/>
      <rproduct cfg="C#1@1 C#2@1 C#4@1" id="Pyr_p02"/>
      <rproduct cfg="" id="NADPH_p02"/>
      <rproduct cfg="C#3@1" id="CO2_p02"/>
    </reaction>
    <reaction bidirectional="false" id="AA1_v36_p02">
      <annotation name="pathway">Amino Acid Biosynthesis</annotation>
      <reduct cfg="C#1@1 C#2@1 C#3@1 C#4@1 C#5@1" id="AKG_p02"/>
      <reduct cfg="" id="NADPH_p02"/>
      <reduct cfg="" id="NH3_p02"/>
      <rproduct cfg="C#1@1 C#2@1 C#3@1 C#4@1 C#5@1" id="Glu_p02"/>
    </reaction>
    <reaction bidirectional="false" id="AA3_v38_p02">
      <annotation name="pathway">Amino Acid Biosynthesis</annotation>
      <reduct cfg="C#1@1 C#2@1 C#3@1 C#4@1 C#5@1" id="Glu_p02"/>
      <reduct cfg="" id="NADPH_p02"/>
      <reduct cfg="" id="NADPH_p02"/>
      <reduct cfg="" id="ATP_p02"/>
      <rproduct cfg="C#2@1 C#1@1 C#4@1 C#3@1 C#5@1" id="Pro_p02"/>
    </reaction>
    <reaction bidirectional="false" id="AA2_v37_p02">
      <annotation name="pathway">Amino Acid Biosynthesis</annotation>
      <reduct cfg="C#1@1 C#2@1 C#3@1 C#4@1 C#5@1" id="Glu_p02"/>
      <reduct cfg="" id="NH3_p02"/>
      <reduct cfg="" id="ATP_p02"/>
      <rproduct cfg="C#1@1 C#2@1 C#3@1 C#4@1 C#5@1" id="Gln_p02"/>
    </reaction>
    <reaction id="G6P_bm_p02">
      <annotation name="pathway">Biomass</annotation>
      <reduct cfg="C#1@1 C#2@1 C#3@1 C#4@1 C#5@1 C#6@1" id="G6P_p02"/>
    </reaction>
    <reaction id="F6P_bm_p02">
      <annotation name="pathway">Biomass</annotation>
      <reduct cfg="C#1@1 C#2@1 C#3@1 C#4@1 C#5@1 C#6@1" id="F6P_p02"/>
    </reaction>
    <reaction id="R5P_bm_p02">
      <annotation name="pathway">Biomass</annotation>
      <reduct cfg="C#1@1 C#2@1 C#3@1 C#4@1 C#5@1" id="R5P_p02"/>
    </reaction>
    <reaction id="_3PG_bm_p02">
      <annotation name="pathway">Biomass</annotation>
      <reduct cfg="C#1@1 C#2@1 C#3@1" id="_3PG_p02"/>
    </reaction>
    <reaction id="PEP_bm_p02">
      <annotation name="pathway">Biomass</annotation>
      <reduct cfg="C#1@1 C#2@1 C#3@1" id="PEP_p02"/>
    </reaction>
    <reaction id="Pyr_bm_p02">
      <annotation name="pathway">Biomass</annotation>
      <reduct cfg="C#1@1 C#2@1 C#3@1" id="Pyr_p02"/>
    </reaction>
    <reaction id="AcCoA_bm_p02">
      <annotation name="pathway">Biomass</annotation>
      <reduct cfg="C#1@1 C#2@1" id="AcCoA_p02"/>
    </reaction>
    <reaction id="AKG_bm_p02">
      <annotation name="pathway">Biomass</annotation>
      <reduct cfg="C#1@1 C#2@1 C#3@1 C#4@1 C#5@1" id="AKG_p02"/>
    </reaction>
    <reaction id="OAC_bm_p02">
      <annotation name="pathway">Biomass</annotation>
      <reduct cfg="C#1@1 C#2@1 C#3@1 C#4@1" id="OAC_p02"/>
    </reaction>
    <reaction id="Tyr_bm_p02">
      <annotation name="pathway">Biomass</annotation>
      <reduct cfg="C#1@1 C#2@1 C#3@1 C#4@1 C#5@1 C#6@1 C#7@1 C#8@1 C#9@1" id="Tyr_p02"/>
    </reaction>
    <reaction id="Phe_bm_p02">
      <annotation name="pathway">Biomass</annotation>
      <reduct cfg="C#1@1 C#2@1 C#3@1 C#4@1 C#5@1 C#6@1 C#7@1 C#8@1 C#9@1" id="Phe_p02"/>
    </reaction>
    <reaction id="Ala_bm_p02">
      <annotation name="pathway">Biomass</annotation>
      <reduct cfg="C#1@1 C#2@1 C#3@1" id="Ala_p02"/>
    </reaction>
    <reaction id="Val_bm_p02">
      <annotation name="pathway">Biomass</annotation>
      <reduct cfg="C#1@1 C#2@1 C#3@1 C#4@1 C#5@1" id="Val_p02"/>
    </reaction>
    <reaction bidirectional="false" id="mu1_p02">
      <annotation name="pathway">Biomass</annotation>
      <reduct cfg="" id="BM_ext_p02"/>
      <rproduct id="BM_p02"/>
    </reaction>
    <reaction id="Pro_bm_p02">
      <annotation name="pathway">Biomass</annotation>
      <reduct cfg="C#1@1 C#2@1 C#3@1 C#4@1 C#5@1" id="Pro_p02"/>
    </reaction>
    <reaction id="Gln_bm_p02">
      <annotation name="pathway">Biomass</annotation>
      <reduct cfg="C#1@1 C#2@1 C#3@1 C#4@1 C#5@1" id="Gln_p02"/>
    </reaction>
    <reaction id="Glu_bm_p02">
      <annotation name="pathway">Biomass</annotation>
      <reduct cfg="C#1@1 C#2@1 C#3@1 C#4@1 C#5@1" id="Glu_p02"/>
    </reaction>
    <reaction id="Asn_bm_p02">
      <annotation name="pathway">Biomass</annotation>
      <reduct cfg="C#1@1 C#2@1 C#3@1 C#4@1" id="Asn_p02"/>
    </reaction>
    <reaction id="Ile_bm_p02">
      <annotation name="pathway">Biomass</annotation>
      <reduct cfg="C#1@1 C#2@1 C#3@1 C#4@1 C#5@1 C#6@1" id="Ile_p02"/>
    </reaction>
    <reaction id="Met_bm_p02">
      <annotation name="pathway">Biomass</annotation>
      <reduct cfg="C#1@1 C#2@1 C#3@1 C#4@1 C#5@1" id="Met_p02"/>
    </reaction>
    <reaction id="Ser_bm_p02">
      <annotation name="pathway">Biomass</annotation>
      <reduct cfg="C#1@1 C#2@1 C#3@1" id="Ser_p02"/>
    </reaction>
    <reaction id="Gly_bm_p02">
      <annotation name="pathway">Biomass</annotation>
      <reduct cfg="C#1@1 C#2@1" id="Gly_p02"/>
    </reaction>
    <reaction id="Cys_bm_p02">
      <annotation name="pathway">Biomass</annotation>
      <reduct cfg="C#1@1 C#2@1 C#3@1" id="Cys_p02"/>
    </reaction>
    <reaction id="AA8_v44_p02">
      <annotation name="pathway">Amino Acid Biosynthesis</annotation>
      <reduct cfg="C#1@1 C#2@1 C#3@1" id="Ser_p02"/>
      <rproduct cfg="C#2@1 C#3@1" id="Gly_p02"/>
      <rproduct cfg="C#1@1" id="MEETHF_p02"/>
    </reaction>
    <reaction id="MEETHF_bm_p02">
      <annotation name="pathway">Biomass</annotation>
      <reduct cfg="C#1@1" id="MEETHF_p02"/>
    </reaction>
    <reaction id="Lys_bm_p02">
      <annotation name="pathway">Biomass</annotation>
      <reduct cfg="C#1@1 C#2@1 C#3@1 C#4@1 C#5@1 C#6@1" id="Lys_p02"/>
    </reaction>
    <reaction bidirectional="false" id="Glc_upt_p02">
      <annotation name="pathway">UPT</annotation>
      <reduct cfg="C#1@1 C#2@1 C#3@1 C#4@1 C#5@1 C#6@1" id="Gluc_ext_p02"/>
      <rproduct cfg="C#1@1 C#2@1 C#3@1 C#4@1 C#5@1 C#6@1" id="G6P_p02"/>
    </reaction>
    <reaction bidirectional="false" id="PPP2_v10_p02">
      <annotation name="pathway">PPP</annotation>
      <reduct cfg="C#1@1 C#2@1 C#3@1 C#4@1 C#5@1 C#6@1" id="_6PG_p02"/>
      <rproduct cfg="C#5@1 C#1@1 C#4@1 C#2@1 C#3@1" id="Ru5P_p02"/>
      <rproduct cfg="C#6@1" id="CO2_p02"/>
      <rproduct cfg="" id="NADPH_p02"/>
    </reaction>
    <reaction id="PPP5_v13_p02">
      <annotation name="pathway">PPP</annotation>
      <reduct cfg="C#1@1 C#2@1 C#3@1 C#4@1 C#5@1" id="X5P_p02"/>
      <rproduct cfg="C#5@1 C#2@1 C#4@1" id="GAP_p02"/>
      <rproduct cfg="C#1@1 C#3@1" id="TK_C2_p02"/>
    </reaction>
    <reaction id="PPP6_v14_p02">
      <annotation name="pathway">PPP</annotation>
      <reduct cfg="C#1@1 C#2@1 C#3@1 C#4@1 C#5@1 C#6@1" id="F6P_p02"/>
      <rproduct cfg="C#6@1 C#2@1" id="TK_C2_p02"/>
      <rproduct cfg="C#5@1 C#1@1 C#4@1 C#3@1" id="E4P_p02"/>
    </reaction>
    <reaction id="PPP7_v15_p02">
      <annotation name="pathway">PPP</annotation>
      <reduct cfg="C#1@1 C#2@1" id="TK_C2_p02"/>
      <reduct cfg="C#1@2 C#2@2 C#3@2 C#4@2 C#5@2" id="R5P_p02"/>
      <rproduct cfg="C#1@1 C#5@2 C#2@1 C#4@2 C#1@2 C#3@2 C#2@2" id="S7P_p02"/>
    </reaction>
    <reaction id="GAP_bm_p02">
      <annotation name="pathway">Biomass</annotation>
      <reduct cfg="C#1@1 C#2@1 C#3@1" id="GAP_p02"/>
    </reaction>
    <reaction id="PPP8_v16_p02">
      <annotation name="pathway">PPP</annotation>
      <reduct cfg="C#1@1 C#2@1 C#3@1" id="TA_C3_p02"/>
      <reduct cfg="C#1@2 C#2@2 C#3@2" id="GAP_p02"/>
      <rproduct cfg="C#2@2 C#3@1 C#3@2 C#1@2 C#1@1 C#2@1" id="F6P_p02"/>
    </reaction>
    <reaction id="PPP9_v17_p02">
      <annotation name="pathway">PPP</annotation>
      <reduct cfg="C#1@1 C#2@1 C#3@1 C#4@1 C#5@1 C#6@1 C#7@1" id="S7P_p02"/>
      <rproduct cfg="C#1@1 C#3@1 C#5@1" id="TA_C3_p02"/>
      <rproduct cfg="C#7@1 C#2@1 C#6@1 C#4@1" id="E4P_p02"/>
    </reaction>
    <reaction bidirectional="false" id="PPP10_v18_p02">
      <annotation name="pathway">EDP</annotation>
      <reduct cfg="C#1@1 C#2@1 C#3@1 C#4@1 C#5@1 C#6@1" id="_6PG_p02"/>
      <rproduct cfg="C#4@1 C#1@1 C#3@1 C#5@1 C#2@1 C#6@1" id="KDPG_p02"/>
    </reaction>
    <reaction bidirectional="false" id="PPP11_v19_p02">
      <annotation name="pathway">EDP</annotation>
      <reduct cfg="C#1@1 C#2@1 C#3@1 C#4@1 C#5@1 C#6@1" id="KDPG_p02"/>
      <rproduct cfg="C#1@1 C#4@1 C#6@1" id="Pyr_p02"/>
      <rproduct cfg="C#3@1 C#2@1 C#5@1" id="GAP_p02"/>
    </reaction>
    <reaction id="TCA3_v22_p02">
      <annotation name="pathway">TCA</annotation>
      <reduct cfg="C#1@1 C#2@1 C#3@1 C#4@1 C#5@1 C#6@1" id="Cit_p02"/>
      <rproduct cfg="C#1@1 C#6@1 C#3@1 C#2@1 C#5@1 C#4@1" id="ICit_p02"/>
    </reaction>
    <reaction bidirectional="false" id="TCA5_v24_p02">
      <annotation name="pathway">TCA</annotation>
      <reduct cfg="C#1@1 C#2@1 C#3@1 C#4@1 C#5@1" id="AKG_p02"/>
      <rproduct cfg="C#5@1" id="CO2_p02"/>
      <rproduct cfg="C#2@1 C#1@1 C#4@1 C#3@1" id="SucCoA_p02"/>
      <rproduct cfg="" id="NADH_p02"/>
    </reaction>
    <reaction id="GOX1_v29___1_p02 GOX1_v29___2_p02">
      <annotation name="pathway">Glyox</annotation>
      <annotation name="name">GOX1_v29</annotation>
      <reduct cfg="C#1@1 C#2@1 C#3@1 C#4@1 C#5@1 C#6@1" id="ICit_p02"/>
      <rproduct id="Suc_p02">
        <variant cfg="C#1@1 C#2@1 C#3@1 C#5@1"/>
        <variant cfg="C#2@1 C#1@1 C#5@1 C#3@1"/>
      </rproduct>
      <rproduct cfg="C#4@1 C#6@1" id="Glyox_p02"/>
    </reaction>
    <reaction bidirectional="false" id="GOX2_v30_p02">
      <annotation name="pathway">Glyox</annotation>
      <reduct cfg="C#1@1 C#2@1" id="Glyox_p02"/>
      <reduct cfg="C#1@2 C#2@2" id="AcCoA_p02"/>
      <rproduct cfg="C#1@2 C#1@1 C#2@2 C#2@1" id="Mal_p02"/>
    </reaction>
    <reaction bidirectional="false" id="ANA2_v32_p02">
      <annotation name="pathway">Amphibolic R.</annotation>
      <reduct cfg="C#1@1 C#2@1 C#3@1 C#4@1" id="Mal_p02"/>
      <rproduct cfg="C#1@1 C#2@1 C#4@1" id="Pyr_p02"/>
      <rproduct cfg="C#3@1" id="CO2_p02"/>
      <rproduct cfg="" id="NADH_p02"/>
    </reaction>
    <reaction bidirectional="false" id="ANA4_v34_p02">
      <annotation name="pathway">Amphibolic R.</annotation>
      <reduct cfg="C#1@1 C#2@1 C#3@1 C#4@1" id="OAC_p02"/>
      <reduct cfg="" id="ATP_p02"/>
      <rproduct cfg="C#1@1 C#2@1 C#4@1" id="PEP_p02"/>
      <rproduct cfg="C#3@1" id="CO2_p02"/>
    </reaction>
    <reaction id="AC1_v35_p02">
      <annotation name="pathway">Acetic Acid Formation</annotation>
      <reduct cfg="C#1@1 C#2@1" id="AcCoA_p02"/>
      <rproduct cfg="C#1@1 C#2@1" id="Ac_p02"/>
      <rproduct cfg="" id="ATP_p02"/>
    </reaction>
    <reaction id="AA9_v45_p02">
      <annotation name="pathway">Amino Acid Biosynthesis</annotation>
      <reduct cfg="C#1@1 C#2@1" id="Gly_p02"/>
      <rproduct cfg="" id="NADH_p02"/>
      <rproduct cfg="" id="NH3_p02"/>
      <rproduct cfg="C#2@1" id="CO2_p02"/>
      <rproduct cfg="C#1@1" id="MEETHF_p02"/>
    </reaction>
    <reaction bidirectional="false" id="AA7_v43_p02">
      <annotation name="pathway">Amino Acid Biosynthesis</annotation>
      <reduct cfg="C#1@1 C#2@1 C#3@1" id="_3PG_p02"/>
      <reduct cfg="C#1@2 C#2@2 C#3@2 C#4@2 C#5@2" id="Glu_p02"/>
      <rproduct cfg="" id="NADH_p02"/>
      <rproduct cfg="C#1@2 C#2@2 C#3@2 C#4@2 C#5@2" id="AKG_p02"/>
      <rproduct cfg="C#1@1 C#2@1 C#3@1" id="Ser_p02"/>
    </reaction>
    <reaction bidirectional="false" id="AA11_v47_p02">
      <annotation name="pathway">Amino Acid Biosynthesis</annotation>
      <reduct cfg="C#1@1 C#2@1" id="AcCoA_p02"/>
      <reduct cfg="" id="ATP_p02"/>
      <reduct cfg="" id="ATP_p02"/>
      <reduct cfg="" id="ATP_p02"/>
      <reduct cfg="" id="SO4_p02"/>
      <reduct cfg="" id="NADPH_p02"/>
      <reduct cfg="" id="NADPH_p02"/>
      <reduct cfg="" id="NADPH_p02"/>
      <reduct cfg="" id="NADPH_p02"/>
      <reduct cfg="C#1@10 C#2@10 C#3@10" id="Ser_p02"/>
      <rproduct cfg="C#1@10 C#2@10 C#3@10" id="Cys_p02"/>
      <rproduct cfg="C#1@1 C#2@1" id="Ac_p02"/>
    </reaction>
    <reaction bidirectional="false" id="AA10_v46_p02">
      <annotation name="pathway">Amino Acid Biosynthesis</annotation>
      <reduct cfg="C#1@1 C#2@1 C#3@1 C#4@1" id="Thr_p02"/>
      <rproduct cfg="C#1@1 C#2@1" id="AcCoA_p02"/>
      <rproduct cfg="" id="NADH_p02"/>
      <rproduct cfg="C#3@1 C#4@1" id="Gly_p02"/>
    </reaction>
    <reaction bidirectional="false" id="AA23_v42_p02">
      <annotation name="pathway">Amino Acid Biosynthesis</annotation>
      <reduct cfg="C#1@1 C#2@1 C#3@1 C#4@1 C#5@1" id="Glu_p02"/>
      <reduct cfg="C#1@2 C#2@2 C#3@2" id="Pyr_p02"/>
      <rproduct cfg="C#1@1 C#2@1 C#3@1 C#4@1 C#5@1" id="AKG_p02"/>
      <rproduct cfg="C#1@2 C#2@2 C#3@2" id="Ala_p02"/>
    </reaction>
    <reaction bidirectional="false" id="AA16_v52_p02">
      <annotation name="pathway">Amino Acid Biosynthesis</annotation>
      <reduct cfg="" id="NADPH_p02"/>
      <reduct cfg="C#1@2 C#2@2 C#3@2" id="Pyr_p02"/>
      <reduct cfg="C#1@3 C#2@3 C#3@3" id="Pyr_p02"/>
      <reduct cfg="C#1@4 C#2@4 C#3@4 C#4@4 C#5@4" id="Glu_p02"/>
      <rproduct cfg="C#3@2" id="CO2_p02"/>
      <rproduct cfg="C#1@2 C#2@2 C#1@3 C#2@3 C#3@3" id="Val_p02"/>
      <rproduct cfg="C#1@4 C#2@4 C#3@4 C#4@4 C#5@4" id="AKG_p02"/>
    </reaction>
    <reaction bidirectional="false" id="AA4_v39_p02">
      <annotation name="pathway">Amino Acid Biosynthesis</annotation>
      <reduct cfg="" id="ATP_p02"/>
      <reduct cfg="" id="ATP_p02"/>
      <reduct cfg="" id="ATP_p02"/>
      <reduct cfg="" id="ATP_p02"/>
      <reduct cfg="" id="ATP_p02"/>
      <reduct cfg="" id="NADPH_p02"/>
      <reduct cfg="C#1@7" id="CO2_p02"/>
      <reduct cfg="C#1@8 C#2@8" id="AcCoA_p02"/>
      <reduct cfg="C#1@9 C#2@9 C#3@9 C#4@9 C#5@9" id="Glu_p02"/>
      <reduct cfg="C#1@10 C#2@10 C#3@10 C#4@10 C#5@10" id="Gln_p02"/>
      <reduct cfg="C#1@11 C#2@11 C#3@11 C#4@11" id="Asp_p02"/>
      <rproduct cfg="C#2@9 C#1@9 C#4@9 C#3@9 C#5@9 C#1@7" id="Arg_p02"/>
      <rproduct cfg="C#1@8 C#2@8" id="Ac_p02"/>
      <rproduct cfg="C#2@11 C#1@11 C#4@11 C#3@11" id="Fum_p02"/>
      <rproduct cfg="C#1@10 C#2@10 C#3@10 C#4@10 C#5@10" id="AKG_p02"/>
    </reaction>
    <reaction id="Arg_bm_p02">
      <annotation name="pathway">Biomass</annotation>
      <reduct cfg="C#1@1 C#2@1 C#3@1 C#4@1 C#5@1 C#6@1" id="Arg_p02"/>
    </reaction>
    <reaction bidirectional="false" id="AA21_v57_p02">
      <annotation name="pathway">Amino Acid Biosynthesis</annotation>
      <reduct cfg="" id="ATP_p02"/>
      <reduct cfg="" id="ATP_p02"/>
      <reduct cfg="" id="ATP_p02"/>
      <reduct cfg="C#1@4 C#2@4 C#3@4 C#4@4 C#5@4" id="Gln_p02"/>
      <reduct cfg="C#1@5 C#2@5 C#3@5" id="Ser_p02"/>
      <reduct cfg="C#1@6 C#2@6 C#3@6" id="PEP_p02"/>
      <reduct cfg="C#1@7 C#2@7 C#3@7" id="PEP_p02"/>
      <reduct cfg="C#1@8 C#2@8 C#3@8 C#4@8" id="E4P_p02"/>
      <reduct cfg="" id="NADPH_p02"/>
      <reduct cfg="C#1@10 C#2@10 C#3@10 C#4@10 C#5@10" id="R5P_p02"/>
      <rproduct cfg="C#3@10 C#1@10 C#2@10" id="GAP_p02"/>
      <rproduct cfg="C#3@8 C#4@8 C#1@8 C#2@8 C#1@5 C#5@10 C#4@10 C#1@6 C#2@5 C#2@6 C#3@5" id="Trp_p02"/>
      <rproduct cfg="C#3@6" id="CO2_p02"/>
      <rproduct cfg="C#1@4 C#2@4 C#3@4 C#4@4 C#5@4" id="Glu_p02"/>
      <rproduct cfg="C#1@7 C#2@7 C#3@7" id="Pyr_p02"/>
    </reaction>
    <reaction bidirectional="false" id="AA19_v55_p02">
      <annotation name="pathway">Amino Acid Biosynthesis</annotation>
      <reduct cfg="" id="NADPH_p02"/>
      <reduct cfg="" id="ATP_p02"/>
      <reduct cfg="C#1@3 C#2@3 C#3@3" id="PEP_p02"/>
      <reduct cfg="C#1@4 C#2@4 C#3@4" id="PEP_p02"/>
      <reduct cfg="C#1@5 C#2@5 C#3@5 C#4@5" id="E4P_p02"/>
      <reduct cfg="C#1@6 C#2@6 C#3@6 C#4@6 C#5@6" id="Glu_p02"/>
      <rproduct cfg="C#3@5 C#1@5 C#4@5 C#1@4 C#2@5 C#1@3 C#2@4 C#2@3 C#3@3" id="Phe_p02"/>
      <rproduct cfg="C#3@4" id="CO2_p02"/>
      <rproduct cfg="C#1@6 C#2@6 C#3@6 C#4@6 C#5@6" id="AKG_p02"/>
    </reaction>
    <reaction bidirectional="false" id="AA20_v56_p02">
      <annotation name="pathway">Amino Acid Biosynthesis</annotation>
      <reduct cfg="" id="NADPH_p02"/>
      <reduct cfg="C#1@2 C#2@2 C#3@2 C#4@2 C#5@2" id="Glu_p02"/>
      <reduct cfg="C#1@3 C#2@3 C#3@3" id="PEP_p02"/>
      <reduct cfg="C#1@4 C#2@4 C#3@4" id="PEP_p02"/>
      <reduct cfg="C#1@5 C#2@5 C#3@5 C#4@5" id="E4P_p02"/>
      <reduct cfg="" id="ATP_p02"/>
      <rproduct cfg="" id="NADH_p02"/>
      <rproduct cfg="C#1@4 C#2@5 C#1@5 C#4@5 C#1@3 C#2@4 C#3@5 C#2@3 C#3@3" id="Tyr_p02"/>
      <rproduct cfg="C#1@2 C#2@2 C#3@2 C#4@2 C#5@2" id="AKG_p02"/>
      <rproduct cfg="C#3@4" id="CO2_p02"/>
    </reaction>
    <reaction bidirectional="false" id="AA22_v58_p02">
      <annotation name="pathway">Amino Acid Biosynthesis</annotation>
      <reduct cfg="" id="ATP_p02"/>
      <reduct cfg="" id="ATP_p02"/>
      <reduct cfg="" id="ATP_p02"/>
      <reduct cfg="" id="ATP_p02"/>
      <reduct cfg="" id="ATP_p02"/>
      <reduct cfg="C#1@6" id="FTHF_p02"/>
      <reduct cfg="C#1@7 C#2@7 C#3@7 C#4@7" id="Asp_p02"/>
      <reduct cfg="C#1@8 C#2@8 C#3@8 C#4@8 C#5@8" id="R5P_p02"/>
      <reduct cfg="C#1@9 C#2@9 C#3@9 C#4@9 C#5@9" id="Gln_p02"/>
      <rproduct cfg="" id="NADH_p02"/>
      <rproduct cfg="" id="NADH_p02"/>
      <rproduct cfg="C#1@9 C#2@9 C#3@9 C#4@9 C#5@9" id="AKG_p02"/>
      <rproduct cfg="C#3@8 C#5@8 C#1@6 C#4@8 C#2@8 C#1@8" id="His_p02"/>
      <rproduct cfg="C#2@7 C#1@7 C#4@7 C#3@7" id="Fum_p02"/>
    </reaction>
    <reaction id="His_bm_p02">
      <annotation name="pathway">Biomass</annotation>
      <reduct cfg="C#1@1 C#2@1 C#3@1 C#4@1 C#5@1 C#6@1" id="His_p02"/>
    </reaction>
    <reaction id="Trp_bm_p02">
      <annotation name="pathway">Biomass</annotation>
      <reduct cfg="C#1@1 C#2@1 C#3@1 C#4@1 C#5@1 C#6@1 C#7@1 C#8@1 C#9@1 C#10@1 C#11@1" id="Trp_p02"/>
    </reaction>
    <reaction id="Thr_bm_p02">
      <annotation name="pathway">Biomass</annotation>
      <reduct cfg="C#1@1 C#2@1 C#3@1 C#4@1" id="Thr_p02"/>
    </reaction>
    <reaction bidirectional="false" id="AA12_v48___1_p02 AA12_v48___2_p02 AA12_v48___3_p02 AA12_v48___4_p02">
      <annotation name="pathway">Amino Acid Biosynthesis</annotation>
      <annotation name="name">AA12_v48</annotation>
      <reduct cfg="C#1@1 C#2@1 C#3@1 C#4@1" id="Asp_p02"/>
      <reduct cfg="C#1@2 C#2@2 C#3@2 C#4@2 C#5@2" id="Glu_p02"/>
      <reduct cfg="" id="NADPH_p02"/>
      <reduct cfg="" id="NADPH_p02"/>
      <reduct cfg="C#1@5 C#2@5 C#3@5 C#4@5" id="SucCoA_p02"/>
      <reduct cfg="C#1@6 C#2@6 C#3@6" id="Pyr_p02"/>
      <reduct cfg="" id="ATP_p02"/>
      <rproduct id="LL_DAP_p02">
        <variant cfg="C#3@1 C#1@6 C#1@1 C#2@6 C#2@1 C#3@6 C#4@1"/>
        <variant cfg="C#3@1 C#1@1 C#1@6 C#2@1 C#2@6 C#4@1 C#3@6"/>
      </rproduct>
      <rproduct cfg="C#1@2 C#2@2 C#3@2 C#4@2 C#5@2" id="AKG_p02"/>
      <rproduct id="Suc_p02">
        <variant cfg="C#1@5 C#2@5 C#3@5 C#4@5"/>
        <variant cfg="C#2@5 C#1@5 C#4@5 C#3@5"/>
      </rproduct>
    </reaction>
    <reaction bidirectional="false" id="AA6_v41_p02">
      <annotation name="pathway">Amino Acid Biosynthesis</annotation>
      <reduct cfg="" id="ATP_p02"/>
      <reduct cfg="" id="ATP_p02"/>
      <reduct cfg="C#1@3 C#2@3 C#3@3 C#4@3" id="Asp_p02"/>
      <reduct cfg="" id="NH3_p02"/>
      <rproduct cfg="C#1@3 C#2@3 C#3@3 C#4@3" id="Asn_p02"/>
    </reaction>
    <reaction bidirectional="false" id="AA14_v50_p02">
      <annotation name="pathway">Amino Acid Biosynthesis</annotation>
      <reduct cfg="" id="NADPH_p02"/>
      <reduct cfg="" id="NADPH_p02"/>
      <reduct cfg="C#1@3 C#2@3 C#3@3 C#4@3" id="Asp_p02"/>
      <reduct cfg="" id="ATP_p02"/>
      <reduct cfg="" id="ATP_p02"/>
      <rproduct cfg="C#3@3 C#1@3 C#2@3 C#4@3" id="Thr_p02"/>
    </reaction>
    <reaction bidirectional="false" id="AA15_v51___1_p02 AA15_v51___2_p02">
      <annotation name="pathway">Amino Acid Biosynthesis</annotation>
      <annotation name="name">AA15_v51</annotation>
      <reduct cfg="C#1@1 C#2@1 C#3@1 C#4@1" id="SucCoA_p02"/>
      <reduct cfg="" id="ATP_p02"/>
      <reduct cfg="C#1@3 C#2@3 C#3@3 C#4@3" id="Asp_p02"/>
      <reduct cfg="" id="NADPH_p02"/>
      <reduct cfg="" id="NADPH_p02"/>
      <reduct cfg="C#1@6" id="METHF_p02"/>
      <reduct cfg="C#1@7 C#2@7 C#3@7" id="Cys_p02"/>
      <rproduct cfg="C#1@7 C#2@7 C#3@7" id="Pyr_p02"/>
      <rproduct cfg="C#1@6 C#1@3 C#3@3 C#2@3 C#4@3" id="Met_p02"/>
      <rproduct cfg="" id="NH3_p02"/>
      <rproduct id="Suc_p02">
        <variant cfg="C#1@1 C#2@1 C#3@1 C#4@1"/>
        <variant cfg="C#2@1 C#1@1 C#4@1 C#3@1"/>
      </rproduct>
    </reaction>
    <reaction bidirectional="false" id="AA18_v54_p02">
      <annotation name="pathway">Amino Acid Biosynthesis</annotation>
      <reduct cfg="C#1@1 C#2@1 C#3@1 C#4@1 C#5@1" id="Glu_p02"/>
      <reduct cfg="" id="NADPH_p02"/>
      <reduct cfg="C#1@3 C#2@3 C#3@3 C#4@3" id="Thr_p02"/>
      <reduct cfg="C#1@4 C#2@4 C#3@4" id="Pyr_p02"/>
      <rproduct cfg="C#1@4 C#2@3 C#1@3 C#2@4 C#3@3 C#4@3" id="Ile_p02"/>
      <rproduct cfg="" id="NH3_p02"/>
      <rproduct cfg="C#3@4" id="CO2_p02"/>
      <rproduct cfg="C#1@1 C#2@1 C#3@1 C#4@1 C#5@1" id="AKG_p02"/>
    </reaction>
    <reaction bidirectional="false" id="AA13_v49___1_p02 AA13_v49___2_p02">
      <annotation name="pathway">Amino Acid Biosynthesis</annotation>
      <annotation name="name">AA13_v49</annotation>
      <reduct id="LL_DAP_p02">
        <variant cfg="C#1@1 C#2@1 C#3@1 C#4@1 C#5@1 C#6@1 C#7@1"/>
        <variant cfg="C#1@1 C#3@1 C#2@1 C#5@1 C#4@1 C#7@1 C#6@1"/>
      </reduct>
      <rproduct cfg="C#6@1" id="CO2_p02"/>
      <rproduct cfg="C#1@1 C#2@1 C#3@1 C#4@1 C#5@1 C#7@1" id="Lys_p02"/>
    </reaction>
    <reaction bidirectional="false" id="AA5_v40_p02">
      <annotation name="pathway">Amino Acid Biosynthesis</annotation>
      <reduct cfg="C#1@1 C#2@1 C#3@1 C#4@1 C#5@1" id="Glu_p02"/>
      <reduct cfg="C#1@2 C#2@2 C#3@2 C#4@2" id="OAC_p02"/>
      <rproduct cfg="C#1@1 C#2@1 C#3@1 C#4@1 C#5@1" id="AKG_p02"/>
      <rproduct cfg="C#1@2 C#2@2 C#3@2 C#4@2" id="Asp_p02"/>
    </reaction>
    <reaction bidirectional="false" id="AA17_v53_p02">
      <annotation name="pathway">Amino Acid Biosynthesis</annotation>
      <reduct cfg="C#1@1 C#2@1 C#3@1 C#4@1 C#5@1" id="Glu_p02"/>
      <reduct cfg="C#1@2 C#2@2" id="AcCoA_p02"/>
      <reduct cfg="C#1@3 C#2@3 C#3@3" id="Pyr_p02"/>
      <reduct cfg="C#1@4 C#2@4 C#3@4" id="Pyr_p02"/>
      <reduct cfg="" id="NADPH_p02"/>
      <rproduct cfg="C#1@1 C#2@1 C#3@1 C#4@1 C#5@1" id="AKG_p02"/>
      <rproduct cfg="C#1@4 C#1@3 C#2@4 C#2@3 C#1@2 C#2@2" id="Leu_p02"/>
      <rproduct cfg="" id="NADH_p02"/>
      <rproduct cfg="C#3@3" id="CO2_p02"/>
      <rproduct cfg="C#3@4" id="CO2_p02"/>
    </reaction>
    <reaction id="Leu_bm_p02">
      <annotation name="pathway">Biomass</annotation>
      <reduct cfg="C#1@1 C#2@1 C#3@1 C#4@1 C#5@1 C#6@1" id="Leu_p02"/>
    </reaction>
    <reaction bidirectional="false" id="C2_v60_p02">
      <annotation name="pathway">One Carbon Metabolism</annotation>
      <reduct cfg="C#1@1" id="MEETHF_p02"/>
      <rproduct cfg="C#1@1" id="FTHF_p02"/>
      <rproduct cfg="" id="NADPH_p02"/>
    </reaction>
    <reaction bidirectional="false" id="C1_v59_p02">
      <annotation name="pathway">One Carbon Metabolism</annotation>
      <reduct cfg="C#1@1" id="MEETHF_p02"/>
      <reduct cfg="" id="NADH_p02"/>
      <rproduct cfg="C#1@1" id="METHF_p02"/>
    </reaction>
    <reaction bidirectional="false" id="OXP2_v62_p02">
      <annotation name="pathway">Oxidative Phosphorylation</annotation>
      <reduct cfg="" id="FADH2_p02"/>
      <reduct cfg="" id="FADH2_p02"/>
      <reduct cfg="" id="O2_p02"/>
      <rproduct id="ATP_p02"/>
      <rproduct id="ATP_p02"/>
    </reaction>
    <reaction bidirectional="false" id="OXP1_v61_p02">
      <annotation name="pathway">Oxidative Phosphorylation</annotation>
      <reduct cfg="" id="NADH_p02"/>
      <reduct cfg="" id="NADH_p02"/>
      <reduct cfg="" id="O2_p02"/>
      <rproduct id="ATP_p02"/>
      <rproduct id="ATP_p02"/>
      <rproduct id="ATP_p02"/>
      <rproduct id="ATP_p02"/>
    </reaction>
    <reaction bidirectional="false" id="TP4_v68_p02">
      <annotation name="pathway">Transport</annotation>
      <reduct cfg="" id="NH3_ext_p02"/>
      <rproduct id="NH3_p02"/>
    </reaction>
    <reaction id="TP1_v65_p02">
      <annotation name="pathway">Transport</annotation>
      <reduct cfg="C#1@1 C#2@1" id="Ac_p02"/>
    </reaction>
    <reaction id="ATPH1_v64_p02">
      <annotation name="pathway">ATP Hydrolysis</annotation>
      <reduct cfg="" id="ATP_p02"/>
    </reaction>
    <reaction id="TP2_v66_p02">
      <annotation name="pathway">Transport</annotation>
      <reduct cfg="C#1@1" id="CO2_p02"/>
    </reaction>
    <reaction bidirectional="false" id="GAS2_v71_p02">
      <annotation name="pathway">CO2 Exchange</annotation>
      <reduct cfg="C#1@1" id="CO2_unlabeled_p02"/>
      <reduct cfg="C#1@2" id="CO2_p02"/>
      <rproduct cfg="C#1@1" id="CO2_p02"/>
      <rproduct cfg="C#1@2" id="CO2_out_p02"/>
    </reaction>
    <reaction bidirectional="false" id="TP5_v69_p02">
      <annotation name="pathway">Transport</annotation>
      <reduct cfg="" id="SO4_ext_p02"/>
      <rproduct id="SO4_p02"/>
    </reaction>
    <reaction id="TH1_v63_p02">
      <annotation name="pathway">Transhydrogenation</annotation>
      <reduct cfg="" id="NADH_p02"/>
      <rproduct id="NADPH_p02"/>
    </reaction>
    <reaction bidirectional="false" id="TP3_v67_p02">
      <annotation name="pathway">Transport</annotation>
      <reduct cfg="" id="O2_ext_p02"/>
      <rproduct id="O2_p02"/>
    </reaction>
    <reaction id="Asp_bm_p02">
      <annotation name="pathway">Biomass</annotation>
      <reduct cfg="C#1@1 C#2@1 C#3@1 C#4@1" id="Asp_p02"/>
    </reaction>
    <reaction bidirectional="false" id="GAS1_CO2_ext_p02">
      <annotation name="pathway">CO2 Exchange</annotation>
      <reduct cfg="C#1@1" id="CO2_unlabeled_in_p02"/>
      <rproduct cfg="C#1@1" id="CO2_unlabeled_p02"/>
    </reaction>
    <reaction id="GAS3_CO2_out_p02">
      <annotation name="pathway">CO2 Exchange</annotation>
      <reduct cfg="C#1@1" id="CO2_out_p02"/>
    </reaction>
    <reaction id="ATP_bm_p02">
      <annotation name="pathway">Biomass</annotation>
      <reduct cfg="" id="ATP_p02"/>
    </reaction>
    <reaction id="NADPH_bm_p02">
      <annotation name="pathway">Biomass</annotation>
      <reduct cfg="" id="NADPH_p02"/>
    </reaction>
    <reaction bidirectional="false" id="NADH_bm_p02">
      <annotation name="pathway">Biomass</annotation>
      <reduct cfg="" id="NADH_ext_p02"/>
      <rproduct id="NADH_p02"/>
    </reaction>
    <reaction bidirectional="false" id="mu2_v70_p02">
      <annotation name="pathway">Biomass</annotation>
      <reduct cfg="" id="BM_p02"/>
      <rproduct id="BM_out_p02"/>
    </reaction>
    <reaction id="mu_3_p02">
      <annotation name="pathway">Biomass</annotation>
      <reduct cfg="" id="BM_out_p02"/>
    </reaction>
    <!-- reactions for duplicate 3 -->
    <reaction bidirectional="false" id="EMP1_v1_p03">
      <annotation name="pathway">Glycolysis</annotation>
      <reduct cfg="C#1@1 C#2@1 C#3@1" id="PEP_p03"/>
      <rproduct cfg="C#1@1 C#2@1 C#3@1" id="Pyr_p03"/>
    </reaction>
    <reaction id="EMP2_v2_p03">
      <annotation name="pathway">Glycolysis</annotation>
      <reduct cfg="C#1@1 C#2@1 C#3@1 C#4@1 C#5@1 C#6@1" id="G6P_p03"/>
      <rproduct cfg="C#1@1 C#6@1 C#2@1 C#3@1 C#4@1 C#5@1" id="F6P_p03"/>
    </reaction>
    <reaction bidirectional="false" id="EMP3_v3_p03">
      <annotation name="pathway">Glycolysis</annotation>
      <reduct cfg="C#1@1 C#2@1 C#3@1 C#4@1 C#5@1 C#6@1" id="F6P_p03"/>
      <reduct cfg="" id="ATP_p03"/>
      <rproduct cfg="C#1@1 C#2@1 C#3@1 C#4@1 C#5@1 C#6@1" id="FBP_p03"/>
    </reaction>
    <reaction id="EMP4_v4_p03">
      <annotation name="pathway">Glycolysis</annotation>
      <reduct cfg="C#1@1 C#2@1 C#3@1 C#4@1 C#5@1 C#6@1" id="FBP_p03"/>
      <rproduct cfg="C#4@1 C#1@1 C#3@1" id="GAP_p03"/>
      <rproduct cfg="C#5@1 C#2@1 C#6@1" id="DHAP_p03"/>
    </reaction>
    <reaction id="EMP5_v5_p03">
      <annotation name="pathway">Glycolysis</annotation>
      <reduct cfg="C#1@1 C#2@1 C#3@1" id="DHAP_p03"/>
      <rproduct cfg="C#1@1 C#2@1 C#3@1" id="GAP_p03"/>
    </reaction>
    <reaction id="EMP6_v6_p03">
      <annotation name="pathway">Glycolysis</annotation>
      <reduct cfg="C#1@1 C#2@1 C#3@1" id="GAP_p03"/>
      <rproduct cfg="C#2@1 C#3@1 C#1@1" id="_3PG_p03"/>
      <rproduct cfg="" id="ATP_p03"/>
      <rproduct cfg="" id="NADH_p03"/>
    </reaction>
    <reaction id="EMP7_v7_p03">
      <annotation name="pathway">Glycolysis</annotation>
      <reduct cfg="C#1@1 C#2@1 C#3@1" id="_3PG_p03"/>
      <rproduct cfg="C#1@1 C#2@1 C#3@1" id="PEP_p03"/>
    </reaction>
    <reaction bidirectional="false" id="EMP8_v8_p03">
      <annotation name="pathway">Glycolysis</annotation>
      <reduct cfg="C#1@1 C#2@1 C#3@1" id="PEP_p03"/>
      <rproduct cfg="C#1@1 C#2@1 C#3@1" id="Pyr_p03"/>
      <rproduct cfg="" id="ATP_p03"/>
    </reaction>
    <reaction bidirectional="false" id="TCA1_v20_p03">
      <annotation name="pathway">TCA</annotation>
      <reduct cfg="C#1@1 C#2@1 C#3@1" id="Pyr_p03"/>
      <rproduct cfg="C#1@1 C#2@1" id="AcCoA_p03"/>
      <rproduct cfg="C#3@1" id="CO2_p03"/>
      <rproduct cfg="" id="NADH_p03"/>
    </reaction>
    <reaction bidirectional="false" id="TCA2_v21_p03">
      <annotation name="pathway">TCA</annotation>
      <reduct cfg="C#1@1 C#2@1" id="AcCoA_p03"/>
      <reduct cfg="C#1@2 C#2@2 C#3@2 C#4@2" id="OAC_p03"/>
      <rproduct cfg="C#1@1 C#1@2 C#2@1 C#3@2 C#4@2 C#2@2" id="Cit_p03"/>
    </reaction>
    <reaction id="TCA4_v23_p03">
      <annotation name="pathway">TCA</annotation>
      <reduct cfg="C#1@1 C#2@1 C#3@1 C#4@1 C#5@1 C#6@1" id="ICit_p03"/>
      <rproduct cfg="C#2@1 C#1@1 C#4@1 C#3@1 C#6@1" id="AKG_p03"/>
      <rproduct cfg="C#5@1" id="CO2_p03"/>
      <rproduct cfg="" id="NADPH_p03"/>
    </reaction>
    <reaction id="TCA6_v25___1_p03 TCA6_v25___2_p03">
      <annotation name="pathway">TCA</annotation>
      <annotation name="name">TCA6_v25</annotation>
      <reduct cfg="C#1@1 C#2@1 C#3@1 C#4@1" id="SucCoA_p03"/>
      <rproduct id="Suc_p03">
        <variant cfg="C#1@1 C#2@1 C#3@1 C#4@1"/>
        <variant cfg="C#2@1 C#1@1 C#4@1 C#3@1"/>
      </rproduct>
      <rproduct cfg="" id="ATP_p03"/>
    </reaction>
    <reaction id="TCA7_v26___1_p03 TCA7_v26___2_p03">
      <annotation name="pathway">TCA</annotation>
      <annotation name="name">TCA7_v26</annotation>
      <reduct cfg="C#1@1 C#2@1 C#3@1 C#4@1" id="Suc_p03"/>
      <rproduct id="Fum_p03">
        <variant cfg="C#1@1 C#2@1 C#3@1 C#4@1"/>
        <variant cfg="C#2@1 C#1@1 C#4@1 C#3@1"/>
      </rproduct>
      <rproduct cfg="" id="FADH2_p03"/>
    </reaction>
    <reaction id="TCA8_v27___1_p03 TCA8_v27___2_p03">
      <annotation name="pathway">TCA</annotation>
      <annotation name="name">TCA8_v27</annotation>
      <reduct id="Fum_p03">
        <variant cfg="C#1@1 C#2@1 C#3@1 C#4@1"/>
        <variant cfg="C#2@1 C#1@1 C#4@1 C#3@1"/>
      </reduct>
      <rproduct cfg="C#2@1 C#1@1 C#4@1 C#3@1" id="Mal_p03"/>
    </reaction>
    <reaction id="TCA9_v28_p03">
      <annotation name="pathway">TCA</annotation>
      <reduct cfg="C#1@1 C#2@1 C#3@1 C#4@1" id="Mal_p03"/>
      <rproduct cfg="C#1@1 C#2@1 C#3@1 C#4@1" id="OAC_p03"/>
      <rproduct cfg="" id="NADH_p03"/>
    </reaction>
    <reaction bidirectional="false" id="PPP1_v9_p03">
      <annotation name="pathway">PPP</annotation>
      <reduct cfg="C#1@1 C#2@1 C#3@1 C#4@1 C#5@1 C#6@1" id="G6P_p03"/>
      <rproduct cfg="C#1@1 C#2@1 C#3@1 C#4@1 C#5@1 C#6@1" id="_6PG_p03"/>
      <rproduct cfg="" id="NADPH_p03"/>
    </reaction>
    <reaction id="PPP3_v11_p03">
      <annotation name="pathway">PPP</annotation>
      <reduct cfg="C#1@1 C#2@1 C#3@1 C#4@1 C#5@1" id="Ru5P_p03"/>
      <rproduct cfg="C#1@1 C#2@1 C#3@1 C#4@1 C#5@1" id="X5P_p03"/>
    </reaction>
    <reaction id="PPP4_v12_p03">
      <annotation name="pathway">PPP</annotation>
      <reduct cfg="C#1@1 C#2@1 C#3@1 C#4@1 C#5@1" id="Ru5P_p03"/>
      <rproduct cfg="C#2@1 C#4@1 C#5@1 C#3@1 C#1@1" id="R5P_p03"/>
    </reaction>
    <reaction bidirectional="false" id="ANA3_v33_p03">
      <annotation name="pathway">Amphibolic R.</annotation>
      <reduct cfg="C#1@1 C#2@1 C#3@1" id="PEP_p03"/>
      <reduct cfg="C#1@2" id="CO2_p03"/>
      <rproduct cfg="C#1@1 C#2@1 C#1@2 C#3@1" id="OAC_p03"/>
    </reaction>
    <reaction bidirectional="false" id="ANA1_v31_p03">
      <annotation name="pathway">Amphibolic R.</annotation>
      <reduct cfg="C#1@1 C#2@1 C#3@1 C#4@1" id="Mal_p03"/>
      <rproduct cfg="C#1@1 C#2@1 C#4@1" id="Pyr_p03"/>
      <rproduct cfg="" id="NADPH_p03"/>
      <rproduct cfg="C#3@1" id="CO2_p03"/>
    </reaction>
    <reaction bidirectional="false" id="AA1_v36_p03">
      <annotation name="pathway">Amino Acid Biosynthesis</annotation>
      <reduct cfg="C#1@1 C#2@1 C#3@1 C#4@1 C#5@1" id="AKG_p03"/>
      <reduct cfg="" id="NADPH_p03"/>
      <reduct cfg="" id="NH3_p03"/>
      <rproduct cfg="C#1@1 C#2@1 C#3@1 C#4@1 C#5@1" id="Glu_p03"/>
    </reaction>
    <reaction bidirectional="false" id="AA3_v38_p03">
      <annotation name="pathway">Amino Acid Biosynthesis</annotation>
      <reduct cfg="C#1@1 C#2@1 C#3@1 C#4@1 C#5@1" id="Glu_p03"/>
      <reduct cfg="" id="NADPH_p03"/>
      <reduct cfg="" id="NADPH_p03"/>
      <reduct cfg="" id="ATP_p03"/>
      <rproduct cfg="C#2@1 C#1@1 C#4@1 C#3@1 C#5@1" id="Pro_p03"/>
    </reaction>
    <reaction bidirectional="false" id="AA2_v37_p03">
      <annotation name="pathway">Amino Acid Biosynthesis</annotation>
      <reduct cfg="C#1@1 C#2@1 C#3@1 C#4@1 C#5@1" id="Glu_p03"/>
      <reduct cfg="" id="NH3_p03"/>
      <reduct cfg="" id="ATP_p03"/>
      <rproduct cfg="C#1@1 C#2@1 C#3@1 C#4@1 C#5@1" id="Gln_p03"/>
    </reaction>
    <reaction id="G6P_bm_p03">
      <annotation name="pathway">Biomass</annotation>
      <reduct cfg="C#1@1 C#2@1 C#3@1 C#4@1 C#5@1 C#6@1" id="G6P_p03"/>
    </reaction>
    <reaction id="F6P_bm_p03">
      <annotation name="pathway">Biomass</annotation>
      <reduct cfg="C#1@1 C#2@1 C#3@1 C#4@1 C#5@1 C#6@1" id="F6P_p03"/>
    </reaction>
    <reaction id="R5P_bm_p03">
      <annotation name="pathway">Biomass</annotation>
      <reduct cfg="C#1@1 C#2@1 C#3@1 C#4@1 C#5@1" id="R5P_p03"/>
    </reaction>
    <reaction id="_3PG_bm_p03">
      <annotation name="pathway">Biomass</annotation>
      <reduct cfg="C#1@1 C#2@1 C#3@1" id="_3PG_p03"/>
    </reaction>
    <reaction id="PEP_bm_p03">
      <annotation name="pathway">Biomass</annotation>
      <reduct cfg="C#1@1 C#2@1 C#3@1" id="PEP_p03"/>
    </reaction>
    <reaction id="Pyr_bm_p03">
      <annotation name="pathway">Biomass</annotation>
      <reduct cfg="C#1@1 C#2@1 C#3@1" id="Pyr_p03"/>
    </reaction>
    <reaction id="AcCoA_bm_p03">
      <annotation name="pathway">Biomass</annotation>
      <reduct cfg="C#1@1 C#2@1" id="AcCoA_p03"/>
    </reaction>
    <reaction id="AKG_bm_p03">
      <annotation name="pathway">Biomass</annotation>
      <reduct cfg="C#1@1 C#2@1 C#3@1 C#4@1 C#5@1" id="AKG_p03"/>
    </reaction>
    <reaction id="OAC_bm_p03">
      <annotation name="pathway">Biomass</annotation>
      <reduct cfg="C#1@1 C#2@1 C#3@1 C#4@1" id="OAC_p03"/>
    </reaction>
    <reaction id="Tyr_bm_p03">
      <annotation name="pathway">Biomass</annotation>
      <reduct cfg="C#1@1 C#2@1 C#3@1 C#4@1 C#5@1 C#6@1 C#7@1 C#8@1 C#9@1" id="Tyr_p03"/>
    </reaction>
    <reaction id="Phe_bm_p03">
      <annotation name="pathway">Biomass</annotation>
      <reduct cfg="C#1@1 C#2@1 C#3@1 C#4@1 C#5@1 C#6@1 C#7@1 C#8@1 C#9@1" id="Phe_p03"/>
    </reaction>
    <reaction id="Ala_bm_p03">
      <annotation name="pathway">Biomass</annotation>
      <reduct cfg="C#1@1 C#2@1 C#3@1" id="Ala_p03"/>
    </reaction>
    <reaction id="Val_bm_p03">
      <annotation name="pathway">Biomass</annotation>
      <reduct cfg="C#1@1 C#2@1 C#3@1 C#4@1 C#5@1" id="Val_p03"/>
    </reaction>
    <reaction bidirectional="false" id="mu1_p03">
      <annotation name="pathway">Biomass</annotation>
      <reduct cfg="" id="BM_ext_p03"/>
      <rproduct id="BM_p03"/>
    </reaction>
    <reaction id="Pro_bm_p03">
      <annotation name="pathway">Biomass</annotation>
      <reduct cfg="C#1@1 C#2@1 C#3@1 C#4@1 C#5@1" id="Pro_p03"/>
    </reaction>
    <reaction id="Gln_bm_p03">
      <annotation name="pathway">Biomass</annotation>
      <reduct cfg="C#1@1 C#2@1 C#3@1 C#4@1 C#5@1" id="Gln_p03"/>
    </reaction>
    <reaction id="Glu_bm_p03">
      <annotation name="pathway">Biomass</annotation>
      <reduct cfg="C#1@1 C#2@1 C#3@1 C#4@1 C#5@1" id="Glu_p03"/>
    </reaction>
    <reaction id="Asn_bm_p03">
      <annotation name="pathway">Biomass</annotation>
      <reduct cfg="C#1@1 C#2@1 C#3@1 C#4@1" id="Asn_p03"/>
    </reaction>
    <reaction id="Ile_bm_p03">
      <annotation name="pathway">Biomass</annotation>
      <reduct cfg="C#1@1 C#2@1 C#3@1 C#4@1 C#5@1 C#6@1" id="Ile_p03"/>
    </reaction>
    <reaction id="Met_bm_p03">
      <annotation name="pathway">Biomass</annotation>
      <reduct cfg="C#1@1 C#2@1 C#3@1 C#4@1 C#5@1" id="Met_p03"/>
    </reaction>
    <reaction id="Ser_bm_p03">
      <annotation name="pathway">Biomass</annotation>
      <reduct cfg="C#1@1 C#2@1 C#3@1" id="Ser_p03"/>
    </reaction>
    <reaction id="Gly_bm_p03">
      <annotation name="pathway">Biomass</annotation>
      <reduct cfg="C#1@1 C#2@1" id="Gly_p03"/>
    </reaction>
    <reaction id="Cys_bm_p03">
      <annotation name="pathway">Biomass</annotation>
      <reduct cfg="C#1@1 C#2@1 C#3@1" id="Cys_p03"/>
    </reaction>
    <reaction id="AA8_v44_p03">
      <annotation name="pathway">Amino Acid Biosynthesis</annotation>
      <reduct cfg="C#1@1 C#2@1 C#3@1" id="Ser_p03"/>
      <rproduct cfg="C#2@1 C#3@1" id="Gly_p03"/>
      <rproduct cfg="C#1@1" id="MEETHF_p03"/>
    </reaction>
    <reaction id="MEETHF_bm_p03">
      <annotation name="pathway">Biomass</annotation>
      <reduct cfg="C#1@1" id="MEETHF_p03"/>
    </reaction>
    <reaction id="Lys_bm_p03">
      <annotation name="pathway">Biomass</annotation>
      <reduct cfg="C#1@1 C#2@1 C#3@1 C#4@1 C#5@1 C#6@1" id="Lys_p03"/>
    </reaction>
    <reaction bidirectional="false" id="Glc_upt_p03">
      <annotation name="pathway">UPT</annotation>
      <reduct cfg="C#1@1 C#2@1 C#3@1 C#4@1 C#5@1 C#6@1" id="Gluc_ext_p03"/>
      <rproduct cfg="C#1@1 C#2@1 C#3@1 C#4@1 C#5@1 C#6@1" id="G6P_p03"/>
    </reaction>
    <reaction bidirectional="false" id="PPP2_v10_p03">
      <annotation name="pathway">PPP</annotation>
      <reduct cfg="C#1@1 C#2@1 C#3@1 C#4@1 C#5@1 C#6@1" id="_6PG_p03"/>
      <rproduct cfg="C#5@1 C#1@1 C#4@1 C#2@1 C#3@1" id="Ru5P_p03"/>
      <rproduct cfg="C#6@1" id="CO2_p03"/>
      <rproduct cfg="" id="NADPH_p03"/>
    </reaction>
    <reaction id="PPP5_v13_p03">
      <annotation name="pathway">PPP</annotation>
      <reduct cfg="C#1@1 C#2@1 C#3@1 C#4@1 C#5@1" id="X5P_p03"/>
      <rproduct cfg="C#5@1 C#2@1 C#4@1" id="GAP_p03"/>
      <rproduct cfg="C#1@1 C#3@1" id="TK_C2_p03"/>
    </reaction>
    <reaction id="PPP6_v14_p03">
      <annotation name="pathway">PPP</annotation>
      <reduct cfg="C#1@1 C#2@1 C#3@1 C#4@1 C#5@1 C#6@1" id="F6P_p03"/>
      <rproduct cfg="C#6@1 C#2@1" id="TK_C2_p03"/>
      <rproduct cfg="C#5@1 C#1@1 C#4@1 C#3@1" id="E4P_p03"/>
    </reaction>
    <reaction id="PPP7_v15_p03">
      <annotation name="pathway">PPP</annotation>
      <reduct cfg="C#1@1 C#2@1" id="TK_C2_p03"/>
      <reduct cfg="C#1@2 C#2@2 C#3@2 C#4@2 C#5@2" id="R5P_p03"/>
      <rproduct cfg="C#1@1 C#5@2 C#2@1 C#4@2 C#1@2 C#3@2 C#2@2" id="S7P_p03"/>
    </reaction>
    <reaction id="GAP_bm_p03">
      <annotation name="pathway">Biomass</annotation>
      <reduct cfg="C#1@1 C#2@1 C#3@1" id="GAP_p03"/>
    </reaction>
    <reaction id="PPP8_v16_p03">
      <annotation name="pathway">PPP</annotation>
      <reduct cfg="C#1@1 C#2@1 C#3@1" id="TA_C3_p03"/>
      <reduct cfg="C#1@2 C#2@2 C#3@2" id="GAP_p03"/>
      <rproduct cfg="C#2@2 C#3@1 C#3@2 C#1@2 C#1@1 C#2@1" id="F6P_p03"/>
    </reaction>
    <reaction id="PPP9_v17_p03">
      <annotation name="pathway">PPP</annotation>
      <reduct cfg="C#1@1 C#2@1 C#3@1 C#4@1 C#5@1 C#6@1 C#7@1" id="S7P_p03"/>
      <rproduct cfg="C#1@1 C#3@1 C#5@1" id="TA_C3_p03"/>
      <rproduct cfg="C#7@1 C#2@1 C#6@1 C#4@1" id="E4P_p03"/>
    </reaction>
    <reaction bidirectional="false" id="PPP10_v18_p03">
      <annotation name="pathway">EDP</annotation>
      <reduct cfg="C#1@1 C#2@1 C#3@1 C#4@1 C#5@1 C#6@1" id="_6PG_p03"/>
      <rproduct cfg="C#4@1 C#1@1 C#3@1 C#5@1 C#2@1 C#6@1" id="KDPG_p03"/>
    </reaction>
    <reaction bidirectional="false" id="PPP11_v19_p03">
      <annotation name="pathway">EDP</annotation>
      <reduct cfg="C#1@1 C#2@1 C#3@1 C#4@1 C#5@1 C#6@1" id="KDPG_p03"/>
      <rproduct cfg="C#1@1 C#4@1 C#6@1" id="Pyr_p03"/>
      <rproduct cfg="C#3@1 C#2@1 C#5@1" id="GAP_p03"/>
    </reaction>
    <reaction id="TCA3_v22_p03">
      <annotation name="pathway">TCA</annotation>
      <reduct cfg="C#1@1 C#2@1 C#3@1 C#4@1 C#5@1 C#6@1" id="Cit_p03"/>
      <rproduct cfg="C#1@1 C#6@1 C#3@1 C#2@1 C#5@1 C#4@1" id="ICit_p03"/>
    </reaction>
    <reaction bidirectional="false" id="TCA5_v24_p03">
      <annotation name="pathway">TCA</annotation>
      <reduct cfg="C#1@1 C#2@1 C#3@1 C#4@1 C#5@1" id="AKG_p03"/>
      <rproduct cfg="C#5@1" id="CO2_p03"/>
      <rproduct cfg="C#2@1 C#1@1 C#4@1 C#3@1" id="SucCoA_p03"/>
      <rproduct cfg="" id="NADH_p03"/>
    </reaction>
    <reaction id="GOX1_v29___1_p03 GOX1_v29___2_p03">
      <annotation name="pathway">Glyox</annotation>
      <annotation name="name">GOX1_v29</annotation>
      <reduct cfg="C#1@1 C#2@1 C#3@1 C#4@1 C#5@1 C#6@1" id="ICit_p03"/>
      <rproduct id="Suc_p03">
        <variant cfg="C#1@1 C#2@1 C#3@1 C#5@1"/>
        <variant cfg="C#2@1 C#1@1 C#5@1 C#3@1"/>
      </rproduct>
      <rproduct cfg="C#4@1 C#6@1" id="Glyox_p03"/>
    </reaction>
    <reaction bidirectional="false" id="GOX2_v30_p03">
      <annotation name="pathway">Glyox</annotation>
      <reduct cfg="C#1@1 C#2@1" id="Glyox_p03"/>
      <reduct cfg="C#1@2 C#2@2" id="AcCoA_p03"/>
      <rproduct cfg="C#1@2 C#1@1 C#2@2 C#2@1" id="Mal_p03"/>
    </reaction>
    <reaction bidirectional="false" id="ANA2_v32_p03">
      <annotation name="pathway">Amphibolic R.</annotation>
      <reduct cfg="C#1@1 C#2@1 C#3@1 C#4@1" id="Mal_p03"/>
      <rproduct cfg="C#1@1 C#2@1 C#4@1" id="Pyr_p03"/>
      <rproduct cfg="C#3@1" id="CO2_p03"/>
      <rproduct cfg="" id="NADH_p03"/>
    </reaction>
    <reaction bidirectional="false" id="ANA4_v34_p03">
      <annotation name="pathway">Amphibolic R.</annotation>
      <reduct cfg="C#1@1 C#2@1 C#3@1 C#4@1" id="OAC_p03"/>
      <reduct cfg="" id="ATP_p03"/>
      <rproduct cfg="C#1@1 C#2@1 C#4@1" id="PEP_p03"/>
      <rproduct cfg="C#3@1" id="CO2_p03"/>
    </reaction>
    <reaction id="AC1_v35_p03">
      <annotation name="pathway">Acetic Acid Formation</annotation>
      <reduct cfg="C#1@1 C#2@1" id="AcCoA_p03"/>
      <rproduct cfg="C#1@1 C#2@1" id="Ac_p03"/>
      <rproduct cfg="" id="ATP_p03"/>
    </reaction>
    <reaction id="AA9_v45_p03">
      <annotation name="pathway">Amino Acid Biosynthesis</annotation>
      <reduct cfg="C#1@1 C#2@1" id="Gly_p03"/>
      <rproduct cfg="" id="NADH_p03"/>
      <rproduct cfg="" id="NH3_p03"/>
      <rproduct cfg="C#2@1" id="CO2_p03"/>
      <rproduct cfg="C#1@1" id="MEETHF_p03"/>
    </reaction>
    <reaction bidirectional="false" id="AA7_v43_p03">
      <annotation name="pathway">Amino Acid Biosynthesis</annotation>
      <reduct cfg="C#1@1 C#2@1 C#3@1" id="_3PG_p03"/>
      <reduct cfg="C#1@2 C#2@2 C#3@2 C#4@2 C#5@2" id="Glu_p03"/>
      <rproduct cfg="" id="NADH_p03"/>
      <rproduct cfg="C#1@2 C#2@2 C#3@2 C#4@2 C#5@2" id="AKG_p03"/>
      <rproduct cfg="C#1@1 C#2@1 C#3@1" id="Ser_p03"/>
    </reaction>
    <reaction bidirectional="false" id="AA11_v47_p03">
      <annotation name="pathway">Amino Acid Biosynthesis</annotation>
      <reduct cfg="C#1@1 C#2@1" id="AcCoA_p03"/>
      <reduct cfg="" id="ATP_p03"/>
      <reduct cfg="" id="ATP_p03"/>
      <reduct cfg="" id="ATP_p03"/>
      <reduct cfg="" id="SO4_p03"/>
      <reduct cfg="" id="NADPH_p03"/>
      <reduct cfg="" id="NADPH_p03"/>
      <reduct cfg="" id="NADPH_p03"/>
      <reduct cfg="" id="NADPH_p03"/>
      <reduct cfg="C#1@10 C#2@10 C#3@10" id="Ser_p03"/>
      <rproduct cfg="C#1@10 C#2@10 C#3@10" id="Cys_p03"/>
      <rproduct cfg="C#1@1 C#2@1" id="Ac_p03"/>
    </reaction>
    <reaction bidirectional="false" id="AA10_v46_p03">
      <annotation name="pathway">Amino Acid Biosynthesis</annotation>
      <reduct cfg="C#1@1 C#2@1 C#3@1 C#4@1" id="Thr_p03"/>
      <rproduct cfg="C#1@1 C#2@1" id="AcCoA_p03"/>
      <rproduct cfg="" id="NADH_p03"/>
      <rproduct cfg="C#3@1 C#4@1" id="Gly_p03"/>
    </reaction>
    <reaction bidirectional="false" id="AA23_v42_p03">
      <annotation name="pathway">Amino Acid Biosynthesis</annotation>
      <reduct cfg="C#1@1 C#2@1 C#3@1 C#4@1 C#5@1" id="Glu_p03"/>
      <reduct cfg="C#1@2 C#2@2 C#3@2" id="Pyr_p03"/>
      <rproduct cfg="C#1@1 C#2@1 C#3@1 C#4@1 C#5@1" id="AKG_p03"/>
      <rproduct cfg="C#1@2 C#2@2 C#3@2" id="Ala_p03"/>
    </reaction>
    <reaction bidirectional="false" id="AA16_v52_p03">
      <annotation name="pathway">Amino Acid Biosynthesis</annotation>
      <reduct cfg="" id="NADPH_p03"/>
      <reduct cfg="C#1@2 C#2@2 C#3@2" id="Pyr_p03"/>
      <reduct cfg="C#1@3 C#2@3 C#3@3" id="Pyr_p03"/>
      <reduct cfg="C#1@4 C#2@4 C#3@4 C#4@4 C#5@4" id="Glu_p03"/>
      <rproduct cfg="C#3@2" id="CO2_p03"/>
      <rproduct cfg="C#1@2 C#2@2 C#1@3 C#2@3 C#3@3" id="Val_p03"/>
      <rproduct cfg="C#1@4 C#2@4 C#3@4 C#4@4 C#5@4" id="AKG_p03"/>
    </reaction>
    <reaction bidirectional="false" id="AA4_v39_p03">
      <annotation name="pathway">Amino Acid Biosynthesis</annotation>
      <reduct cfg="" id="ATP_p03"/>
      <reduct cfg="" id="ATP_p03"/>
      <reduct cfg="" id="ATP_p03"/>
      <reduct cfg="" id="ATP_p03"/>
      <reduct cfg="" id="ATP_p03"/>
      <reduct cfg="" id="NADPH_p03"/>
      <reduct cfg="C#1@7" id="CO2_p03"/>
      <reduct cfg="C#1@8 C#2@8" id="AcCoA_p03"/>
      <reduct cfg="C#1@9 C#2@9 C#3@9 C#4@9 C#5@9" id="Glu_p03"/>
      <reduct cfg="C#1@10 C#2@10 C#3@10 C#4@10 C#5@10" id="Gln_p03"/>
      <reduct cfg="C#1@11 C#2@11 C#3@11 C#4@11" id="Asp_p03"/>
      <rproduct cfg="C#2@9 C#1@9 C#4@9 C#3@9 C#5@9 C#1@7" id="Arg_p03"/>
      <rproduct cfg="C#1@8 C#2@8" id="Ac_p03"/>
      <rproduct cfg="C#2@11 C#1@11 C#4@11 C#3@11" id="Fum_p03"/>
      <rproduct cfg="C#1@10 C#2@10 C#3@10 C#4@10 C#5@10" id="AKG_p03"/>
    </reaction>
    <reaction id="Arg_bm_p03">
      <annotation name="pathway">Biomass</annotation>
      <reduct cfg="C#1@1 C#2@1 C#3@1 C#4@1 C#5@1 C#6@1" id="Arg_p03"/>
    </reaction>
    <reaction bidirectional="false" id="AA21_v57_p03">
      <annotation name="pathway">Amino Acid Biosynthesis</annotation>
      <reduct cfg="" id="ATP_p03"/>
      <reduct cfg="" id="ATP_p03"/>
      <reduct cfg="" id="ATP_p03"/>
      <reduct cfg="C#1@4 C#2@4 C#3@4 C#4@4 C#5@4" id="Gln_p03"/>
      <reduct cfg="C#1@5 C#2@5 C#3@5" id="Ser_p03"/>
      <reduct cfg="C#1@6 C#2@6 C#3@6" id="PEP_p03"/>
      <reduct cfg="C#1@7 C#2@7 C#3@7" id="PEP_p03"/>
      <reduct cfg="C#1@8 C#2@8 C#3@8 C#4@8" id="E4P_p03"/>
      <reduct cfg="" id="NADPH_p03"/>
      <reduct cfg="C#1@10 C#2@10 C#3@10 C#4@10 C#5@10" id="R5P_p03"/>
      <rproduct cfg="C#3@10 C#1@10 C#2@10" id="GAP_p03"/>
      <rproduct cfg="C#3@8 C#4@8 C#1@8 C#2@8 C#1@5 C#5@10 C#4@10 C#1@6 C#2@5 C#2@6 C#3@5" id="Trp_p03"/>
      <rproduct cfg="C#3@6" id="CO2_p03"/>
      <rproduct cfg="C#1@4 C#2@4 C#3@4 C#4@4 C#5@4" id="Glu_p03"/>
      <rproduct cfg="C#1@7 C#2@7 C#3@7" id="Pyr_p03"/>
    </reaction>
    <reaction bidirectional="false" id="AA19_v55_p03">
      <annotation name="pathway">Amino Acid Biosynthesis</annotation>
      <reduct cfg="" id="NADPH_p03"/>
      <reduct cfg="" id="ATP_p03"/>
      <reduct cfg="C#1@3 C#2@3 C#3@3" id="PEP_p03"/>
      <reduct cfg="C#1@4 C#2@4 C#3@4" id="PEP_p03"/>
      <reduct cfg="C#1@5 C#2@5 C#3@5 C#4@5" id="E4P_p03"/>
      <reduct cfg="C#1@6 C#2@6 C#3@6 C#4@6 C#5@6" id="Glu_p03"/>
      <rproduct cfg="C#3@5 C#1@5 C#4@5 C#1@4 C#2@5 C#1@3 C#2@4 C#2@3 C#3@3" id="Phe_p03"/>
      <rproduct cfg="C#3@4" id="CO2_p03"/>
      <rproduct cfg="C#1@6 C#2@6 C#3@6 C#4@6 C#5@6" id="AKG_p03"/>
    </reaction>
    <reaction bidirectional="false" id="AA20_v56_p03">
      <annotation name="pathway">Amino Acid Biosynthesis</annotation>
      <reduct cfg="" id="NADPH_p03"/>
      <reduct cfg="C#1@2 C#2@2 C#3@2 C#4@2 C#5@2" id="Glu_p03"/>
      <reduct cfg="C#1@3 C#2@3 C#3@3" id="PEP_p03"/>
      <reduct cfg="C#1@4 C#2@4 C#3@4" id="PEP_p03"/>
      <reduct cfg="C#1@5 C#2@5 C#3@5 C#4@5" id="E4P_p03"/>
      <reduct cfg="" id="ATP_p03"/>
      <rproduct cfg="" id="NADH_p03"/>
      <rproduct cfg="C#1@4 C#2@5 C#1@5 C#4@5 C#1@3 C#2@4 C#3@5 C#2@3 C#3@3" id="Tyr_p03"/>
      <rproduct cfg="C#1@2 C#2@2 C#3@2 C#4@2 C#5@2" id="AKG_p03"/>
      <rproduct cfg="C#3@4" id="CO2_p03"/>
    </reaction>
    <reaction bidirectional="false" id="AA22_v58_p03">
      <annotation name="pathway">Amino Acid Biosynthesis</annotation>
      <reduct cfg="" id="ATP_p03"/>
      <reduct cfg="" id="ATP_p03"/>
      <reduct cfg="" id="ATP_p03"/>
      <reduct cfg="" id="ATP_p03"/>
      <reduct cfg="" id="ATP_p03"/>
      <reduct cfg="C#1@6" id="FTHF_p03"/>
      <reduct cfg="C#1@7 C#2@7 C#3@7 C#4@7" id="Asp_p03"/>
      <reduct cfg="C#1@8 C#2@8 C#3@8 C#4@8 C#5@8" id="R5P_p03"/>
      <reduct cfg="C#1@9 C#2@9 C#3@9 C#4@9 C#5@9" id="Gln_p03"/>
      <rproduct cfg="" id="NADH_p03"/>
      <rproduct cfg="" id="NADH_p03"/>
      <rproduct cfg="C#1@9 C#2@9 C#3@9 C#4@9 C#5@9" id="AKG_p03"/>
      <rproduct cfg="C#3@8 C#5@8 C#1@6 C#4@8 C#2@8 C#1@8" id="His_p03"/>
      <rproduct cfg="C#2@7 C#1@7 C#4@7 C#3@7" id="Fum_p03"/>
    </reaction>
    <reaction id="His_bm_p03">
      <annotation name="pathway">Biomass</annotation>
      <reduct cfg="C#1@1 C#2@1 C#3@1 C#4@1 C#5@1 C#6@1" id="His_p03"/>
    </reaction>
    <reaction id="Trp_bm_p03">
      <annotation name="pathway">Biomass</annotation>
      <reduct cfg="C#1@1 C#2@1 C#3@1 C#4@1 C#5@1 C#6@1 C#7@1 C#8@1 C#9@1 C#10@1 C#11@1" id="Trp_p03"/>
    </reaction>
    <reaction id="Thr_bm_p03">
      <annotation name="pathway">Biomass</annotation>
      <reduct cfg="C#1@1 C#2@1 C#3@1 C#4@1" id="Thr_p03"/>
    </reaction>
    <reaction bidirectional="false" id="AA12_v48___1_p03 AA12_v48___2_p03 AA12_v48___3_p03 AA12_v48___4_p03">
      <annotation name="pathway">Amino Acid Biosynthesis</annotation>
      <annotation name="name">AA12_v48</annotation>
      <reduct cfg="C#1@1 C#2@1 C#3@1 C#4@1" id="Asp_p03"/>
      <reduct cfg="C#1@2 C#2@2 C#3@2 C#4@2 C#5@2" id="Glu_p03"/>
      <reduct cfg="" id="NADPH_p03"/>
      <reduct cfg="" id="NADPH_p03"/>
      <reduct cfg="C#1@5 C#2@5 C#3@5 C#4@5" id="SucCoA_p03"/>
      <reduct cfg="C#1@6 C#2@6 C#3@6" id="Pyr_p03"/>
      <reduct cfg="" id="ATP_p03"/>
      <rproduct id="LL_DAP_p03">
        <variant cfg="C#3@1 C#1@6 C#1@1 C#2@6 C#2@1 C#3@6 C#4@1"/>
        <variant cfg="C#3@1 C#1@1 C#1@6 C#2@1 C#2@6 C#4@1 C#3@6"/>
      </rproduct>
      <rproduct cfg="C#1@2 C#2@2 C#3@2 C#4@2 C#5@2" id="AKG_p03"/>
      <rproduct id="Suc_p03">
        <variant cfg="C#1@5 C#2@5 C#3@5 C#4@5"/>
        <variant cfg="C#2@5 C#1@5 C#4@5 C#3@5"/>
      </rproduct>
    </reaction>
    <reaction bidirectional="false" id="AA6_v41_p03">
      <annotation name="pathway">Amino Acid Biosynthesis</annotation>
      <reduct cfg="" id="ATP_p03"/>
      <reduct cfg="" id="ATP_p03"/>
      <reduct cfg="C#1@3 C#2@3 C#3@3 C#4@3" id="Asp_p03"/>
      <reduct cfg="" id="NH3_p03"/>
      <rproduct cfg="C#1@3 C#2@3 C#3@3 C#4@3" id="Asn_p03"/>
    </reaction>
    <reaction bidirectional="false" id="AA14_v50_p03">
      <annotation name="pathway">Amino Acid Biosynthesis</annotation>
      <reduct cfg="" id="NADPH_p03"/>
      <reduct cfg="" id="NADPH_p03"/>
      <reduct cfg="C#1@3 C#2@3 C#3@3 C#4@3" id="Asp_p03"/>
      <reduct cfg="" id="ATP_p03"/>
      <reduct cfg="" id="ATP_p03"/>
      <rproduct cfg="C#3@3 C#1@3 C#2@3 C#4@3" id="Thr_p03"/>
    </reaction>
    <reaction bidirectional="false" id="AA15_v51___1_p03 AA15_v51___2_p03">
      <annotation name="pathway">Amino Acid Biosynthesis</annotation>
      <annotation name="name">AA15_v51</annotation>
      <reduct cfg="C#1@1 C#2@1 C#3@1 C#4@1" id="SucCoA_p03"/>
      <reduct cfg="" id="ATP_p03"/>
      <reduct cfg="C#1@3 C#2@3 C#3@3 C#4@3" id="Asp_p03"/>
      <reduct cfg="" id="NADPH_p03"/>
      <reduct cfg="" id="NADPH_p03"/>
      <reduct cfg="C#1@6" id="METHF_p03"/>
      <reduct cfg="C#1@7 C#2@7 C#3@7" id="Cys_p03"/>
      <rproduct cfg="C#1@7 C#2@7 C#3@7" id="Pyr_p03"/>
      <rproduct cfg="C#1@6 C#1@3 C#3@3 C#2@3 C#4@3" id="Met_p03"/>
      <rproduct cfg="" id="NH3_p03"/>
      <rproduct id="Suc_p03">
        <variant cfg="C#1@1 C#2@1 C#3@1 C#4@1"/>
        <variant cfg="C#2@1 C#1@1 C#4@1 C#3@1"/>
      </rproduct>
    </reaction>
    <reaction bidirectional="false" id="AA18_v54_p03">
      <annotation name="pathway">Amino Acid Biosynthesis</annotation>
      <reduct cfg="C#1@1 C#2@1 C#3@1 C#4@1 C#5@1" id="Glu_p03"/>
      <reduct cfg="" id="NADPH_p03"/>
      <reduct cfg="C#1@3 C#2@3 C#3@3 C#4@3" id="Thr_p03"/>
      <reduct cfg="C#1@4 C#2@4 C#3@4" id="Pyr_p03"/>
      <rproduct cfg="C#1@4 C#2@3 C#1@3 C#2@4 C#3@3 C#4@3" id="Ile_p03"/>
      <rproduct cfg="" id="NH3_p03"/>
      <rproduct cfg="C#3@4" id="CO2_p03"/>
      <rproduct cfg="C#1@1 C#2@1 C#3@1 C#4@1 C#5@1" id="AKG_p03"/>
    </reaction>
    <reaction bidirectional="false" id="AA13_v49___1_p03 AA13_v49___2_p03">
      <annotation name="pathway">Amino Acid Biosynthesis</annotation>
      <annotation name="name">AA13_v49</annotation>
      <reduct id="LL_DAP_p03">
        <variant cfg="C#1@1 C#2@1 C#3@1 C#4@1 C#5@1 C#6@1 C#7@1"/>
        <variant cfg="C#1@1 C#3@1 C#2@1 C#5@1 C#4@1 C#7@1 C#6@1"/>
      </reduct>
      <rproduct cfg="C#6@1" id="CO2_p03"/>
      <rproduct cfg="C#1@1 C#2@1 C#3@1 C#4@1 C#5@1 C#7@1" id="Lys_p03"/>
    </reaction>
    <reaction bidirectional="false" id="AA5_v40_p03">
      <annotation name="pathway">Amino Acid Biosynthesis</annotation>
      <reduct cfg="C#1@1 C#2@1 C#3@1 C#4@1 C#5@1" id="Glu_p03"/>
      <reduct cfg="C#1@2 C#2@2 C#3@2 C#4@2" id="OAC_p03"/>
      <rproduct cfg="C#1@1 C#2@1 C#3@1 C#4@1 C#5@1" id="AKG_p03"/>
      <rproduct cfg="C#1@2 C#2@2 C#3@2 C#4@2" id="Asp_p03"/>
    </reaction>
    <reaction bidirectional="false" id="AA17_v53_p03">
      <annotation name="pathway">Amino Acid Biosynthesis</annotation>
      <reduct cfg="C#1@1 C#2@1 C#3@1 C#4@1 C#5@1" id="Glu_p03"/>
      <reduct cfg="C#1@2 C#2@2" id="AcCoA_p03"/>
      <reduct cfg="C#1@3 C#2@3 C#3@3" id="Pyr_p03"/>
      <reduct cfg="C#1@4 C#2@4 C#3@4" id="Pyr_p03"/>
      <reduct cfg="" id="NADPH_p03"/>
      <rproduct cfg="C#1@1 C#2@1 C#3@1 C#4@1 C#5@1" id="AKG_p03"/>
      <rproduct cfg="C#1@4 C#1@3 C#2@4 C#2@3 C#1@2 C#2@2" id="Leu_p03"/>
      <rproduct cfg="" id="NADH_p03"/>
      <rproduct cfg="C#3@3" id="CO2_p03"/>
      <rproduct cfg="C#3@4" id="CO2_p03"/>
    </reaction>
    <reaction id="Leu_bm_p03">
      <annotation name="pathway">Biomass</annotation>
      <reduct cfg="C#1@1 C#2@1 C#3@1 C#4@1 C#5@1 C#6@1" id="Leu_p03"/>
    </reaction>
    <reaction bidirectional="false" id="C2_v60_p03">
      <annotation name="pathway">One Carbon Metabolism</annotation>
      <reduct cfg="C#1@1" id="MEETHF_p03"/>
      <rproduct cfg="C#1@1" id="FTHF_p03"/>
      <rproduct cfg="" id="NADPH_p03"/>
    </reaction>
    <reaction bidirectional="false" id="C1_v59_p03">
      <annotation name="pathway">One Carbon Metabolism</annotation>
      <reduct cfg="C#1@1" id="MEETHF_p03"/>
      <reduct cfg="" id="NADH_p03"/>
      <rproduct cfg="C#1@1" id="METHF_p03"/>
    </reaction>
    <reaction bidirectional="false" id="OXP2_v62_p03">
      <annotation name="pathway">Oxidative Phosphorylation</annotation>
      <reduct cfg="" id="FADH2_p03"/>
      <reduct cfg="" id="FADH2_p03"/>
      <reduct cfg="" id="O2_p03"/>
      <rproduct id="ATP_p03"/>
      <rproduct id="ATP_p03"/>
    </reaction>
    <reaction bidirectional="false" id="OXP1_v61_p03">
      <annotation name="pathway">Oxidative Phosphorylation</annotation>
      <reduct cfg="" id="NADH_p03"/>
      <reduct cfg="" id="NADH_p03"/>
      <reduct cfg="" id="O2_p03"/>
      <rproduct id="ATP_p03"/>
      <rproduct id="ATP_p03"/>
      <rproduct id="ATP_p03"/>
      <rproduct id="ATP_p03"/>
    </reaction>
    <reaction bidirectional="false" id="TP4_v68_p03">
      <annotation name="pathway">Transport</annotation>
      <reduct cfg="" id="NH3_ext_p03"/>
      <rproduct id="NH3_p03"/>
    </reaction>
    <reaction id="TP1_v65_p03">
      <annotation name="pathway">Transport</annotation>
      <reduct cfg="C#1@1 C#2@1" id="Ac_p03"/>
    </reaction>
    <reaction id="ATPH1_v64_p03">
      <annotation name="pathway">ATP Hydrolysis</annotation>
      <reduct cfg="" id="ATP_p03"/>
    </reaction>
    <reaction id="TP2_v66_p03">
      <annotation name="pathway">Transport</annotation>
      <reduct cfg="C#1@1" id="CO2_p03"/>
    </reaction>
    <reaction bidirectional="false" id="GAS2_v71_p03">
      <annotation name="pathway">CO2 Exchange</annotation>
      <reduct cfg="C#1@1" id="CO2_unlabeled_p03"/>
      <reduct cfg="C#1@2" id="CO2_p03"/>
      <rproduct cfg="C#1@1" id="CO2_p03"/>
      <rproduct cfg="C#1@2" id="CO2_out_p03"/>
    </reaction>
    <reaction bidirectional="false" id="TP5_v69_p03">
      <annotation name="pathway">Transport</annotation>
      <reduct cfg="" id="SO4_ext_p03"/>
      <rproduct id="SO4_p03"/>
    </reaction>
    <reaction id="TH1_v63_p03">
      <annotation name="pathway">Transhydrogenation</annotation>
      <reduct cfg="" id="NADH_p03"/>
      <rproduct id="NADPH_p03"/>
    </reaction>
    <reaction bidirectional="false" id="TP3_v67_p03">
      <annotation name="pathway">Transport</annotation>
      <reduct cfg="" id="O2_ext_p03"/>
      <rproduct id="O2_p03"/>
    </reaction>
    <reaction id="Asp_bm_p03">
      <annotation name="pathway">Biomass</annotation>
      <reduct cfg="C#1@1 C#2@1 C#3@1 C#4@1" id="Asp_p03"/>
    </reaction>
    <reaction bidirectional="false" id="GAS1_CO2_ext_p03">
      <annotation name="pathway">CO2 Exchange</annotation>
      <reduct cfg="C#1@1" id="CO2_unlabeled_in_p03"/>
      <rproduct cfg="C#1@1" id="CO2_unlabeled_p03"/>
    </reaction>
    <reaction id="GAS3_CO2_out_p03">
      <annotation name="pathway">CO2 Exchange</annotation>
      <reduct cfg="C#1@1" id="CO2_out_p03"/>
    </reaction>
    <reaction id="ATP_bm_p03">
      <annotation name="pathway">Biomass</annotation>
      <reduct cfg="" id="ATP_p03"/>
    </reaction>
    <reaction id="NADPH_bm_p03">
      <annotation name="pathway">Biomass</annotation>
      <reduct cfg="" id="NADPH_p03"/>
    </reaction>
    <reaction bidirectional="false" id="NADH_bm_p03">
      <annotation name="pathway">Biomass</annotation>
      <reduct cfg="" id="NADH_ext_p03"/>
      <rproduct id="NADH_p03"/>
    </reaction>
    <reaction bidirectional="false" id="mu2_v70_p03">
      <annotation name="pathway">Biomass</annotation>
      <reduct cfg="" id="BM_p03"/>
      <rproduct id="BM_out_p03"/>
    </reaction>
    <reaction id="mu_3_p03">
      <annotation name="pathway">Biomass</annotation>
      <reduct cfg="" id="BM_out_p03"/>
    </reaction>
    <!-- reactions for duplicate 4 -->
    <reaction bidirectional="false" id="EMP1_v1_p04">
      <annotation name="pathway">Glycolysis</annotation>
      <reduct cfg="C#1@1 C#2@1 C#3@1" id="PEP_p04"/>
      <rproduct cfg="C#1@1 C#2@1 C#3@1" id="Pyr_p04"/>
    </reaction>
    <reaction id="EMP2_v2_p04">
      <annotation name="pathway">Glycolysis</annotation>
      <reduct cfg="C#1@1 C#2@1 C#3@1 C#4@1 C#5@1 C#6@1" id="G6P_p04"/>
      <rproduct cfg="C#1@1 C#6@1 C#2@1 C#3@1 C#4@1 C#5@1" id="F6P_p04"/>
    </reaction>
    <reaction bidirectional="false" id="EMP3_v3_p04">
      <annotation name="pathway">Glycolysis</annotation>
      <reduct cfg="C#1@1 C#2@1 C#3@1 C#4@1 C#5@1 C#6@1" id="F6P_p04"/>
      <reduct cfg="" id="ATP_p04"/>
      <rproduct cfg="C#1@1 C#2@1 C#3@1 C#4@1 C#5@1 C#6@1" id="FBP_p04"/>
    </reaction>
    <reaction id="EMP4_v4_p04">
      <annotation name="pathway">Glycolysis</annotation>
      <reduct cfg="C#1@1 C#2@1 C#3@1 C#4@1 C#5@1 C#6@1" id="FBP_p04"/>
      <rproduct cfg="C#4@1 C#1@1 C#3@1" id="GAP_p04"/>
      <rproduct cfg="C#5@1 C#2@1 C#6@1" id="DHAP_p04"/>
    </reaction>
    <reaction id="EMP5_v5_p04">
      <annotation name="pathway">Glycolysis</annotation>
      <reduct cfg="C#1@1 C#2@1 C#3@1" id="DHAP_p04"/>
      <rproduct cfg="C#1@1 C#2@1 C#3@1" id="GAP_p04"/>
    </reaction>
    <reaction id="EMP6_v6_p04">
      <annotation name="pathway">Glycolysis</annotation>
      <reduct cfg="C#1@1 C#2@1 C#3@1" id="GAP_p04"/>
      <rproduct cfg="C#2@1 C#3@1 C#1@1" id="_3PG_p04"/>
      <rproduct cfg="" id="ATP_p04"/>
      <rproduct cfg="" id="NADH_p04"/>
    </reaction>
    <reaction id="EMP7_v7_p04">
      <annotation name="pathway">Glycolysis</annotation>
      <reduct cfg="C#1@1 C#2@1 C#3@1" id="_3PG_p04"/>
      <rproduct cfg="C#1@1 C#2@1 C#3@1" id="PEP_p04"/>
    </reaction>
    <reaction bidirectional="false" id="EMP8_v8_p04">
      <annotation name="pathway">Glycolysis</annotation>
      <reduct cfg="C#1@1 C#2@1 C#3@1" id="PEP_p04"/>
      <rproduct cfg="C#1@1 C#2@1 C#3@1" id="Pyr_p04"/>
      <rproduct cfg="" id="ATP_p04"/>
    </reaction>
    <reaction bidirectional="false" id="TCA1_v20_p04">
      <annotation name="pathway">TCA</annotation>
      <reduct cfg="C#1@1 C#2@1 C#3@1" id="Pyr_p04"/>
      <rproduct cfg="C#1@1 C#2@1" id="AcCoA_p04"/>
      <rproduct cfg="C#3@1" id="CO2_p04"/>
      <rproduct cfg="" id="NADH_p04"/>
    </reaction>
    <reaction bidirectional="false" id="TCA2_v21_p04">
      <annotation name="pathway">TCA</annotation>
      <reduct cfg="C#1@1 C#2@1" id="AcCoA_p04"/>
      <reduct cfg="C#1@2 C#2@2 C#3@2 C#4@2" id="OAC_p04"/>
      <rproduct cfg="C#1@1 C#1@2 C#2@1 C#3@2 C#4@2 C#2@2" id="Cit_p04"/>
    </reaction>
    <reaction id="TCA4_v23_p04">
      <annotation name="pathway">TCA</annotation>
      <reduct cfg="C#1@1 C#2@1 C#3@1 C#4@1 C#5@1 C#6@1" id="ICit_p04"/>
      <rproduct cfg="C#2@1 C#1@1 C#4@1 C#3@1 C#6@1" id="AKG_p04"/>
      <rproduct cfg="C#5@1" id="CO2_p04"/>
      <rproduct cfg="" id="NADPH_p04"/>
    </reaction>
    <reaction id="TCA6_v25___1_p04 TCA6_v25___2_p04">
      <annotation name="pathway">TCA</annotation>
      <annotation name="name">TCA6_v25</annotation>
      <reduct cfg="C#1@1 C#2@1 C#3@1 C#4@1" id="SucCoA_p04"/>
      <rproduct id="Suc_p04">
        <variant cfg="C#1@1 C#2@1 C#3@1 C#4@1"/>
        <variant cfg="C#2@1 C#1@1 C#4@1 C#3@1"/>
      </rproduct>
      <rproduct cfg="" id="ATP_p04"/>
    </reaction>
    <reaction id="TCA7_v26___1_p04 TCA7_v26___2_p04">
      <annotation name="pathway">TCA</annotation>
      <annotation name="name">TCA7_v26</annotation>
      <reduct cfg="C#1@1 C#2@1 C#3@1 C#4@1" id="Suc_p04"/>
      <rproduct id="Fum_p04">
        <variant cfg="C#1@1 C#2@1 C#3@1 C#4@1"/>
        <variant cfg="C#2@1 C#1@1 C#4@1 C#3@1"/>
      </rproduct>
      <rproduct cfg="" id="FADH2_p04"/>
    </reaction>
    <reaction id="TCA8_v27___1_p04 TCA8_v27___2_p04">
      <annotation name="pathway">TCA</annotation>
      <annotation name="name">TCA8_v27</annotation>
      <reduct id="Fum_p04">
        <variant cfg="C#1@1 C#2@1 C#3@1 C#4@1"/>
        <variant cfg="C#2@1 C#1@1 C#4@1 C#3@1"/>
      </reduct>
      <rproduct cfg="C#2@1 C#1@1 C#4@1 C#3@1" id="Mal_p04"/>
    </reaction>
    <reaction id="TCA9_v28_p04">
      <annotation name="pathway">TCA</annotation>
      <reduct cfg="C#1@1 C#2@1 C#3@1 C#4@1" id="Mal_p04"/>
      <rproduct cfg="C#1@1 C#2@1 C#3@1 C#4@1" id="OAC_p04"/>
      <rproduct cfg="" id="NADH_p04"/>
    </reaction>
    <reaction bidirectional="false" id="PPP1_v9_p04">
      <annotation name="pathway">PPP</annotation>
      <reduct cfg="C#1@1 C#2@1 C#3@1 C#4@1 C#5@1 C#6@1" id="G6P_p04"/>
      <rproduct cfg="C#1@1 C#2@1 C#3@1 C#4@1 C#5@1 C#6@1" id="_6PG_p04"/>
      <rproduct cfg="" id="NADPH_p04"/>
    </reaction>
    <reaction id="PPP3_v11_p04">
      <annotation name="pathway">PPP</annotation>
      <reduct cfg="C#1@1 C#2@1 C#3@1 C#4@1 C#5@1" id="Ru5P_p04"/>
      <rproduct cfg="C#1@1 C#2@1 C#3@1 C#4@1 C#5@1" id="X5P_p04"/>
    </reaction>
    <reaction id="PPP4_v12_p04">
      <annotation name="pathway">PPP</annotation>
      <reduct cfg="C#1@1 C#2@1 C#3@1 C#4@1 C#5@1" id="Ru5P_p04"/>
      <rproduct cfg="C#2@1 C#4@1 C#5@1 C#3@1 C#1@1" id="R5P_p04"/>
    </reaction>
    <reaction bidirectional="false" id="ANA3_v33_p04">
      <annotation name="pathway">Amphibolic R.</annotation>
      <reduct cfg="C#1@1 C#2@1 C#3@1" id="PEP_p04"/>
      <reduct cfg="C#1@2" id="CO2_p04"/>
      <rproduct cfg="C#1@1 C#2@1 C#1@2 C#3@1" id="OAC_p04"/>
    </reaction>
    <reaction bidirectional="false" id="ANA1_v31_p04">
      <annotation name="pathway">Amphibolic R.</annotation>
      <reduct cfg="C#1@1 C#2@1 C#3@1 C#4@1" id="Mal_p04"/>
      <rproduct cfg="C#1@1 C#2@1 C#4@1" id="Pyr_p04"/>
      <rproduct cfg="" id="NADPH_p04"/>
      <rproduct cfg="C#3@1" id="CO2_p04"/>
    </reaction>
    <reaction bidirectional="false" id="AA1_v36_p04">
      <annotation name="pathway">Amino Acid Biosynthesis</annotation>
      <reduct cfg="C#1@1 C#2@1 C#3@1 C#4@1 C#5@1" id="AKG_p04"/>
      <reduct cfg="" id="NADPH_p04"/>
      <reduct cfg="" id="NH3_p04"/>
      <rproduct cfg="C#1@1 C#2@1 C#3@1 C#4@1 C#5@1" id="Glu_p04"/>
    </reaction>
    <reaction bidirectional="false" id="AA3_v38_p04">
      <annotation name="pathway">Amino Acid Biosynthesis</annotation>
      <reduct cfg="C#1@1 C#2@1 C#3@1 C#4@1 C#5@1" id="Glu_p04"/>
      <reduct cfg="" id="NADPH_p04"/>
      <reduct cfg="" id="NADPH_p04"/>
      <reduct cfg="" id="ATP_p04"/>
      <rproduct cfg="C#2@1 C#1@1 C#4@1 C#3@1 C#5@1" id="Pro_p04"/>
    </reaction>
    <reaction bidirectional="false" id="AA2_v37_p04">
      <annotation name="pathway">Amino Acid Biosynthesis</annotation>
      <reduct cfg="C#1@1 C#2@1 C#3@1 C#4@1 C#5@1" id="Glu_p04"/>
      <reduct cfg="" id="NH3_p04"/>
      <reduct cfg="" id="ATP_p04"/>
      <rproduct cfg="C#1@1 C#2@1 C#3@1 C#4@1 C#5@1" id="Gln_p04"/>
    </reaction>
    <reaction id="G6P_bm_p04">
      <annotation name="pathway">Biomass</annotation>
      <reduct cfg="C#1@1 C#2@1 C#3@1 C#4@1 C#5@1 C#6@1" id="G6P_p04"/>
    </reaction>
    <reaction id="F6P_bm_p04">
      <annotation name="pathway">Biomass</annotation>
      <reduct cfg="C#1@1 C#2@1 C#3@1 C#4@1 C#5@1 C#6@1" id="F6P_p04"/>
    </reaction>
    <reaction id="R5P_bm_p04">
      <annotation name="pathway">Biomass</annotation>
      <reduct cfg="C#1@1 C#2@1 C#3@1 C#4@1 C#5@1" id="R5P_p04"/>
    </reaction>
    <reaction id="_3PG_bm_p04">
      <annotation name="pathway">Biomass</annotation>
      <reduct cfg="C#1@1 C#2@1 C#3@1" id="_3PG_p04"/>
    </reaction>
    <reaction id="PEP_bm_p04">
      <annotation name="pathway">Biomass</annotation>
      <reduct cfg="C#1@1 C#2@1 C#3@1" id="PEP_p04"/>
    </reaction>
    <reaction id="Pyr_bm_p04">
      <annotation name="pathway">Biomass</annotation>
      <reduct cfg="C#1@1 C#2@1 C#3@1" id="Pyr_p04"/>
    </reaction>
    <reaction id="AcCoA_bm_p04">
      <annotation name="pathway">Biomass</annotation>
      <reduct cfg="C#1@1 C#2@1" id="AcCoA_p04"/>
    </reaction>
    <reaction id="AKG_bm_p04">
      <annotation name="pathway">Biomass</annotation>
      <reduct cfg="C#1@1 C#2@1 C#3@1 C#4@1 C#5@1" id="AKG_p04"/>
    </reaction>
    <reaction id="OAC_bm_p04">
      <annotation name="pathway">Biomass</annotation>
      <reduct cfg="C#1@1 C#2@1 C#3@1 C#4@1" id="OAC_p04"/>
    </reaction>
    <reaction id="Tyr_bm_p04">
      <annotation name="pathway">Biomass</annotation>
      <reduct cfg="C#1@1 C#2@1 C#3@1 C#4@1 C#5@1 C#6@1 C#7@1 C#8@1 C#9@1" id="Tyr_p04"/>
    </reaction>
    <reaction id="Phe_bm_p04">
      <annotation name="pathway">Biomass</annotation>
      <reduct cfg="C#1@1 C#2@1 C#3@1 C#4@1 C#5@1 C#6@1 C#7@1 C#8@1 C#9@1" id="Phe_p04"/>
    </reaction>
    <reaction id="Ala_bm_p04">
      <annotation name="pathway">Biomass</annotation>
      <reduct cfg="C#1@1 C#2@1 C#3@1" id="Ala_p04"/>
    </reaction>
    <reaction id="Val_bm_p04">
      <annotation name="pathway">Biomass</annotation>
      <reduct cfg="C#1@1 C#2@1 C#3@1 C#4@1 C#5@1" id="Val_p04"/>
    </reaction>
    <reaction bidirectional="false" id="mu1_p04">
      <annotation name="pathway">Biomass</annotation>
      <reduct cfg="" id="BM_ext_p04"/>
      <rproduct id="BM_p04"/>
    </reaction>
    <reaction id="Pro_bm_p04">
      <annotation name="pathway">Biomass</annotation>
      <reduct cfg="C#1@1 C#2@1 C#3@1 C#4@1 C#5@1" id="Pro_p04"/>
    </reaction>
    <reaction id="Gln_bm_p04">
      <annotation name="pathway">Biomass</annotation>
      <reduct cfg="C#1@1 C#2@1 C#3@1 C#4@1 C#5@1" id="Gln_p04"/>
    </reaction>
    <reaction id="Glu_bm_p04">
      <annotation name="pathway">Biomass</annotation>
      <reduct cfg="C#1@1 C#2@1 C#3@1 C#4@1 C#5@1" id="Glu_p04"/>
    </reaction>
    <reaction id="Asn_bm_p04">
      <annotation name="pathway">Biomass</annotation>
      <reduct cfg="C#1@1 C#2@1 C#3@1 C#4@1" id="Asn_p04"/>
    </reaction>
    <reaction id="Ile_bm_p04">
      <annotation name="pathway">Biomass</annotation>
      <reduct cfg="C#1@1 C#2@1 C#3@1 C#4@1 C#5@1 C#6@1" id="Ile_p04"/>
    </reaction>
    <reaction id="Met_bm_p04">
      <annotation name="pathway">Biomass</annotation>
      <reduct cfg="C#1@1 C#2@1 C#3@1 C#4@1 C#5@1" id="Met_p04"/>
    </reaction>
    <reaction id="Ser_bm_p04">
      <annotation name="pathway">Biomass</annotation>
      <reduct cfg="C#1@1 C#2@1 C#3@1" id="Ser_p04"/>
    </reaction>
    <reaction id="Gly_bm_p04">
      <annotation name="pathway">Biomass</annotation>
      <reduct cfg="C#1@1 C#2@1" id="Gly_p04"/>
    </reaction>
    <reaction id="Cys_bm_p04">
      <annotation name="pathway">Biomass</annotation>
      <reduct cfg="C#1@1 C#2@1 C#3@1" id="Cys_p04"/>
    </reaction>
    <reaction id="AA8_v44_p04">
      <annotation name="pathway">Amino Acid Biosynthesis</annotation>
      <reduct cfg="C#1@1 C#2@1 C#3@1" id="Ser_p04"/>
      <rproduct cfg="C#2@1 C#3@1" id="Gly_p04"/>
      <rproduct cfg="C#1@1" id="MEETHF_p04"/>
    </reaction>
    <reaction id="MEETHF_bm_p04">
      <annotation name="pathway">Biomass</annotation>
      <reduct cfg="C#1@1" id="MEETHF_p04"/>
    </reaction>
    <reaction id="Lys_bm_p04">
      <annotation name="pathway">Biomass</annotation>
      <reduct cfg="C#1@1 C#2@1 C#3@1 C#4@1 C#5@1 C#6@1" id="Lys_p04"/>
    </reaction>
    <reaction bidirectional="false" id="Glc_upt_p04">
      <annotation name="pathway">UPT</annotation>
      <reduct cfg="C#1@1 C#2@1 C#3@1 C#4@1 C#5@1 C#6@1" id="Gluc_ext_p04"/>
      <rproduct cfg="C#1@1 C#2@1 C#3@1 C#4@1 C#5@1 C#6@1" id="G6P_p04"/>
    </reaction>
    <reaction bidirectional="false" id="PPP2_v10_p04">
      <annotation name="pathway">PPP</annotation>
      <reduct cfg="C#1@1 C#2@1 C#3@1 C#4@1 C#5@1 C#6@1" id="_6PG_p04"/>
      <rproduct cfg="C#5@1 C#1@1 C#4@1 C#2@1 C#3@1" id="Ru5P_p04"/>
      <rproduct cfg="C#6@1" id="CO2_p04"/>
      <rproduct cfg="" id="NADPH_p04"/>
    </reaction>
    <reaction id="PPP5_v13_p04">
      <annotation name="pathway">PPP</annotation>
      <reduct cfg="C#1@1 C#2@1 C#3@1 C#4@1 C#5@1" id="X5P_p04"/>
      <rproduct cfg="C#5@1 C#2@1 C#4@1" id="GAP_p04"/>
      <rproduct cfg="C#1@1 C#3@1" id="TK_C2_p04"/>
    </reaction>
    <reaction id="PPP6_v14_p04">
      <annotation name="pathway">PPP</annotation>
      <reduct cfg="C#1@1 C#2@1 C#3@1 C#4@1 C#5@1 C#6@1" id="F6P_p04"/>
      <rproduct cfg="C#6@1 C#2@1" id="TK_C2_p04"/>
      <rproduct cfg="C#5@1 C#1@1 C#4@1 C#3@1" id="E4P_p04"/>
    </reaction>
    <reaction id="PPP7_v15_p04">
      <annotation name="pathway">PPP</annotation>
      <reduct cfg="C#1@1 C#2@1" id="TK_C2_p04"/>
      <reduct cfg="C#1@2 C#2@2 C#3@2 C#4@2 C#5@2" id="R5P_p04"/>
      <rproduct cfg="C#1@1 C#5@2 C#2@1 C#4@2 C#1@2 C#3@2 C#2@2" id="S7P_p04"/>
    </reaction>
    <reaction id="GAP_bm_p04">
      <annotation name="pathway">Biomass</annotation>
      <reduct cfg="C#1@1 C#2@1 C#3@1" id="GAP_p04"/>
    </reaction>
    <reaction id="PPP8_v16_p04">
      <annotation name="pathway">PPP</annotation>
      <reduct cfg="C#1@1 C#2@1 C#3@1" id="TA_C3_p04"/>
      <reduct cfg="C#1@2 C#2@2 C#3@2" id="GAP_p04"/>
      <rproduct cfg="C#2@2 C#3@1 C#3@2 C#1@2 C#1@1 C#2@1" id="F6P_p04"/>
    </reaction>
    <reaction id="PPP9_v17_p04">
      <annotation name="pathway">PPP</annotation>
      <reduct cfg="C#1@1 C#2@1 C#3@1 C#4@1 C#5@1 C#6@1 C#7@1" id="S7P_p04"/>
      <rproduct cfg="C#1@1 C#3@1 C#5@1" id="TA_C3_p04"/>
      <rproduct cfg="C#7@1 C#2@1 C#6@1 C#4@1" id="E4P_p04"/>
    </reaction>
    <reaction bidirectional="false" id="PPP10_v18_p04">
      <annotation name="pathway">EDP</annotation>
      <reduct cfg="C#1@1 C#2@1 C#3@1 C#4@1 C#5@1 C#6@1" id="_6PG_p04"/>
      <rproduct cfg="C#4@1 C#1@1 C#3@1 C#5@1 C#2@1 C#6@1" id="KDPG_p04"/>
    </reaction>
    <reaction bidirectional="false" id="PPP11_v19_p04">
      <annotation name="pathway">EDP</annotation>
      <reduct cfg="C#1@1 C#2@1 C#3@1 C#4@1 C#5@1 C#6@1" id="KDPG_p04"/>
      <rproduct cfg="C#1@1 C#4@1 C#6@1" id="Pyr_p04"/>
      <rproduct cfg="C#3@1 C#2@1 C#5@1" id="GAP_p04"/>
    </reaction>
    <reaction id="TCA3_v22_p04">
      <annotation name="pathway">TCA</annotation>
      <reduct cfg="C#1@1 C#2@1 C#3@1 C#4@1 C#5@1 C#6@1" id="Cit_p04"/>
      <rproduct cfg="C#1@1 C#6@1 C#3@1 C#2@1 C#5@1 C#4@1" id="ICit_p04"/>
    </reaction>
    <reaction bidirectional="false" id="TCA5_v24_p04">
      <annotation name="pathway">TCA</annotation>
      <reduct cfg="C#1@1 C#2@1 C#3@1 C#4@1 C#5@1" id="AKG_p04"/>
      <rproduct cfg="C#5@1" id="CO2_p04"/>
      <rproduct cfg="C#2@1 C#1@1 C#4@1 C#3@1" id="SucCoA_p04"/>
      <rproduct cfg="" id="NADH_p04"/>
    </reaction>
    <reaction id="GOX1_v29___1_p04 GOX1_v29___2_p04">
      <annotation name="pathway">Glyox</annotation>
      <annotation name="name">GOX1_v29</annotation>
      <reduct cfg="C#1@1 C#2@1 C#3@1 C#4@1 C#5@1 C#6@1" id="ICit_p04"/>
      <rproduct id="Suc_p04">
        <variant cfg="C#1@1 C#2@1 C#3@1 C#5@1"/>
        <variant cfg="C#2@1 C#1@1 C#5@1 C#3@1"/>
      </rproduct>
      <rproduct cfg="C#4@1 C#6@1" id="Glyox_p04"/>
    </reaction>
    <reaction bidirectional="false" id="GOX2_v30_p04">
      <annotation name="pathway">Glyox</annotation>
      <reduct cfg="C#1@1 C#2@1" id="Glyox_p04"/>
      <reduct cfg="C#1@2 C#2@2" id="AcCoA_p04"/>
      <rproduct cfg="C#1@2 C#1@1 C#2@2 C#2@1" id="Mal_p04"/>
    </reaction>
    <reaction bidirectional="false" id="ANA2_v32_p04">
      <annotation name="pathway">Amphibolic R.</annotation>
      <reduct cfg="C#1@1 C#2@1 C#3@1 C#4@1" id="Mal_p04"/>
      <rproduct cfg="C#1@1 C#2@1 C#4@1" id="Pyr_p04"/>
      <rproduct cfg="C#3@1" id="CO2_p04"/>
      <rproduct cfg="" id="NADH_p04"/>
    </reaction>
    <reaction bidirectional="false" id="ANA4_v34_p04">
      <annotation name="pathway">Amphibolic R.</annotation>
      <reduct cfg="C#1@1 C#2@1 C#3@1 C#4@1" id="OAC_p04"/>
      <reduct cfg="" id="ATP_p04"/>
      <rproduct cfg="C#1@1 C#2@1 C#4@1" id="PEP_p04"/>
      <rproduct cfg="C#3@1" id="CO2_p04"/>
    </reaction>
    <reaction id="AC1_v35_p04">
      <annotation name="pathway">Acetic Acid Formation</annotation>
      <reduct cfg="C#1@1 C#2@1" id="AcCoA_p04"/>
      <rproduct cfg="C#1@1 C#2@1" id="Ac_p04"/>
      <rproduct cfg="" id="ATP_p04"/>
    </reaction>
    <reaction id="AA9_v45_p04">
      <annotation name="pathway">Amino Acid Biosynthesis</annotation>
      <reduct cfg="C#1@1 C#2@1" id="Gly_p04"/>
      <rproduct cfg="" id="NADH_p04"/>
      <rproduct cfg="" id="NH3_p04"/>
      <rproduct cfg="C#2@1" id="CO2_p04"/>
      <rproduct cfg="C#1@1" id="MEETHF_p04"/>
    </reaction>
    <reaction bidirectional="false" id="AA7_v43_p04">
      <annotation name="pathway">Amino Acid Biosynthesis</annotation>
      <reduct cfg="C#1@1 C#2@1 C#3@1" id="_3PG_p04"/>
      <reduct cfg="C#1@2 C#2@2 C#3@2 C#4@2 C#5@2" id="Glu_p04"/>
      <rproduct cfg="" id="NADH_p04"/>
      <rproduct cfg="C#1@2 C#2@2 C#3@2 C#4@2 C#5@2" id="AKG_p04"/>
      <rproduct cfg="C#1@1 C#2@1 C#3@1" id="Ser_p04"/>
    </reaction>
    <reaction bidirectional="false" id="AA11_v47_p04">
      <annotation name="pathway">Amino Acid Biosynthesis</annotation>
      <reduct cfg="C#1@1 C#2@1" id="AcCoA_p04"/>
      <reduct cfg="" id="ATP_p04"/>
      <reduct cfg="" id="ATP_p04"/>
      <reduct cfg="" id="ATP_p04"/>
      <reduct cfg="" id="SO4_p04"/>
      <reduct cfg="" id="NADPH_p04"/>
      <reduct cfg="" id="NADPH_p04"/>
      <reduct cfg="" id="NADPH_p04"/>
      <reduct cfg="" id="NADPH_p04"/>
      <reduct cfg="C#1@10 C#2@10 C#3@10" id="Ser_p04"/>
      <rproduct cfg="C#1@10 C#2@10 C#3@10" id="Cys_p04"/>
      <rproduct cfg="C#1@1 C#2@1" id="Ac_p04"/>
    </reaction>
    <reaction bidirectional="false" id="AA10_v46_p04">
      <annotation name="pathway">Amino Acid Biosynthesis</annotation>
      <reduct cfg="C#1@1 C#2@1 C#3@1 C#4@1" id="Thr_p04"/>
      <rproduct cfg="C#1@1 C#2@1" id="AcCoA_p04"/>
      <rproduct cfg="" id="NADH_p04"/>
      <rproduct cfg="C#3@1 C#4@1" id="Gly_p04"/>
    </reaction>
    <reaction bidirectional="false" id="AA23_v42_p04">
      <annotation name="pathway">Amino Acid Biosynthesis</annotation>
      <reduct cfg="C#1@1 C#2@1 C#3@1 C#4@1 C#5@1" id="Glu_p04"/>
      <reduct cfg="C#1@2 C#2@2 C#3@2" id="Pyr_p04"/>
      <rproduct cfg="C#1@1 C#2@1 C#3@1 C#4@1 C#5@1" id="AKG_p04"/>
      <rproduct cfg="C#1@2 C#2@2 C#3@2" id="Ala_p04"/>
    </reaction>
    <reaction bidirectional="false" id="AA16_v52_p04">
      <annotation name="pathway">Amino Acid Biosynthesis</annotation>
      <reduct cfg="" id="NADPH_p04"/>
      <reduct cfg="C#1@2 C#2@2 C#3@2" id="Pyr_p04"/>
      <reduct cfg="C#1@3 C#2@3 C#3@3" id="Pyr_p04"/>
      <reduct cfg="C#1@4 C#2@4 C#3@4 C#4@4 C#5@4" id="Glu_p04"/>
      <rproduct cfg="C#3@2" id="CO2_p04"/>
      <rproduct cfg="C#1@2 C#2@2 C#1@3 C#2@3 C#3@3" id="Val_p04"/>
      <rproduct cfg="C#1@4 C#2@4 C#3@4 C#4@4 C#5@4" id="AKG_p04"/>
    </reaction>
    <reaction bidirectional="false" id="AA4_v39_p04">
      <annotation name="pathway">Amino Acid Biosynthesis</annotation>
      <reduct cfg="" id="ATP_p04"/>
      <reduct cfg="" id="ATP_p04"/>
      <reduct cfg="" id="ATP_p04"/>
      <reduct cfg="" id="ATP_p04"/>
      <reduct cfg="" id="ATP_p04"/>
      <reduct cfg="" id="NADPH_p04"/>
      <reduct cfg="C#1@7" id="CO2_p04"/>
      <reduct cfg="C#1@8 C#2@8" id="AcCoA_p04"/>
      <reduct cfg="C#1@9 C#2@9 C#3@9 C#4@9 C#5@9" id="Glu_p04"/>
      <reduct cfg="C#1@10 C#2@10 C#3@10 C#4@10 C#5@10" id="Gln_p04"/>
      <reduct cfg="C#1@11 C#2@11 C#3@11 C#4@11" id="Asp_p04"/>
      <rproduct cfg="C#2@9 C#1@9 C#4@9 C#3@9 C#5@9 C#1@7" id="Arg_p04"/>
      <rproduct cfg="C#1@8 C#2@8" id="Ac_p04"/>
      <rproduct cfg="C#2@11 C#1@11 C#4@11 C#3@11" id="Fum_p04"/>
      <rproduct cfg="C#1@10 C#2@10 C#3@10 C#4@10 C#5@10" id="AKG_p04"/>
    </reaction>
    <reaction id="Arg_bm_p04">
      <annotation name="pathway">Biomass</annotation>
      <reduct cfg="C#1@1 C#2@1 C#3@1 C#4@1 C#5@1 C#6@1" id="Arg_p04"/>
    </reaction>
    <reaction bidirectional="false" id="AA21_v57_p04">
      <annotation name="pathway">Amino Acid Biosynthesis</annotation>
      <reduct cfg="" id="ATP_p04"/>
      <reduct cfg="" id="ATP_p04"/>
      <reduct cfg="" id="ATP_p04"/>
      <reduct cfg="C#1@4 C#2@4 C#3@4 C#4@4 C#5@4" id="Gln_p04"/>
      <reduct cfg="C#1@5 C#2@5 C#3@5" id="Ser_p04"/>
      <reduct cfg="C#1@6 C#2@6 C#3@6" id="PEP_p04"/>
      <reduct cfg="C#1@7 C#2@7 C#3@7" id="PEP_p04"/>
      <reduct cfg="C#1@8 C#2@8 C#3@8 C#4@8" id="E4P_p04"/>
      <reduct cfg="" id="NADPH_p04"/>
      <reduct cfg="C#1@10 C#2@10 C#3@10 C#4@10 C#5@10" id="R5P_p04"/>
      <rproduct cfg="C#3@10 C#1@10 C#2@10" id="GAP_p04"/>
      <rproduct cfg="C#3@8 C#4@8 C#1@8 C#2@8 C#1@5 C#5@10 C#4@10 C#1@6 C#2@5 C#2@6 C#3@5" id="Trp_p04"/>
      <rproduct cfg="C#3@6" id="CO2_p04"/>
      <rproduct cfg="C#1@4 C#2@4 C#3@4 C#4@4 C#5@4" id="Glu_p04"/>
      <rproduct cfg="C#1@7 C#2@7 C#3@7" id="Pyr_p04"/>
    </reaction>
    <reaction bidirectional="false" id="AA19_v55_p04">
      <annotation name="pathway">Amino Acid Biosynthesis</annotation>
      <reduct cfg="" id="NADPH_p04"/>
      <reduct cfg="" id="ATP_p04"/>
      <reduct cfg="C#1@3 C#2@3 C#3@3" id="PEP_p04"/>
      <reduct cfg="C#1@4 C#2@4 C#3@4" id="PEP_p04"/>
      <reduct cfg="C#1@5 C#2@5 C#3@5 C#4@5" id="E4P_p04"/>
      <reduct cfg="C#1@6 C#2@6 C#3@6 C#4@6 C#5@6" id="Glu_p04"/>
      <rproduct cfg="C#3@5 C#1@5 C#4@5 C#1@4 C#2@5 C#1@3 C#2@4 C#2@3 C#3@3" id="Phe_p04"/>
      <rproduct cfg="C#3@4" id="CO2_p04"/>
      <rproduct cfg="C#1@6 C#2@6 C#3@6 C#4@6 C#5@6" id="AKG_p04"/>
    </reaction>
    <reaction bidirectional="false" id="AA20_v56_p04">
      <annotation name="pathway">Amino Acid Biosynthesis</annotation>
      <reduct cfg="" id="NADPH_p04"/>
      <reduct cfg="C#1@2 C#2@2 C#3@2 C#4@2 C#5@2" id="Glu_p04"/>
      <reduct cfg="C#1@3 C#2@3 C#3@3" id="PEP_p04"/>
      <reduct cfg="C#1@4 C#2@4 C#3@4" id="PEP_p04"/>
      <reduct cfg="C#1@5 C#2@5 C#3@5 C#4@5" id="E4P_p04"/>
      <reduct cfg="" id="ATP_p04"/>
      <rproduct cfg="" id="NADH_p04"/>
      <rproduct cfg="C#1@4 C#2@5 C#1@5 C#4@5 C#1@3 C#2@4 C#3@5 C#2@3 C#3@3" id="Tyr_p04"/>
      <rproduct cfg="C#1@2 C#2@2 C#3@2 C#4@2 C#5@2" id="AKG_p04"/>
      <rproduct cfg="C#3@4" id="CO2_p04"/>
    </reaction>
    <reaction bidirectional="false" id="AA22_v58_p04">
      <annotation name="pathway">Amino Acid Biosynthesis</annotation>
      <reduct cfg="" id="ATP_p04"/>
      <reduct cfg="" id="ATP_p04"/>
      <reduct cfg="" id="ATP_p04"/>
      <reduct cfg="" id="ATP_p04"/>
      <reduct cfg="" id="ATP_p04"/>
      <reduct cfg="C#1@6" id="FTHF_p04"/>
      <reduct cfg="C#1@7 C#2@7 C#3@7 C#4@7" id="Asp_p04"/>
      <reduct cfg="C#1@8 C#2@8 C#3@8 C#4@8 C#5@8" id="R5P_p04"/>
      <reduct cfg="C#1@9 C#2@9 C#3@9 C#4@9 C#5@9" id="Gln_p04"/>
      <rproduct cfg="" id="NADH_p04"/>
      <rproduct cfg="" id="NADH_p04"/>
      <rproduct cfg="C#1@9 C#2@9 C#3@9 C#4@9 C#5@9" id="AKG_p04"/>
      <rproduct cfg="C#3@8 C#5@8 C#1@6 C#4@8 C#2@8 C#1@8" id="His_p04"/>
      <rproduct cfg="C#2@7 C#1@7 C#4@7 C#3@7" id="Fum_p04"/>
    </reaction>
    <reaction id="His_bm_p04">
      <annotation name="pathway">Biomass</annotation>
      <reduct cfg="C#1@1 C#2@1 C#3@1 C#4@1 C#5@1 C#6@1" id="His_p04"/>
    </reaction>
    <reaction id="Trp_bm_p04">
      <annotation name="pathway">Biomass</annotation>
      <reduct cfg="C#1@1 C#2@1 C#3@1 C#4@1 C#5@1 C#6@1 C#7@1 C#8@1 C#9@1 C#10@1 C#11@1" id="Trp_p04"/>
    </reaction>
    <reaction id="Thr_bm_p04">
      <annotation name="pathway">Biomass</annotation>
      <reduct cfg="C#1@1 C#2@1 C#3@1 C#4@1" id="Thr_p04"/>
    </reaction>
    <reaction bidirectional="false" id="AA12_v48___1_p04 AA12_v48___2_p04 AA12_v48___3_p04 AA12_v48___4_p04">
      <annotation name="pathway">Amino Acid Biosynthesis</annotation>
      <annotation name="name">AA12_v48</annotation>
      <reduct cfg="C#1@1 C#2@1 C#3@1 C#4@1" id="Asp_p04"/>
      <reduct cfg="C#1@2 C#2@2 C#3@2 C#4@2 C#5@2" id="Glu_p04"/>
      <reduct cfg="" id="NADPH_p04"/>
      <reduct cfg="" id="NADPH_p04"/>
      <reduct cfg="C#1@5 C#2@5 C#3@5 C#4@5" id="SucCoA_p04"/>
      <reduct cfg="C#1@6 C#2@6 C#3@6" id="Pyr_p04"/>
      <reduct cfg="" id="ATP_p04"/>
      <rproduct id="LL_DAP_p04">
        <variant cfg="C#3@1 C#1@6 C#1@1 C#2@6 C#2@1 C#3@6 C#4@1"/>
        <variant cfg="C#3@1 C#1@1 C#1@6 C#2@1 C#2@6 C#4@1 C#3@6"/>
      </rproduct>
      <rproduct cfg="C#1@2 C#2@2 C#3@2 C#4@2 C#5@2" id="AKG_p04"/>
      <rproduct id="Suc_p04">
        <variant cfg="C#1@5 C#2@5 C#3@5 C#4@5"/>
        <variant cfg="C#2@5 C#1@5 C#4@5 C#3@5"/>
      </rproduct>
    </reaction>
    <reaction bidirectional="false" id="AA6_v41_p04">
      <annotation name="pathway">Amino Acid Biosynthesis</annotation>
      <reduct cfg="" id="ATP_p04"/>
      <reduct cfg="" id="ATP_p04"/>
      <reduct cfg="C#1@3 C#2@3 C#3@3 C#4@3" id="Asp_p04"/>
      <reduct cfg="" id="NH3_p04"/>
      <rproduct cfg="C#1@3 C#2@3 C#3@3 C#4@3" id="Asn_p04"/>
    </reaction>
    <reaction bidirectional="false" id="AA14_v50_p04">
      <annotation name="pathway">Amino Acid Biosynthesis</annotation>
      <reduct cfg="" id="NADPH_p04"/>
      <reduct cfg="" id="NADPH_p04"/>
      <reduct cfg="C#1@3 C#2@3 C#3@3 C#4@3" id="Asp_p04"/>
      <reduct cfg="" id="ATP_p04"/>
      <reduct cfg="" id="ATP_p04"/>
      <rproduct cfg="C#3@3 C#1@3 C#2@3 C#4@3" id="Thr_p04"/>
    </reaction>
    <reaction bidirectional="false" id="AA15_v51___1_p04 AA15_v51___2_p04">
      <annotation name="pathway">Amino Acid Biosynthesis</annotation>
      <annotation name="name">AA15_v51</annotation>
      <reduct cfg="C#1@1 C#2@1 C#3@1 C#4@1" id="SucCoA_p04"/>
      <reduct cfg="" id="ATP_p04"/>
      <reduct cfg="C#1@3 C#2@3 C#3@3 C#4@3" id="Asp_p04"/>
      <reduct cfg="" id="NADPH_p04"/>
      <reduct cfg="" id="NADPH_p04"/>
      <reduct cfg="C#1@6" id="METHF_p04"/>
      <reduct cfg="C#1@7 C#2@7 C#3@7" id="Cys_p04"/>
      <rproduct cfg="C#1@7 C#2@7 C#3@7" id="Pyr_p04"/>
      <rproduct cfg="C#1@6 C#1@3 C#3@3 C#2@3 C#4@3" id="Met_p04"/>
      <rproduct cfg="" id="NH3_p04"/>
      <rproduct id="Suc_p04">
        <variant cfg="C#1@1 C#2@1 C#3@1 C#4@1"/>
        <variant cfg="C#2@1 C#1@1 C#4@1 C#3@1"/>
      </rproduct>
    </reaction>
    <reaction bidirectional="false" id="AA18_v54_p04">
      <annotation name="pathway">Amino Acid Biosynthesis</annotation>
      <reduct cfg="C#1@1 C#2@1 C#3@1 C#4@1 C#5@1" id="Glu_p04"/>
      <reduct cfg="" id="NADPH_p04"/>
      <reduct cfg="C#1@3 C#2@3 C#3@3 C#4@3" id="Thr_p04"/>
      <reduct cfg="C#1@4 C#2@4 C#3@4" id="Pyr_p04"/>
      <rproduct cfg="C#1@4 C#2@3 C#1@3 C#2@4 C#3@3 C#4@3" id="Ile_p04"/>
      <rproduct cfg="" id="NH3_p04"/>
      <rproduct cfg="C#3@4" id="CO2_p04"/>
      <rproduct cfg="C#1@1 C#2@1 C#3@1 C#4@1 C#5@1" id="AKG_p04"/>
    </reaction>
    <reaction bidirectional="false" id="AA13_v49___1_p04 AA13_v49___2_p04">
      <annotation name="pathway">Amino Acid Biosynthesis</annotation>
      <annotation name="name">AA13_v49</annotation>
      <reduct id="LL_DAP_p04">
        <variant cfg="C#1@1 C#2@1 C#3@1 C#4@1 C#5@1 C#6@1 C#7@1"/>
        <variant cfg="C#1@1 C#3@1 C#2@1 C#5@1 C#4@1 C#7@1 C#6@1"/>
      </reduct>
      <rproduct cfg="C#6@1" id="CO2_p04"/>
      <rproduct cfg="C#1@1 C#2@1 C#3@1 C#4@1 C#5@1 C#7@1" id="Lys_p04"/>
    </reaction>
    <reaction bidirectional="false" id="AA5_v40_p04">
      <annotation name="pathway">Amino Acid Biosynthesis</annotation>
      <reduct cfg="C#1@1 C#2@1 C#3@1 C#4@1 C#5@1" id="Glu_p04"/>
      <reduct cfg="C#1@2 C#2@2 C#3@2 C#4@2" id="OAC_p04"/>
      <rproduct cfg="C#1@1 C#2@1 C#3@1 C#4@1 C#5@1" id="AKG_p04"/>
      <rproduct cfg="C#1@2 C#2@2 C#3@2 C#4@2" id="Asp_p04"/>
    </reaction>
    <reaction bidirectional="false" id="AA17_v53_p04">
      <annotation name="pathway">Amino Acid Biosynthesis</annotation>
      <reduct cfg="C#1@1 C#2@1 C#3@1 C#4@1 C#5@1" id="Glu_p04"/>
      <reduct cfg="C#1@2 C#2@2" id="AcCoA_p04"/>
      <reduct cfg="C#1@3 C#2@3 C#3@3" id="Pyr_p04"/>
      <reduct cfg="C#1@4 C#2@4 C#3@4" id="Pyr_p04"/>
      <reduct cfg="" id="NADPH_p04"/>
      <rproduct cfg="C#1@1 C#2@1 C#3@1 C#4@1 C#5@1" id="AKG_p04"/>
      <rproduct cfg="C#1@4 C#1@3 C#2@4 C#2@3 C#1@2 C#2@2" id="Leu_p04"/>
      <rproduct cfg="" id="NADH_p04"/>
      <rproduct cfg="C#3@3" id="CO2_p04"/>
      <rproduct cfg="C#3@4" id="CO2_p04"/>
    </reaction>
    <reaction id="Leu_bm_p04">
      <annotation name="pathway">Biomass</annotation>
      <reduct cfg="C#1@1 C#2@1 C#3@1 C#4@1 C#5@1 C#6@1" id="Leu_p04"/>
    </reaction>
    <reaction bidirectional="false" id="C2_v60_p04">
      <annotation name="pathway">One Carbon Metabolism</annotation>
      <reduct cfg="C#1@1" id="MEETHF_p04"/>
      <rproduct cfg="C#1@1" id="FTHF_p04"/>
      <rproduct cfg="" id="NADPH_p04"/>
    </reaction>
    <reaction bidirectional="false" id="C1_v59_p04">
      <annotation name="pathway">One Carbon Metabolism</annotation>
      <reduct cfg="C#1@1" id="MEETHF_p04"/>
      <reduct cfg="" id="NADH_p04"/>
      <rproduct cfg="C#1@1" id="METHF_p04"/>
    </reaction>
    <reaction bidirectional="false" id="OXP2_v62_p04">
      <annotation name="pathway">Oxidative Phosphorylation</annotation>
      <reduct cfg="" id="FADH2_p04"/>
      <reduct cfg="" id="FADH2_p04"/>
      <reduct cfg="" id="O2_p04"/>
      <rproduct id="ATP_p04"/>
      <rproduct id="ATP_p04"/>
    </reaction>
    <reaction bidirectional="false" id="OXP1_v61_p04">
      <annotation name="pathway">Oxidative Phosphorylation</annotation>
      <reduct cfg="" id="NADH_p04"/>
      <reduct cfg="" id="NADH_p04"/>
      <reduct cfg="" id="O2_p04"/>
      <rproduct id="ATP_p04"/>
      <rproduct id="ATP_p04"/>
      <rproduct id="ATP_p04"/>
      <rproduct id="ATP_p04"/>
    </reaction>
    <reaction bidirectional="false" id="TP4_v68_p04">
      <annotation name="pathway">Transport</annotation>
      <reduct cfg="" id="NH3_ext_p04"/>
      <rproduct id="NH3_p04"/>
    </reaction>
    <reaction id="TP1_v65_p04">
      <annotation name="pathway">Transport</annotation>
      <reduct cfg="C#1@1 C#2@1" id="Ac_p04"/>
    </reaction>
    <reaction id="ATPH1_v64_p04">
      <annotation name="pathway">ATP Hydrolysis</annotation>
      <reduct cfg="" id="ATP_p04"/>
    </reaction>
    <reaction id="TP2_v66_p04">
      <annotation name="pathway">Transport</annotation>
      <reduct cfg="C#1@1" id="CO2_p04"/>
    </reaction>
    <reaction bidirectional="false" id="GAS2_v71_p04">
      <annotation name="pathway">CO2 Exchange</annotation>
      <reduct cfg="C#1@1" id="CO2_unlabeled_p04"/>
      <reduct cfg="C#1@2" id="CO2_p04"/>
      <rproduct cfg="C#1@1" id="CO2_p04"/>
      <rproduct cfg="C#1@2" id="CO2_out_p04"/>
    </reaction>
    <reaction bidirectional="false" id="TP5_v69_p04">
      <annotation name="pathway">Transport</annotation>
      <reduct cfg="" id="SO4_ext_p04"/>
      <rproduct id="SO4_p04"/>
    </reaction>
    <reaction id="TH1_v63_p04">
      <annotation name="pathway">Transhydrogenation</annotation>
      <reduct cfg="" id="NADH_p04"/>
      <rproduct id="NADPH_p04"/>
    </reaction>
    <reaction bidirectional="false" id="TP3_v67_p04">
      <annotation name="pathway">Transport</annotation>
      <reduct cfg="" id="O2_ext_p04"/>
      <rproduct id="O2_p04"/>
    </reaction>
    <reaction id="Asp_bm_p04">
      <annotation name="pathway">Biomass</annotation>
      <reduct cfg="C#1@1 C#2@1 C#3@1 C#4@1" id="Asp_p04"/>
    </reaction>
    <reaction bidirectional="false" id="GAS1_CO2_ext_p04">
      <annotation name="pathway">CO2 Exchange</annotation>
      <reduct cfg="C#1@1" id="CO2_unlabeled_in_p04"/>
      <rproduct cfg="C#1@1" id="CO2_unlabeled_p04"/>
    </reaction>
    <reaction id="GAS3_CO2_out_p04">
      <annotation name="pathway">CO2 Exchange</annotation>
      <reduct cfg="C#1@1" id="CO2_out_p04"/>
    </reaction>
    <reaction id="ATP_bm_p04">
      <annotation name="pathway">Biomass</annotation>
      <reduct cfg="" id="ATP_p04"/>
    </reaction>
    <reaction id="NADPH_bm_p04">
      <annotation name="pathway">Biomass</annotation>
      <reduct cfg="" id="NADPH_p04"/>
    </reaction>
    <reaction bidirectional="false" id="NADH_bm_p04">
      <annotation name="pathway">Biomass</annotation>
      <reduct cfg="" id="NADH_ext_p04"/>
      <rproduct id="NADH_p04"/>
    </reaction>
    <reaction bidirectional="false" id="mu2_v70_p04">
      <annotation name="pathway">Biomass</annotation>
      <reduct cfg="" id="BM_p04"/>
      <rproduct id="BM_out_p04"/>
    </reaction>
    <reaction id="mu_3_p04">
      <annotation name="pathway">Biomass</annotation>
      <reduct cfg="" id="BM_out_p04"/>
    </reaction>
    <!-- reactions for duplicate 5 -->
    <reaction bidirectional="false" id="EMP1_v1_p05">
      <annotation name="pathway">Glycolysis</annotation>
      <reduct cfg="C#1@1 C#2@1 C#3@1" id="PEP_p05"/>
      <rproduct cfg="C#1@1 C#2@1 C#3@1" id="Pyr_p05"/>
    </reaction>
    <reaction id="EMP2_v2_p05">
      <annotation name="pathway">Glycolysis</annotation>
      <reduct cfg="C#1@1 C#2@1 C#3@1 C#4@1 C#5@1 C#6@1" id="G6P_p05"/>
      <rproduct cfg="C#1@1 C#6@1 C#2@1 C#3@1 C#4@1 C#5@1" id="F6P_p05"/>
    </reaction>
    <reaction bidirectional="false" id="EMP3_v3_p05">
      <annotation name="pathway">Glycolysis</annotation>
      <reduct cfg="C#1@1 C#2@1 C#3@1 C#4@1 C#5@1 C#6@1" id="F6P_p05"/>
      <reduct cfg="" id="ATP_p05"/>
      <rproduct cfg="C#1@1 C#2@1 C#3@1 C#4@1 C#5@1 C#6@1" id="FBP_p05"/>
    </reaction>
    <reaction id="EMP4_v4_p05">
      <annotation name="pathway">Glycolysis</annotation>
      <reduct cfg="C#1@1 C#2@1 C#3@1 C#4@1 C#5@1 C#6@1" id="FBP_p05"/>
      <rproduct cfg="C#4@1 C#1@1 C#3@1" id="GAP_p05"/>
      <rproduct cfg="C#5@1 C#2@1 C#6@1" id="DHAP_p05"/>
    </reaction>
    <reaction id="EMP5_v5_p05">
      <annotation name="pathway">Glycolysis</annotation>
      <reduct cfg="C#1@1 C#2@1 C#3@1" id="DHAP_p05"/>
      <rproduct cfg="C#1@1 C#2@1 C#3@1" id="GAP_p05"/>
    </reaction>
    <reaction id="EMP6_v6_p05">
      <annotation name="pathway">Glycolysis</annotation>
      <reduct cfg="C#1@1 C#2@1 C#3@1" id="GAP_p05"/>
      <rproduct cfg="C#2@1 C#3@1 C#1@1" id="_3PG_p05"/>
      <rproduct cfg="" id="ATP_p05"/>
      <rproduct cfg="" id="NADH_p05"/>
    </reaction>
    <reaction id="EMP7_v7_p05">
      <annotation name="pathway">Glycolysis</annotation>
      <reduct cfg="C#1@1 C#2@1 C#3@1" id="_3PG_p05"/>
      <rproduct cfg="C#1@1 C#2@1 C#3@1" id="PEP_p05"/>
    </reaction>
    <reaction bidirectional="false" id="EMP8_v8_p05">
      <annotation name="pathway">Glycolysis</annotation>
      <reduct cfg="C#1@1 C#2@1 C#3@1" id="PEP_p05"/>
      <rproduct cfg="C#1@1 C#2@1 C#3@1" id="Pyr_p05"/>
      <rproduct cfg="" id="ATP_p05"/>
    </reaction>
    <reaction bidirectional="false" id="TCA1_v20_p05">
      <annotation name="pathway">TCA</annotation>
      <reduct cfg="C#1@1 C#2@1 C#3@1" id="Pyr_p05"/>
      <rproduct cfg="C#1@1 C#2@1" id="AcCoA_p05"/>
      <rproduct cfg="C#3@1" id="CO2_p05"/>
      <rproduct cfg="" id="NADH_p05"/>
    </reaction>
    <reaction bidirectional="false" id="TCA2_v21_p05">
      <annotation name="pathway">TCA</annotation>
      <reduct cfg="C#1@1 C#2@1" id="AcCoA_p05"/>
      <reduct cfg="C#1@2 C#2@2 C#3@2 C#4@2" id="OAC_p05"/>
      <rproduct cfg="C#1@1 C#1@2 C#2@1 C#3@2 C#4@2 C#2@2" id="Cit_p05"/>
    </reaction>
    <reaction id="TCA4_v23_p05">
      <annotation name="pathway">TCA</annotation>
      <reduct cfg="C#1@1 C#2@1 C#3@1 C#4@1 C#5@1 C#6@1" id="ICit_p05"/>
      <rproduct cfg="C#2@1 C#1@1 C#4@1 C#3@1 C#6@1" id="AKG_p05"/>
      <rproduct cfg="C#5@1" id="CO2_p05"/>
      <rproduct cfg="" id="NADPH_p05"/>
    </reaction>
    <reaction id="TCA6_v25___1_p05 TCA6_v25___2_p05">
      <annotation name="pathway">TCA</annotation>
      <annotation name="name">TCA6_v25</annotation>
      <reduct cfg="C#1@1 C#2@1 C#3@1 C#4@1" id="SucCoA_p05"/>
      <rproduct id="Suc_p05">
        <variant cfg="C#1@1 C#2@1 C#3@1 C#4@1"/>
        <variant cfg="C#2@1 C#1@1 C#4@1 C#3@1"/>
      </rproduct>
      <rproduct cfg="" id="ATP_p05"/>
    </reaction>
    <reaction id="TCA7_v26___1_p05 TCA7_v26___2_p05">
      <annotation name="pathway">TCA</annotation>
      <annotation name="name">TCA7_v26</annotation>
      <reduct cfg="C#1@1 C#2@1 C#3@1 C#4@1" id="Suc_p05"/>
      <rproduct id="Fum_p05">
        <variant cfg="C#1@1 C#2@1 C#3@1 C#4@1"/>
        <variant cfg="C#2@1 C#1@1 C#4@1 C#3@1"/>
      </rproduct>
      <rproduct cfg="" id="FADH2_p05"/>
    </reaction>
    <reaction id="TCA8_v27___1_p05 TCA8_v27___2_p05">
      <annotation name="pathway">TCA</annotation>
      <annotation name="name">TCA8_v27</annotation>
      <reduct id="Fum_p05">
        <variant cfg="C#1@1 C#2@1 C#3@1 C#4@1"/>
        <variant cfg="C#2@1 C#1@1 C#4@1 C#3@1"/>
      </reduct>
      <rproduct cfg="C#2@1 C#1@1 C#4@1 C#3@1" id="Mal_p05"/>
    </reaction>
    <reaction id="TCA9_v28_p05">
      <annotation name="pathway">TCA</annotation>
      <reduct cfg="C#1@1 C#2@1 C#3@1 C#4@1" id="Mal_p05"/>
      <rproduct cfg="C#1@1 C#2@1 C#3@1 C#4@1" id="OAC_p05"/>
      <rproduct cfg="" id="NADH_p05"/>
    </reaction>
    <reaction bidirectional="false" id="PPP1_v9_p05">
      <annotation name="pathway">PPP</annotation>
      <reduct cfg="C#1@1 C#2@1 C#3@1 C#4@1 C#5@1 C#6@1" id="G6P_p05"/>
      <rproduct cfg="C#1@1 C#2@1 C#3@1 C#4@1 C#5@1 C#6@1" id="_6PG_p05"/>
      <rproduct cfg="" id="NADPH_p05"/>
    </reaction>
    <reaction id="PPP3_v11_p05">
      <annotation name="pathway">PPP</annotation>
      <reduct cfg="C#1@1 C#2@1 C#3@1 C#4@1 C#5@1" id="Ru5P_p05"/>
      <rproduct cfg="C#1@1 C#2@1 C#3@1 C#4@1 C#5@1" id="X5P_p05"/>
    </reaction>
    <reaction id="PPP4_v12_p05">
      <annotation name="pathway">PPP</annotation>
      <reduct cfg="C#1@1 C#2@1 C#3@1 C#4@1 C#5@1" id="Ru5P_p05"/>
      <rproduct cfg="C#2@1 C#4@1 C#5@1 C#3@1 C#1@1" id="R5P_p05"/>
    </reaction>
    <reaction bidirectional="false" id="ANA3_v33_p05">
      <annotation name="pathway">Amphibolic R.</annotation>
      <reduct cfg="C#1@1 C#2@1 C#3@1" id="PEP_p05"/>
      <reduct cfg="C#1@2" id="CO2_p05"/>
      <rproduct cfg="C#1@1 C#2@1 C#1@2 C#3@1" id="OAC_p05"/>
    </reaction>
    <reaction bidirectional="false" id="ANA1_v31_p05">
      <annotation name="pathway">Amphibolic R.</annotation>
      <reduct cfg="C#1@1 C#2@1 C#3@1 C#4@1" id="Mal_p05"/>
      <rproduct cfg="C#1@1 C#2@1 C#4@1" id="Pyr_p05"/>
      <rproduct cfg="" id="NADPH_p05"/>
      <rproduct cfg="C#3@1" id="CO2_p05"/>
    </reaction>
    <reaction bidirectional="false" id="AA1_v36_p05">
      <annotation name="pathway">Amino Acid Biosynthesis</annotation>
      <reduct cfg="C#1@1 C#2@1 C#3@1 C#4@1 C#5@1" id="AKG_p05"/>
      <reduct cfg="" id="NADPH_p05"/>
      <reduct cfg="" id="NH3_p05"/>
      <rproduct cfg="C#1@1 C#2@1 C#3@1 C#4@1 C#5@1" id="Glu_p05"/>
    </reaction>
    <reaction bidirectional="false" id="AA3_v38_p05">
      <annotation name="pathway">Amino Acid Biosynthesis</annotation>
      <reduct cfg="C#1@1 C#2@1 C#3@1 C#4@1 C#5@1" id="Glu_p05"/>
      <reduct cfg="" id="NADPH_p05"/>
      <reduct cfg="" id="NADPH_p05"/>
      <reduct cfg="" id="ATP_p05"/>
      <rproduct cfg="C#2@1 C#1@1 C#4@1 C#3@1 C#5@1" id="Pro_p05"/>
    </reaction>
    <reaction bidirectional="false" id="AA2_v37_p05">
      <annotation name="pathway">Amino Acid Biosynthesis</annotation>
      <reduct cfg="C#1@1 C#2@1 C#3@1 C#4@1 C#5@1" id="Glu_p05"/>
      <reduct cfg="" id="NH3_p05"/>
      <reduct cfg="" id="ATP_p05"/>
      <rproduct cfg="C#1@1 C#2@1 C#3@1 C#4@1 C#5@1" id="Gln_p05"/>
    </reaction>
    <reaction id="G6P_bm_p05">
      <annotation name="pathway">Biomass</annotation>
      <reduct cfg="C#1@1 C#2@1 C#3@1 C#4@1 C#5@1 C#6@1" id="G6P_p05"/>
    </reaction>
    <reaction id="F6P_bm_p05">
      <annotation name="pathway">Biomass</annotation>
      <reduct cfg="C#1@1 C#2@1 C#3@1 C#4@1 C#5@1 C#6@1" id="F6P_p05"/>
    </reaction>
    <reaction id="R5P_bm_p05">
      <annotation name="pathway">Biomass</annotation>
      <reduct cfg="C#1@1 C#2@1 C#3@1 C#4@1 C#5@1" id="R5P_p05"/>
    </reaction>
    <reaction id="_3PG_bm_p05">
      <annotation name="pathway">Biomass</annotation>
      <reduct cfg="C#1@1 C#2@1 C#3@1" id="_3PG_p05"/>
    </reaction>
    <reaction id="PEP_bm_p05">
      <annotation name="pathway">Biomass</annotation>
      <reduct cfg="C#1@1 C#2@1 C#3@1" id="PEP_p05"/>
    </reaction>
    <reaction id="Pyr_bm_p05">
      <annotation name="pathway">Biomass</annotation>
      <reduct cfg="C#1@1 C#2@1 C#3@1" id="Pyr_p05"/>
    </reaction>
    <reaction id="AcCoA_bm_p05">
      <annotation name="pathway">Biomass</annotation>
      <reduct cfg="C#1@1 C#2@1" id="AcCoA_p05"/>
    </reaction>
    <reaction id="AKG_bm_p05">
      <annotation name="pathway">Biomass</annotation>
      <reduct cfg="C#1@1 C#2@1 C#3@1 C#4@1 C#5@1" id="AKG_p05"/>
    </reaction>
    <reaction id="OAC_bm_p05">
      <annotation name="pathway">Biomass</annotation>
      <reduct cfg="C#1@1 C#2@1 C#3@1 C#4@1" id="OAC_p05"/>
    </reaction>
    <reaction id="Tyr_bm_p05">
      <annotation name="pathway">Biomass</annotation>
      <reduct cfg="C#1@1 C#2@1 C#3@1 C#4@1 C#5@1 C#6@1 C#7@1 C#8@1 C#9@1" id="Tyr_p05"/>
    </reaction>
    <reaction id="Phe_bm_p05">
      <annotation name="pathway">Biomass</annotation>
      <reduct cfg="C#1@1 C#2@1 C#3@1 C#4@1 C#5@1 C#6@1 C#7@1 C#8@1 C#9@1" id="Phe_p05"/>
    </reaction>
    <reaction id="Ala_bm_p05">
      <annotation name="pathway">Biomass</annotation>
      <reduct cfg="C#1@1 C#2@1 C#3@1" id="Ala_p05"/>
    </reaction>
    <reaction id="Val_bm_p05">
      <annotation name="pathway">Biomass</annotation>
      <reduct cfg="C#1@1 C#2@1 C#3@1 C#4@1 C#5@1" id="Val_p05"/>
    </reaction>
    <reaction bidirectional="false" id="mu1_p05">
      <annotation name="pathway">Biomass</annotation>
      <reduct cfg="" id="BM_ext_p05"/>
      <rproduct id="BM_p05"/>
    </reaction>
    <reaction id="Pro_bm_p05">
      <annotation name="pathway">Biomass</annotation>
      <reduct cfg="C#1@1 C#2@1 C#3@1 C#4@1 C#5@1" id="Pro_p05"/>
    </reaction>
    <reaction id="Gln_bm_p05">
      <annotation name="pathway">Biomass</annotation>
      <reduct cfg="C#1@1 C#2@1 C#3@1 C#4@1 C#5@1" id="Gln_p05"/>
    </reaction>
    <reaction id="Glu_bm_p05">
      <annotation name="pathway">Biomass</annotation>
      <reduct cfg="C#1@1 C#2@1 C#3@1 C#4@1 C#5@1" id="Glu_p05"/>
    </reaction>
    <reaction id="Asn_bm_p05">
      <annotation name="pathway">Biomass</annotation>
      <reduct cfg="C#1@1 C#2@1 C#3@1 C#4@1" id="Asn_p05"/>
    </reaction>
    <reaction id="Ile_bm_p05">
      <annotation name="pathway">Biomass</annotation>
      <reduct cfg="C#1@1 C#2@1 C#3@1 C#4@1 C#5@1 C#6@1" id="Ile_p05"/>
    </reaction>
    <reaction id="Met_bm_p05">
      <annotation name="pathway">Biomass</annotation>
      <reduct cfg="C#1@1 C#2@1 C#3@1 C#4@1 C#5@1" id="Met_p05"/>
    </reaction>
    <reaction id="Ser_bm_p05">
      <annotation name="pathway">Biomass</annotation>
      <reduct cfg="C#1@1 C#2@1 C#3@1" id="Ser_p05"/>
    </reaction>
    <reaction id="Gly_bm_p05">
      <annotation name="pathway">Biomass</annotation>
      <reduct cfg="C#1@1 C#2@1" id="Gly_p05"/>
    </reaction>
    <reaction id="Cys_bm_p05">
      <annotation name="pathway">Biomass</annotation>
      <reduct cfg="C#1@1 C#2@1 C#3@1" id="Cys_p05"/>
    </reaction>
    <reaction id="AA8_v44_p05">
      <annotation name="pathway">Amino Acid Biosynthesis</annotation>
      <reduct cfg="C#1@1 C#2@1 C#3@1" id="Ser_p05"/>
      <rproduct cfg="C#2@1 C#3@1" id="Gly_p05"/>
      <rproduct cfg="C#1@1" id="MEETHF_p05"/>
    </reaction>
    <reaction id="MEETHF_bm_p05">
      <annotation name="pathway">Biomass</annotation>
      <reduct cfg="C#1@1" id="MEETHF_p05"/>
    </reaction>
    <reaction id="Lys_bm_p05">
      <annotation name="pathway">Biomass</annotation>
      <reduct cfg="C#1@1 C#2@1 C#3@1 C#4@1 C#5@1 C#6@1" id="Lys_p05"/>
    </reaction>
    <reaction bidirectional="false" id="Glc_upt_p05">
      <annotation name="pathway">UPT</annotation>
      <reduct cfg="C#1@1 C#2@1 C#3@1 C#4@1 C#5@1 C#6@1" id="Gluc_ext_p05"/>
      <rproduct cfg="C#1@1 C#2@1 C#3@1 C#4@1 C#5@1 C#6@1" id="G6P_p05"/>
    </reaction>
    <reaction bidirectional="false" id="PPP2_v10_p05">
      <annotation name="pathway">PPP</annotation>
      <reduct cfg="C#1@1 C#2@1 C#3@1 C#4@1 C#5@1 C#6@1" id="_6PG_p05"/>
      <rproduct cfg="C#5@1 C#1@1 C#4@1 C#2@1 C#3@1" id="Ru5P_p05"/>
      <rproduct cfg="C#6@1" id="CO2_p05"/>
      <rproduct cfg="" id="NADPH_p05"/>
    </reaction>
    <reaction id="PPP5_v13_p05">
      <annotation name="pathway">PPP</annotation>
      <reduct cfg="C#1@1 C#2@1 C#3@1 C#4@1 C#5@1" id="X5P_p05"/>
      <rproduct cfg="C#5@1 C#2@1 C#4@1" id="GAP_p05"/>
      <rproduct cfg="C#1@1 C#3@1" id="TK_C2_p05"/>
    </reaction>
    <reaction id="PPP6_v14_p05">
      <annotation name="pathway">PPP</annotation>
      <reduct cfg="C#1@1 C#2@1 C#3@1 C#4@1 C#5@1 C#6@1" id="F6P_p05"/>
      <rproduct cfg="C#6@1 C#2@1" id="TK_C2_p05"/>
      <rproduct cfg="C#5@1 C#1@1 C#4@1 C#3@1" id="E4P_p05"/>
    </reaction>
    <reaction id="PPP7_v15_p05">
      <annotation name="pathway">PPP</annotation>
      <reduct cfg="C#1@1 C#2@1" id="TK_C2_p05"/>
      <reduct cfg="C#1@2 C#2@2 C#3@2 C#4@2 C#5@2" id="R5P_p05"/>
      <rproduct cfg="C#1@1 C#5@2 C#2@1 C#4@2 C#1@2 C#3@2 C#2@2" id="S7P_p05"/>
    </reaction>
    <reaction id="GAP_bm_p05">
      <annotation name="pathway">Biomass</annotation>
      <reduct cfg="C#1@1 C#2@1 C#3@1" id="GAP_p05"/>
    </reaction>
    <reaction id="PPP8_v16_p05">
      <annotation name="pathway">PPP</annotation>
      <reduct cfg="C#1@1 C#2@1 C#3@1" id="TA_C3_p05"/>
      <reduct cfg="C#1@2 C#2@2 C#3@2" id="GAP_p05"/>
      <rproduct cfg="C#2@2 C#3@1 C#3@2 C#1@2 C#1@1 C#2@1" id="F6P_p05"/>
    </reaction>
    <reaction id="PPP9_v17_p05">
      <annotation name="pathway">PPP</annotation>
      <reduct cfg="C#1@1 C#2@1 C#3@1 C#4@1 C#5@1 C#6@1 C#7@1" id="S7P_p05"/>
      <rproduct cfg="C#1@1 C#3@1 C#5@1" id="TA_C3_p05"/>
      <rproduct cfg="C#7@1 C#2@1 C#6@1 C#4@1" id="E4P_p05"/>
    </reaction>
    <reaction bidirectional="false" id="PPP10_v18_p05">
      <annotation name="pathway">EDP</annotation>
      <reduct cfg="C#1@1 C#2@1 C#3@1 C#4@1 C#5@1 C#6@1" id="_6PG_p05"/>
      <rproduct cfg="C#4@1 C#1@1 C#3@1 C#5@1 C#2@1 C#6@1" id="KDPG_p05"/>
    </reaction>
    <reaction bidirectional="false" id="PPP11_v19_p05">
      <annotation name="pathway">EDP</annotation>
      <reduct cfg="C#1@1 C#2@1 C#3@1 C#4@1 C#5@1 C#6@1" id="KDPG_p05"/>
      <rproduct cfg="C#1@1 C#4@1 C#6@1" id="Pyr_p05"/>
      <rproduct cfg="C#3@1 C#2@1 C#5@1" id="GAP_p05"/>
    </reaction>
    <reaction id="TCA3_v22_p05">
      <annotation name="pathway">TCA</annotation>
      <reduct cfg="C#1@1 C#2@1 C#3@1 C#4@1 C#5@1 C#6@1" id="Cit_p05"/>
      <rproduct cfg="C#1@1 C#6@1 C#3@1 C#2@1 C#5@1 C#4@1" id="ICit_p05"/>
    </reaction>
    <reaction bidirectional="false" id="TCA5_v24_p05">
      <annotation name="pathway">TCA</annotation>
      <reduct cfg="C#1@1 C#2@1 C#3@1 C#4@1 C#5@1" id="AKG_p05"/>
      <rproduct cfg="C#5@1" id="CO2_p05"/>
      <rproduct cfg="C#2@1 C#1@1 C#4@1 C#3@1" id="SucCoA_p05"/>
      <rproduct cfg="" id="NADH_p05"/>
    </reaction>
    <reaction id="GOX1_v29___1_p05 GOX1_v29___2_p05">
      <annotation name="pathway">Glyox</annotation>
      <annotation name="name">GOX1_v29</annotation>
      <reduct cfg="C#1@1 C#2@1 C#3@1 C#4@1 C#5@1 C#6@1" id="ICit_p05"/>
      <rproduct id="Suc_p05">
        <variant cfg="C#1@1 C#2@1 C#3@1 C#5@1"/>
        <variant cfg="C#2@1 C#1@1 C#5@1 C#3@1"/>
      </rproduct>
      <rproduct cfg="C#4@1 C#6@1" id="Glyox_p05"/>
    </reaction>
    <reaction bidirectional="false" id="GOX2_v30_p05">
      <annotation name="pathway">Glyox</annotation>
      <reduct cfg="C#1@1 C#2@1" id="Glyox_p05"/>
      <reduct cfg="C#1@2 C#2@2" id="AcCoA_p05"/>
      <rproduct cfg="C#1@2 C#1@1 C#2@2 C#2@1" id="Mal_p05"/>
    </reaction>
    <reaction bidirectional="false" id="ANA2_v32_p05">
      <annotation name="pathway">Amphibolic R.</annotation>
      <reduct cfg="C#1@1 C#2@1 C#3@1 C#4@1" id="Mal_p05"/>
      <rproduct cfg="C#1@1 C#2@1 C#4@1" id="Pyr_p05"/>
      <rproduct cfg="C#3@1" id="CO2_p05"/>
      <rproduct cfg="" id="NADH_p05"/>
    </reaction>
    <reaction bidirectional="false" id="ANA4_v34_p05">
      <annotation name="pathway">Amphibolic R.</annotation>
      <reduct cfg="C#1@1 C#2@1 C#3@1 C#4@1" id="OAC_p05"/>
      <reduct cfg="" id="ATP_p05"/>
      <rproduct cfg="C#1@1 C#2@1 C#4@1" id="PEP_p05"/>
      <rproduct cfg="C#3@1" id="CO2_p05"/>
    </reaction>
    <reaction id="AC1_v35_p05">
      <annotation name="pathway">Acetic Acid Formation</annotation>
      <reduct cfg="C#1@1 C#2@1" id="AcCoA_p05"/>
      <rproduct cfg="C#1@1 C#2@1" id="Ac_p05"/>
      <rproduct cfg="" id="ATP_p05"/>
    </reaction>
    <reaction id="AA9_v45_p05">
      <annotation name="pathway">Amino Acid Biosynthesis</annotation>
      <reduct cfg="C#1@1 C#2@1" id="Gly_p05"/>
      <rproduct cfg="" id="NADH_p05"/>
      <rproduct cfg="" id="NH3_p05"/>
      <rproduct cfg="C#2@1" id="CO2_p05"/>
      <rproduct cfg="C#1@1" id="MEETHF_p05"/>
    </reaction>
    <reaction bidirectional="false" id="AA7_v43_p05">
      <annotation name="pathway">Amino Acid Biosynthesis</annotation>
      <reduct cfg="C#1@1 C#2@1 C#3@1" id="_3PG_p05"/>
      <reduct cfg="C#1@2 C#2@2 C#3@2 C#4@2 C#5@2" id="Glu_p05"/>
      <rproduct cfg="" id="NADH_p05"/>
      <rproduct cfg="C#1@2 C#2@2 C#3@2 C#4@2 C#5@2" id="AKG_p05"/>
      <rproduct cfg="C#1@1 C#2@1 C#3@1" id="Ser_p05"/>
    </reaction>
    <reaction bidirectional="false" id="AA11_v47_p05">
      <annotation name="pathway">Amino Acid Biosynthesis</annotation>
      <reduct cfg="C#1@1 C#2@1" id="AcCoA_p05"/>
      <reduct cfg="" id="ATP_p05"/>
      <reduct cfg="" id="ATP_p05"/>
      <reduct cfg="" id="ATP_p05"/>
      <reduct cfg="" id="SO4_p05"/>
      <reduct cfg="" id="NADPH_p05"/>
      <reduct cfg="" id="NADPH_p05"/>
      <reduct cfg="" id="NADPH_p05"/>
      <reduct cfg="" id="NADPH_p05"/>
      <reduct cfg="C#1@10 C#2@10 C#3@10" id="Ser_p05"/>
      <rproduct cfg="C#1@10 C#2@10 C#3@10" id="Cys_p05"/>
      <rproduct cfg="C#1@1 C#2@1" id="Ac_p05"/>
    </reaction>
    <reaction bidirectional="false" id="AA10_v46_p05">
      <annotation name="pathway">Amino Acid Biosynthesis</annotation>
      <reduct cfg="C#1@1 C#2@1 C#3@1 C#4@1" id="Thr_p05"/>
      <rproduct cfg="C#1@1 C#2@1" id="AcCoA_p05"/>
      <rproduct cfg="" id="NADH_p05"/>
      <rproduct cfg="C#3@1 C#4@1" id="Gly_p05"/>
    </reaction>
    <reaction bidirectional="false" id="AA23_v42_p05">
      <annotation name="pathway">Amino Acid Biosynthesis</annotation>
      <reduct cfg="C#1@1 C#2@1 C#3@1 C#4@1 C#5@1" id="Glu_p05"/>
      <reduct cfg="C#1@2 C#2@2 C#3@2" id="Pyr_p05"/>
      <rproduct cfg="C#1@1 C#2@1 C#3@1 C#4@1 C#5@1" id="AKG_p05"/>
      <rproduct cfg="C#1@2 C#2@2 C#3@2" id="Ala_p05"/>
    </reaction>
    <reaction bidirectional="false" id="AA16_v52_p05">
      <annotation name="pathway">Amino Acid Biosynthesis</annotation>
      <reduct cfg="" id="NADPH_p05"/>
      <reduct cfg="C#1@2 C#2@2 C#3@2" id="Pyr_p05"/>
      <reduct cfg="C#1@3 C#2@3 C#3@3" id="Pyr_p05"/>
      <reduct cfg="C#1@4 C#2@4 C#3@4 C#4@4 C#5@4" id="Glu_p05"/>
      <rproduct cfg="C#3@2" id="CO2_p05"/>
      <rproduct cfg="C#1@2 C#2@2 C#1@3 C#2@3 C#3@3" id="Val_p05"/>
      <rproduct cfg="C#1@4 C#2@4 C#3@4 C#4@4 C#5@4" id="AKG_p05"/>
    </reaction>
    <reaction bidirectional="false" id="AA4_v39_p05">
      <annotation name="pathway">Amino Acid Biosynthesis</annotation>
      <reduct cfg="" id="ATP_p05"/>
      <reduct cfg="" id="ATP_p05"/>
      <reduct cfg="" id="ATP_p05"/>
      <reduct cfg="" id="ATP_p05"/>
      <reduct cfg="" id="ATP_p05"/>
      <reduct cfg="" id="NADPH_p05"/>
      <reduct cfg="C#1@7" id="CO2_p05"/>
      <reduct cfg="C#1@8 C#2@8" id="AcCoA_p05"/>
      <reduct cfg="C#1@9 C#2@9 C#3@9 C#4@9 C#5@9" id="Glu_p05"/>
      <reduct cfg="C#1@10 C#2@10 C#3@10 C#4@10 C#5@10" id="Gln_p05"/>
      <reduct cfg="C#1@11 C#2@11 C#3@11 C#4@11" id="Asp_p05"/>
      <rproduct cfg="C#2@9 C#1@9 C#4@9 C#3@9 C#5@9 C#1@7" id="Arg_p05"/>
      <rproduct cfg="C#1@8 C#2@8" id="Ac_p05"/>
      <rproduct cfg="C#2@11 C#1@11 C#4@11 C#3@11" id="Fum_p05"/>
      <rproduct cfg="C#1@10 C#2@10 C#3@10 C#4@10 C#5@10" id="AKG_p05"/>
    </reaction>
    <reaction id="Arg_bm_p05">
      <annotation name="pathway">Biomass</annotation>
      <reduct cfg="C#1@1 C#2@1 C#3@1 C#4@1 C#5@1 C#6@1" id="Arg_p05"/>
    </reaction>
    <reaction bidirectional="false" id="AA21_v57_p05">
      <annotation name="pathway">Amino Acid Biosynthesis</annotation>
      <reduct cfg="" id="ATP_p05"/>
      <reduct cfg="" id="ATP_p05"/>
      <reduct cfg="" id="ATP_p05"/>
      <reduct cfg="C#1@4 C#2@4 C#3@4 C#4@4 C#5@4" id="Gln_p05"/>
      <reduct cfg="C#1@5 C#2@5 C#3@5" id="Ser_p05"/>
      <reduct cfg="C#1@6 C#2@6 C#3@6" id="PEP_p05"/>
      <reduct cfg="C#1@7 C#2@7 C#3@7" id="PEP_p05"/>
      <reduct cfg="C#1@8 C#2@8 C#3@8 C#4@8" id="E4P_p05"/>
      <reduct cfg="" id="NADPH_p05"/>
      <reduct cfg="C#1@10 C#2@10 C#3@10 C#4@10 C#5@10" id="R5P_p05"/>
      <rproduct cfg="C#3@10 C#1@10 C#2@10" id="GAP_p05"/>
      <rproduct cfg="C#3@8 C#4@8 C#1@8 C#2@8 C#1@5 C#5@10 C#4@10 C#1@6 C#2@5 C#2@6 C#3@5" id="Trp_p05"/>
      <rproduct cfg="C#3@6" id="CO2_p05"/>
      <rproduct cfg="C#1@4 C#2@4 C#3@4 C#4@4 C#5@4" id="Glu_p05"/>
      <rproduct cfg="C#1@7 C#2@7 C#3@7" id="Pyr_p05"/>
    </reaction>
    <reaction bidirectional="false" id="AA19_v55_p05">
      <annotation name="pathway">Amino Acid Biosynthesis</annotation>
      <reduct cfg="" id="NADPH_p05"/>
      <reduct cfg="" id="ATP_p05"/>
      <reduct cfg="C#1@3 C#2@3 C#3@3" id="PEP_p05"/>
      <reduct cfg="C#1@4 C#2@4 C#3@4" id="PEP_p05"/>
      <reduct cfg="C#1@5 C#2@5 C#3@5 C#4@5" id="E4P_p05"/>
      <reduct cfg="C#1@6 C#2@6 C#3@6 C#4@6 C#5@6" id="Glu_p05"/>
      <rproduct cfg="C#3@5 C#1@5 C#4@5 C#1@4 C#2@5 C#1@3 C#2@4 C#2@3 C#3@3" id="Phe_p05"/>
      <rproduct cfg="C#3@4" id="CO2_p05"/>
      <rproduct cfg="C#1@6 C#2@6 C#3@6 C#4@6 C#5@6" id="AKG_p05"/>
    </reaction>
    <reaction bidirectional="false" id="AA20_v56_p05">
      <annotation name="pathway">Amino Acid Biosynthesis</annotation>
      <reduct cfg="" id="NADPH_p05"/>
      <reduct cfg="C#1@2 C#2@2 C#3@2 C#4@2 C#5@2" id="Glu_p05"/>
      <reduct cfg="C#1@3 C#2@3 C#3@3" id="PEP_p05"/>
      <reduct cfg="C#1@4 C#2@4 C#3@4" id="PEP_p05"/>
      <reduct cfg="C#1@5 C#2@5 C#3@5 C#4@5" id="E4P_p05"/>
      <reduct cfg="" id="ATP_p05"/>
      <rproduct cfg="" id="NADH_p05"/>
      <rproduct cfg="C#1@4 C#2@5 C#1@5 C#4@5 C#1@3 C#2@4 C#3@5 C#2@3 C#3@3" id="Tyr_p05"/>
      <rproduct cfg="C#1@2 C#2@2 C#3@2 C#4@2 C#5@2" id="AKG_p05"/>
      <rproduct cfg="C#3@4" id="CO2_p05"/>
    </reaction>
    <reaction bidirectional="false" id="AA22_v58_p05">
      <annotation name="pathway">Amino Acid Biosynthesis</annotation>
      <reduct cfg="" id="ATP_p05"/>
      <reduct cfg="" id="ATP_p05"/>
      <reduct cfg="" id="ATP_p05"/>
      <reduct cfg="" id="ATP_p05"/>
      <reduct cfg="" id="ATP_p05"/>
      <reduct cfg="C#1@6" id="FTHF_p05"/>
      <reduct cfg="C#1@7 C#2@7 C#3@7 C#4@7" id="Asp_p05"/>
      <reduct cfg="C#1@8 C#2@8 C#3@8 C#4@8 C#5@8" id="R5P_p05"/>
      <reduct cfg="C#1@9 C#2@9 C#3@9 C#4@9 C#5@9" id="Gln_p05"/>
      <rproduct cfg="" id="NADH_p05"/>
      <rproduct cfg="" id="NADH_p05"/>
      <rproduct cfg="C#1@9 C#2@9 C#3@9 C#4@9 C#5@9" id="AKG_p05"/>
      <rproduct cfg="C#3@8 C#5@8 C#1@6 C#4@8 C#2@8 C#1@8" id="His_p05"/>
      <rproduct cfg="C#2@7 C#1@7 C#4@7 C#3@7" id="Fum_p05"/>
    </reaction>
    <reaction id="His_bm_p05">
      <annotation name="pathway">Biomass</annotation>
      <reduct cfg="C#1@1 C#2@1 C#3@1 C#4@1 C#5@1 C#6@1" id="His_p05"/>
    </reaction>
    <reaction id="Trp_bm_p05">
      <annotation name="pathway">Biomass</annotation>
      <reduct cfg="C#1@1 C#2@1 C#3@1 C#4@1 C#5@1 C#6@1 C#7@1 C#8@1 C#9@1 C#10@1 C#11@1" id="Trp_p05"/>
    </reaction>
    <reaction id="Thr_bm_p05">
      <annotation name="pathway">Biomass</annotation>
      <reduct cfg="C#1@1 C#2@1 C#3@1 C#4@1" id="Thr_p05"/>
    </reaction>
    <reaction bidirectional="false" id="AA12_v48___1_p05 AA12_v48___2_p05 AA12_v48___3_p05 AA12_v48___4_p05">
      <annotation name="pathway">Amino Acid Biosynthesis</annotation>
      <annotation name="name">AA12_v48</annotation>
      <reduct cfg="C#1@1 C#2@1 C#3@1 C#4@1" id="Asp_p05"/>
      <reduct cfg="C#1@2 C#2@2 C#3@2 C#4@2 C#5@2" id="Glu_p05"/>
      <reduct cfg="" id="NADPH_p05"/>
      <reduct cfg="" id="NADPH_p05"/>
      <reduct cfg="C#1@5 C#2@5 C#3@5 C#4@5" id="SucCoA_p05"/>
      <reduct cfg="C#1@6 C#2@6 C#3@6" id="Pyr_p05"/>
      <reduct cfg="" id="ATP_p05"/>
      <rproduct id="LL_DAP_p05">
        <variant cfg="C#3@1 C#1@6 C#1@1 C#2@6 C#2@1 C#3@6 C#4@1"/>
        <variant cfg="C#3@1 C#1@1 C#1@6 C#2@1 C#2@6 C#4@1 C#3@6"/>
      </rproduct>
      <rproduct cfg="C#1@2 C#2@2 C#3@2 C#4@2 C#5@2" id="AKG_p05"/>
      <rproduct id="Suc_p05">
        <variant cfg="C#1@5 C#2@5 C#3@5 C#4@5"/>
        <variant cfg="C#2@5 C#1@5 C#4@5 C#3@5"/>
      </rproduct>
    </reaction>
    <reaction bidirectional="false" id="AA6_v41_p05">
      <annotation name="pathway">Amino Acid Biosynthesis</annotation>
      <reduct cfg="" id="ATP_p05"/>
      <reduct cfg="" id="ATP_p05"/>
      <reduct cfg="C#1@3 C#2@3 C#3@3 C#4@3" id="Asp_p05"/>
      <reduct cfg="" id="NH3_p05"/>
      <rproduct cfg="C#1@3 C#2@3 C#3@3 C#4@3" id="Asn_p05"/>
    </reaction>
    <reaction bidirectional="false" id="AA14_v50_p05">
      <annotation name="pathway">Amino Acid Biosynthesis</annotation>
      <reduct cfg="" id="NADPH_p05"/>
      <reduct cfg="" id="NADPH_p05"/>
      <reduct cfg="C#1@3 C#2@3 C#3@3 C#4@3" id="Asp_p05"/>
      <reduct cfg="" id="ATP_p05"/>
      <reduct cfg="" id="ATP_p05"/>
      <rproduct cfg="C#3@3 C#1@3 C#2@3 C#4@3" id="Thr_p05"/>
    </reaction>
    <reaction bidirectional="false" id="AA15_v51___1_p05 AA15_v51___2_p05">
      <annotation name="pathway">Amino Acid Biosynthesis</annotation>
      <annotation name="name">AA15_v51</annotation>
      <reduct cfg="C#1@1 C#2@1 C#3@1 C#4@1" id="SucCoA_p05"/>
      <reduct cfg="" id="ATP_p05"/>
      <reduct cfg="C#1@3 C#2@3 C#3@3 C#4@3" id="Asp_p05"/>
      <reduct cfg="" id="NADPH_p05"/>
      <reduct cfg="" id="NADPH_p05"/>
      <reduct cfg="C#1@6" id="METHF_p05"/>
      <reduct cfg="C#1@7 C#2@7 C#3@7" id="Cys_p05"/>
      <rproduct cfg="C#1@7 C#2@7 C#3@7" id="Pyr_p05"/>
      <rproduct cfg="C#1@6 C#1@3 C#3@3 C#2@3 C#4@3" id="Met_p05"/>
      <rproduct cfg="" id="NH3_p05"/>
      <rproduct id="Suc_p05">
        <variant cfg="C#1@1 C#2@1 C#3@1 C#4@1"/>
        <variant cfg="C#2@1 C#1@1 C#4@1 C#3@1"/>
      </rproduct>
    </reaction>
    <reaction bidirectional="false" id="AA18_v54_p05">
      <annotation name="pathway">Amino Acid Biosynthesis</annotation>
      <reduct cfg="C#1@1 C#2@1 C#3@1 C#4@1 C#5@1" id="Glu_p05"/>
      <reduct cfg="" id="NADPH_p05"/>
      <reduct cfg="C#1@3 C#2@3 C#3@3 C#4@3" id="Thr_p05"/>
      <reduct cfg="C#1@4 C#2@4 C#3@4" id="Pyr_p05"/>
      <rproduct cfg="C#1@4 C#2@3 C#1@3 C#2@4 C#3@3 C#4@3" id="Ile_p05"/>
      <rproduct cfg="" id="NH3_p05"/>
      <rproduct cfg="C#3@4" id="CO2_p05"/>
      <rproduct cfg="C#1@1 C#2@1 C#3@1 C#4@1 C#5@1" id="AKG_p05"/>
    </reaction>
    <reaction bidirectional="false" id="AA13_v49___1_p05 AA13_v49___2_p05">
      <annotation name="pathway">Amino Acid Biosynthesis</annotation>
      <annotation name="name">AA13_v49</annotation>
      <reduct id="LL_DAP_p05">
        <variant cfg="C#1@1 C#2@1 C#3@1 C#4@1 C#5@1 C#6@1 C#7@1"/>
        <variant cfg="C#1@1 C#3@1 C#2@1 C#5@1 C#4@1 C#7@1 C#6@1"/>
      </reduct>
      <rproduct cfg="C#6@1" id="CO2_p05"/>
      <rproduct cfg="C#1@1 C#2@1 C#3@1 C#4@1 C#5@1 C#7@1" id="Lys_p05"/>
    </reaction>
    <reaction bidirectional="false" id="AA5_v40_p05">
      <annotation name="pathway">Amino Acid Biosynthesis</annotation>
      <reduct cfg="C#1@1 C#2@1 C#3@1 C#4@1 C#5@1" id="Glu_p05"/>
      <reduct cfg="C#1@2 C#2@2 C#3@2 C#4@2" id="OAC_p05"/>
      <rproduct cfg="C#1@1 C#2@1 C#3@1 C#4@1 C#5@1" id="AKG_p05"/>
      <rproduct cfg="C#1@2 C#2@2 C#3@2 C#4@2" id="Asp_p05"/>
    </reaction>
    <reaction bidirectional="false" id="AA17_v53_p05">
      <annotation name="pathway">Amino Acid Biosynthesis</annotation>
      <reduct cfg="C#1@1 C#2@1 C#3@1 C#4@1 C#5@1" id="Glu_p05"/>
      <reduct cfg="C#1@2 C#2@2" id="AcCoA_p05"/>
      <reduct cfg="C#1@3 C#2@3 C#3@3" id="Pyr_p05"/>
      <reduct cfg="C#1@4 C#2@4 C#3@4" id="Pyr_p05"/>
      <reduct cfg="" id="NADPH_p05"/>
      <rproduct cfg="C#1@1 C#2@1 C#3@1 C#4@1 C#5@1" id="AKG_p05"/>
      <rproduct cfg="C#1@4 C#1@3 C#2@4 C#2@3 C#1@2 C#2@2" id="Leu_p05"/>
      <rproduct cfg="" id="NADH_p05"/>
      <rproduct cfg="C#3@3" id="CO2_p05"/>
      <rproduct cfg="C#3@4" id="CO2_p05"/>
    </reaction>
    <reaction id="Leu_bm_p05">
      <annotation name="pathway">Biomass</annotation>
      <reduct cfg="C#1@1 C#2@1 C#3@1 C#4@1 C#5@1 C#6@1" id="Leu_p05"/>
    </reaction>
    <reaction bidirectional="false" id="C2_v60_p05">
      <annotation name="pathway">One Carbon Metabolism</annotation>
      <reduct cfg="C#1@1" id="MEETHF_p05"/>
      <rproduct cfg="C#1@1" id="FTHF_p05"/>
      <rproduct cfg="" id="NADPH_p05"/>
    </reaction>
    <reaction bidirectional="false" id="C1_v59_p05">
      <annotation name="pathway">One Carbon Metabolism</annotation>
      <reduct cfg="C#1@1" id="MEETHF_p05"/>
      <reduct cfg="" id="NADH_p05"/>
      <rproduct cfg="C#1@1" id="METHF_p05"/>
    </reaction>
    <reaction bidirectional="false" id="OXP2_v62_p05">
      <annotation name="pathway">Oxidative Phosphorylation</annotation>
      <reduct cfg="" id="FADH2_p05"/>
      <reduct cfg="" id="FADH2_p05"/>
      <reduct cfg="" id="O2_p05"/>
      <rproduct id="ATP_p05"/>
      <rproduct id="ATP_p05"/>
    </reaction>
    <reaction bidirectional="false" id="OXP1_v61_p05">
      <annotation name="pathway">Oxidative Phosphorylation</annotation>
      <reduct cfg="" id="NADH_p05"/>
      <reduct cfg="" id="NADH_p05"/>
      <reduct cfg="" id="O2_p05"/>
      <rproduct id="ATP_p05"/>
      <rproduct id="ATP_p05"/>
      <rproduct id="ATP_p05"/>
      <rproduct id="ATP_p05"/>
    </reaction>
    <reaction bidirectional="false" id="TP4_v68_p05">
      <annotation name="pathway">Transport</annotation>
      <reduct cfg="" id="NH3_ext_p05"/>
      <rproduct id="NH3_p05"/>
    </reaction>
    <reaction id="TP1_v65_p05">
      <annotation name="pathway">Transport</annotation>
      <reduct cfg="C#1@1 C#2@1" id="Ac_p05"/>
    </reaction>
    <reaction id="ATPH1_v64_p05">
      <annotation name="pathway">ATP Hydrolysis</annotation>
      <reduct cfg="" id="ATP_p05"/>
    </reaction>
    <reaction id="TP2_v66_p05">
      <annotation name="pathway">Transport</annotation>
      <reduct cfg="C#1@1" id="CO2_p05"/>
    </reaction>
    <reaction bidirectional="false" id="GAS2_v71_p05">
      <annotation name="pathway">CO2 Exchange</annotation>
      <reduct cfg="C#1@1" id="CO2_unlabeled_p05"/>
      <reduct cfg="C#1@2" id="CO2_p05"/>
      <rproduct cfg="C#1@1" id="CO2_p05"/>
      <rproduct cfg="C#1@2" id="CO2_out_p05"/>
    </reaction>
    <reaction bidirectional="false" id="TP5_v69_p05">
      <annotation name="pathway">Transport</annotation>
      <reduct cfg="" id="SO4_ext_p05"/>
      <rproduct id="SO4_p05"/>
    </reaction>
    <reaction id="TH1_v63_p05">
      <annotation name="pathway">Transhydrogenation</annotation>
      <reduct cfg="" id="NADH_p05"/>
      <rproduct id="NADPH_p05"/>
    </reaction>
    <reaction bidirectional="false" id="TP3_v67_p05">
      <annotation name="pathway">Transport</annotation>
      <reduct cfg="" id="O2_ext_p05"/>
      <rproduct id="O2_p05"/>
    </reaction>
    <reaction id="Asp_bm_p05">
      <annotation name="pathway">Biomass</annotation>
      <reduct cfg="C#1@1 C#2@1 C#3@1 C#4@1" id="Asp_p05"/>
    </reaction>
    <reaction bidirectional="false" id="GAS1_CO2_ext_p05">
      <annotation name="pathway">CO2 Exchange</annotation>
      <reduct cfg="C#1@1" id="CO2_unlabeled_in_p05"/>
      <rproduct cfg="C#1@1" id="CO2_unlabeled_p05"/>
    </reaction>
    <reaction id="GAS3_CO2_out_p05">
      <annotation name="pathway">CO2 Exchange</annotation>
      <reduct cfg="C#1@1" id="CO2_out_p05"/>
    </reaction>
    <reaction id="ATP_bm_p05">
      <annotation name="pathway">Biomass</annotation>
      <reduct cfg="" id="ATP_p05"/>
    </reaction>
    <reaction id="NADPH_bm_p05">
      <annotation name="pathway">Biomass</annotation>
      <reduct cfg="" id="NADPH_p05"/>
    </reaction>
    <reaction bidirectional="false" id="NADH_bm_p05">
      <annotation name="pathway">Biomass</annotation>
      <reduct cfg="" id="NADH_ext_p05"/>
      <rproduct id="NADH_p05"/>
    </reaction>
    <reaction bidirectional="false" id="mu2_v70_p05">
      <annotation name="pathway">Biomass</annotation>
      <reduct cfg="" id="BM_p05"/>
      <rproduct id="BM_out_p05"/>
    </reaction>
    <reaction id="mu_3_p05">
      <annotation name="pathway">Biomass</annotation>
      <reduct cfg="" id="BM_out_p05"/>
    </reaction>
    <!-- reactions for duplicate 6 -->
    <reaction bidirectional="false" id="EMP1_v1_p06">
      <annotation name="pathway">Glycolysis</annotation>
      <reduct cfg="C#1@1 C#2@1 C#3@1" id="PEP_p06"/>
      <rproduct cfg="C#1@1 C#2@1 C#3@1" id="Pyr_p06"/>
    </reaction>
    <reaction id="EMP2_v2_p06">
      <annotation name="pathway">Glycolysis</annotation>
      <reduct cfg="C#1@1 C#2@1 C#3@1 C#4@1 C#5@1 C#6@1" id="G6P_p06"/>
      <rproduct cfg="C#1@1 C#6@1 C#2@1 C#3@1 C#4@1 C#5@1" id="F6P_p06"/>
    </reaction>
    <reaction bidirectional="false" id="EMP3_v3_p06">
      <annotation name="pathway">Glycolysis</annotation>
      <reduct cfg="C#1@1 C#2@1 C#3@1 C#4@1 C#5@1 C#6@1" id="F6P_p06"/>
      <reduct cfg="" id="ATP_p06"/>
      <rproduct cfg="C#1@1 C#2@1 C#3@1 C#4@1 C#5@1 C#6@1" id="FBP_p06"/>
    </reaction>
    <reaction id="EMP4_v4_p06">
      <annotation name="pathway">Glycolysis</annotation>
      <reduct cfg="C#1@1 C#2@1 C#3@1 C#4@1 C#5@1 C#6@1" id="FBP_p06"/>
      <rproduct cfg="C#4@1 C#1@1 C#3@1" id="GAP_p06"/>
      <rproduct cfg="C#5@1 C#2@1 C#6@1" id="DHAP_p06"/>
    </reaction>
    <reaction id="EMP5_v5_p06">
      <annotation name="pathway">Glycolysis</annotation>
      <reduct cfg="C#1@1 C#2@1 C#3@1" id="DHAP_p06"/>
      <rproduct cfg="C#1@1 C#2@1 C#3@1" id="GAP_p06"/>
    </reaction>
    <reaction id="EMP6_v6_p06">
      <annotation name="pathway">Glycolysis</annotation>
      <reduct cfg="C#1@1 C#2@1 C#3@1" id="GAP_p06"/>
      <rproduct cfg="C#2@1 C#3@1 C#1@1" id="_3PG_p06"/>
      <rproduct cfg="" id="ATP_p06"/>
      <rproduct cfg="" id="NADH_p06"/>
    </reaction>
    <reaction id="EMP7_v7_p06">
      <annotation name="pathway">Glycolysis</annotation>
      <reduct cfg="C#1@1 C#2@1 C#3@1" id="_3PG_p06"/>
      <rproduct cfg="C#1@1 C#2@1 C#3@1" id="PEP_p06"/>
    </reaction>
    <reaction bidirectional="false" id="EMP8_v8_p06">
      <annotation name="pathway">Glycolysis</annotation>
      <reduct cfg="C#1@1 C#2@1 C#3@1" id="PEP_p06"/>
      <rproduct cfg="C#1@1 C#2@1 C#3@1" id="Pyr_p06"/>
      <rproduct cfg="" id="ATP_p06"/>
    </reaction>
    <reaction bidirectional="false" id="TCA1_v20_p06">
      <annotation name="pathway">TCA</annotation>
      <reduct cfg="C#1@1 C#2@1 C#3@1" id="Pyr_p06"/>
      <rproduct cfg="C#1@1 C#2@1" id="AcCoA_p06"/>
      <rproduct cfg="C#3@1" id="CO2_p06"/>
      <rproduct cfg="" id="NADH_p06"/>
    </reaction>
    <reaction bidirectional="false" id="TCA2_v21_p06">
      <annotation name="pathway">TCA</annotation>
      <reduct cfg="C#1@1 C#2@1" id="AcCoA_p06"/>
      <reduct cfg="C#1@2 C#2@2 C#3@2 C#4@2" id="OAC_p06"/>
      <rproduct cfg="C#1@1 C#1@2 C#2@1 C#3@2 C#4@2 C#2@2" id="Cit_p06"/>
    </reaction>
    <reaction id="TCA4_v23_p06">
      <annotation name="pathway">TCA</annotation>
      <reduct cfg="C#1@1 C#2@1 C#3@1 C#4@1 C#5@1 C#6@1" id="ICit_p06"/>
      <rproduct cfg="C#2@1 C#1@1 C#4@1 C#3@1 C#6@1" id="AKG_p06"/>
      <rproduct cfg="C#5@1" id="CO2_p06"/>
      <rproduct cfg="" id="NADPH_p06"/>
    </reaction>
    <reaction id="TCA6_v25___1_p06 TCA6_v25___2_p06">
      <annotation name="pathway">TCA</annotation>
      <annotation name="name">TCA6_v25</annotation>
      <reduct cfg="C#1@1 C#2@1 C#3@1 C#4@1" id="SucCoA_p06"/>
      <rproduct id="Suc_p06">
        <variant cfg="C#1@1 C#2@1 C#3@1 C#4@1"/>
        <variant cfg="C#2@1 C#1@1 C#4@1 C#3@1"/>
      </rproduct>
      <rproduct cfg="" id="ATP_p06"/>
    </reaction>
    <reaction id="TCA7_v26___1_p06 TCA7_v26___2_p06">
      <annotation name="pathway">TCA</annotation>
      <annotation name="name">TCA7_v26</annotation>
      <reduct cfg="C#1@1 C#2@1 C#3@1 C#4@1" id="Suc_p06"/>
      <rproduct id="Fum_p06">
        <variant cfg="C#1@1 C#2@1 C#3@1 C#4@1"/>
        <variant cfg="C#2@1 C#1@1 C#4@1 C#3@1"/>
      </rproduct>
      <rproduct cfg="" id="FADH2_p06"/>
    </reaction>
    <reaction id="TCA8_v27___1_p06 TCA8_v27___2_p06">
      <annotation name="pathway">TCA</annotation>
      <annotation name="name">TCA8_v27</annotation>
      <reduct id="Fum_p06">
        <variant cfg="C#1@1 C#2@1 C#3@1 C#4@1"/>
        <variant cfg="C#2@1 C#1@1 C#4@1 C#3@1"/>
      </reduct>
      <rproduct cfg="C#2@1 C#1@1 C#4@1 C#3@1" id="Mal_p06"/>
    </reaction>
    <reaction id="TCA9_v28_p06">
      <annotation name="pathway">TCA</annotation>
      <reduct cfg="C#1@1 C#2@1 C#3@1 C#4@1" id="Mal_p06"/>
      <rproduct cfg="C#1@1 C#2@1 C#3@1 C#4@1" id="OAC_p06"/>
      <rproduct cfg="" id="NADH_p06"/>
    </reaction>
    <reaction bidirectional="false" id="PPP1_v9_p06">
      <annotation name="pathway">PPP</annotation>
      <reduct cfg="C#1@1 C#2@1 C#3@1 C#4@1 C#5@1 C#6@1" id="G6P_p06"/>
      <rproduct cfg="C#1@1 C#2@1 C#3@1 C#4@1 C#5@1 C#6@1" id="_6PG_p06"/>
      <rproduct cfg="" id="NADPH_p06"/>
    </reaction>
    <reaction id="PPP3_v11_p06">
      <annotation name="pathway">PPP</annotation>
      <reduct cfg="C#1@1 C#2@1 C#3@1 C#4@1 C#5@1" id="Ru5P_p06"/>
      <rproduct cfg="C#1@1 C#2@1 C#3@1 C#4@1 C#5@1" id="X5P_p06"/>
    </reaction>
    <reaction id="PPP4_v12_p06">
      <annotation name="pathway">PPP</annotation>
      <reduct cfg="C#1@1 C#2@1 C#3@1 C#4@1 C#5@1" id="Ru5P_p06"/>
      <rproduct cfg="C#2@1 C#4@1 C#5@1 C#3@1 C#1@1" id="R5P_p06"/>
    </reaction>
    <reaction bidirectional="false" id="ANA3_v33_p06">
      <annotation name="pathway">Amphibolic R.</annotation>
      <reduct cfg="C#1@1 C#2@1 C#3@1" id="PEP_p06"/>
      <reduct cfg="C#1@2" id="CO2_p06"/>
      <rproduct cfg="C#1@1 C#2@1 C#1@2 C#3@1" id="OAC_p06"/>
    </reaction>
    <reaction bidirectional="false" id="ANA1_v31_p06">
      <annotation name="pathway">Amphibolic R.</annotation>
      <reduct cfg="C#1@1 C#2@1 C#3@1 C#4@1" id="Mal_p06"/>
      <rproduct cfg="C#1@1 C#2@1 C#4@1" id="Pyr_p06"/>
      <rproduct cfg="" id="NADPH_p06"/>
      <rproduct cfg="C#3@1" id="CO2_p06"/>
    </reaction>
    <reaction bidirectional="false" id="AA1_v36_p06">
      <annotation name="pathway">Amino Acid Biosynthesis</annotation>
      <reduct cfg="C#1@1 C#2@1 C#3@1 C#4@1 C#5@1" id="AKG_p06"/>
      <reduct cfg="" id="NADPH_p06"/>
      <reduct cfg="" id="NH3_p06"/>
      <rproduct cfg="C#1@1 C#2@1 C#3@1 C#4@1 C#5@1" id="Glu_p06"/>
    </reaction>
    <reaction bidirectional="false" id="AA3_v38_p06">
      <annotation name="pathway">Amino Acid Biosynthesis</annotation>
      <reduct cfg="C#1@1 C#2@1 C#3@1 C#4@1 C#5@1" id="Glu_p06"/>
      <reduct cfg="" id="NADPH_p06"/>
      <reduct cfg="" id="NADPH_p06"/>
      <reduct cfg="" id="ATP_p06"/>
      <rproduct cfg="C#2@1 C#1@1 C#4@1 C#3@1 C#5@1" id="Pro_p06"/>
    </reaction>
    <reaction bidirectional="false" id="AA2_v37_p06">
      <annotation name="pathway">Amino Acid Biosynthesis</annotation>
      <reduct cfg="C#1@1 C#2@1 C#3@1 C#4@1 C#5@1" id="Glu_p06"/>
      <reduct cfg="" id="NH3_p06"/>
      <reduct cfg="" id="ATP_p06"/>
      <rproduct cfg="C#1@1 C#2@1 C#3@1 C#4@1 C#5@1" id="Gln_p06"/>
    </reaction>
    <reaction id="G6P_bm_p06">
      <annotation name="pathway">Biomass</annotation>
      <reduct cfg="C#1@1 C#2@1 C#3@1 C#4@1 C#5@1 C#6@1" id="G6P_p06"/>
    </reaction>
    <reaction id="F6P_bm_p06">
      <annotation name="pathway">Biomass</annotation>
      <reduct cfg="C#1@1 C#2@1 C#3@1 C#4@1 C#5@1 C#6@1" id="F6P_p06"/>
    </reaction>
    <reaction id="R5P_bm_p06">
      <annotation name="pathway">Biomass</annotation>
      <reduct cfg="C#1@1 C#2@1 C#3@1 C#4@1 C#5@1" id="R5P_p06"/>
    </reaction>
    <reaction id="_3PG_bm_p06">
      <annotation name="pathway">Biomass</annotation>
      <reduct cfg="C#1@1 C#2@1 C#3@1" id="_3PG_p06"/>
    </reaction>
    <reaction id="PEP_bm_p06">
      <annotation name="pathway">Biomass</annotation>
      <reduct cfg="C#1@1 C#2@1 C#3@1" id="PEP_p06"/>
    </reaction>
    <reaction id="Pyr_bm_p06">
      <annotation name="pathway">Biomass</annotation>
      <reduct cfg="C#1@1 C#2@1 C#3@1" id="Pyr_p06"/>
    </reaction>
    <reaction id="AcCoA_bm_p06">
      <annotation name="pathway">Biomass</annotation>
      <reduct cfg="C#1@1 C#2@1" id="AcCoA_p06"/>
    </reaction>
    <reaction id="AKG_bm_p06">
      <annotation name="pathway">Biomass</annotation>
      <reduct cfg="C#1@1 C#2@1 C#3@1 C#4@1 C#5@1" id="AKG_p06"/>
    </reaction>
    <reaction id="OAC_bm_p06">
      <annotation name="pathway">Biomass</annotation>
      <reduct cfg="C#1@1 C#2@1 C#3@1 C#4@1" id="OAC_p06"/>
    </reaction>
    <reaction id="Tyr_bm_p06">
      <annotation name="pathway">Biomass</annotation>
      <reduct cfg="C#1@1 C#2@1 C#3@1 C#4@1 C#5@1 C#6@1 C#7@1 C#8@1 C#9@1" id="Tyr_p06"/>
    </reaction>
    <reaction id="Phe_bm_p06">
      <annotation name="pathway">Biomass</annotation>
      <reduct cfg="C#1@1 C#2@1 C#3@1 C#4@1 C#5@1 C#6@1 C#7@1 C#8@1 C#9@1" id="Phe_p06"/>
    </reaction>
    <reaction id="Ala_bm_p06">
      <annotation name="pathway">Biomass</annotation>
      <reduct cfg="C#1@1 C#2@1 C#3@1" id="Ala_p06"/>
    </reaction>
    <reaction id="Val_bm_p06">
      <annotation name="pathway">Biomass</annotation>
      <reduct cfg="C#1@1 C#2@1 C#3@1 C#4@1 C#5@1" id="Val_p06"/>
    </reaction>
    <reaction bidirectional="false" id="mu1_p06">
      <annotation name="pathway">Biomass</annotation>
      <reduct cfg="" id="BM_ext_p06"/>
      <rproduct id="BM_p06"/>
    </reaction>
    <reaction id="Pro_bm_p06">
      <annotation name="pathway">Biomass</annotation>
      <reduct cfg="C#1@1 C#2@1 C#3@1 C#4@1 C#5@1" id="Pro_p06"/>
    </reaction>
    <reaction id="Gln_bm_p06">
      <annotation name="pathway">Biomass</annotation>
      <reduct cfg="C#1@1 C#2@1 C#3@1 C#4@1 C#5@1" id="Gln_p06"/>
    </reaction>
    <reaction id="Glu_bm_p06">
      <annotation name="pathway">Biomass</annotation>
      <reduct cfg="C#1@1 C#2@1 C#3@1 C#4@1 C#5@1" id="Glu_p06"/>
    </reaction>
    <reaction id="Asn_bm_p06">
      <annotation name="pathway">Biomass</annotation>
      <reduct cfg="C#1@1 C#2@1 C#3@1 C#4@1" id="Asn_p06"/>
    </reaction>
    <reaction id="Ile_bm_p06">
      <annotation name="pathway">Biomass</annotation>
      <reduct cfg="C#1@1 C#2@1 C#3@1 C#4@1 C#5@1 C#6@1" id="Ile_p06"/>
    </reaction>
    <reaction id="Met_bm_p06">
      <annotation name="pathway">Biomass</annotation>
      <reduct cfg="C#1@1 C#2@1 C#3@1 C#4@1 C#5@1" id="Met_p06"/>
    </reaction>
    <reaction id="Ser_bm_p06">
      <annotation name="pathway">Biomass</annotation>
      <reduct cfg="C#1@1 C#2@1 C#3@1" id="Ser_p06"/>
    </reaction>
    <reaction id="Gly_bm_p06">
      <annotation name="pathway">Biomass</annotation>
      <reduct cfg="C#1@1 C#2@1" id="Gly_p06"/>
    </reaction>
    <reaction id="Cys_bm_p06">
      <annotation name="pathway">Biomass</annotation>
      <reduct cfg="C#1@1 C#2@1 C#3@1" id="Cys_p06"/>
    </reaction>
    <reaction id="AA8_v44_p06">
      <annotation name="pathway">Amino Acid Biosynthesis</annotation>
      <reduct cfg="C#1@1 C#2@1 C#3@1" id="Ser_p06"/>
      <rproduct cfg="C#2@1 C#3@1" id="Gly_p06"/>
      <rproduct cfg="C#1@1" id="MEETHF_p06"/>
    </reaction>
    <reaction id="MEETHF_bm_p06">
      <annotation name="pathway">Biomass</annotation>
      <reduct cfg="C#1@1" id="MEETHF_p06"/>
    </reaction>
    <reaction id="Lys_bm_p06">
      <annotation name="pathway">Biomass</annotation>
      <reduct cfg="C#1@1 C#2@1 C#3@1 C#4@1 C#5@1 C#6@1" id="Lys_p06"/>
    </reaction>
    <reaction bidirectional="false" id="Glc_upt_p06">
      <annotation name="pathway">UPT</annotation>
      <reduct cfg="C#1@1 C#2@1 C#3@1 C#4@1 C#5@1 C#6@1" id="Gluc_ext_p06"/>
      <rproduct cfg="C#1@1 C#2@1 C#3@1 C#4@1 C#5@1 C#6@1" id="G6P_p06"/>
    </reaction>
    <reaction bidirectional="false" id="PPP2_v10_p06">
      <annotation name="pathway">PPP</annotation>
      <reduct cfg="C#1@1 C#2@1 C#3@1 C#4@1 C#5@1 C#6@1" id="_6PG_p06"/>
      <rproduct cfg="C#5@1 C#1@1 C#4@1 C#2@1 C#3@1" id="Ru5P_p06"/>
      <rproduct cfg="C#6@1" id="CO2_p06"/>
      <rproduct cfg="" id="NADPH_p06"/>
    </reaction>
    <reaction id="PPP5_v13_p06">
      <annotation name="pathway">PPP</annotation>
      <reduct cfg="C#1@1 C#2@1 C#3@1 C#4@1 C#5@1" id="X5P_p06"/>
      <rproduct cfg="C#5@1 C#2@1 C#4@1" id="GAP_p06"/>
      <rproduct cfg="C#1@1 C#3@1" id="TK_C2_p06"/>
    </reaction>
    <reaction id="PPP6_v14_p06">
      <annotation name="pathway">PPP</annotation>
      <reduct cfg="C#1@1 C#2@1 C#3@1 C#4@1 C#5@1 C#6@1" id="F6P_p06"/>
      <rproduct cfg="C#6@1 C#2@1" id="TK_C2_p06"/>
      <rproduct cfg="C#5@1 C#1@1 C#4@1 C#3@1" id="E4P_p06"/>
    </reaction>
    <reaction id="PPP7_v15_p06">
      <annotation name="pathway">PPP</annotation>
      <reduct cfg="C#1@1 C#2@1" id="TK_C2_p06"/>
      <reduct cfg="C#1@2 C#2@2 C#3@2 C#4@2 C#5@2" id="R5P_p06"/>
      <rproduct cfg="C#1@1 C#5@2 C#2@1 C#4@2 C#1@2 C#3@2 C#2@2" id="S7P_p06"/>
    </reaction>
    <reaction id="GAP_bm_p06">
      <annotation name="pathway">Biomass</annotation>
      <reduct cfg="C#1@1 C#2@1 C#3@1" id="GAP_p06"/>
    </reaction>
    <reaction id="PPP8_v16_p06">
      <annotation name="pathway">PPP</annotation>
      <reduct cfg="C#1@1 C#2@1 C#3@1" id="TA_C3_p06"/>
      <reduct cfg="C#1@2 C#2@2 C#3@2" id="GAP_p06"/>
      <rproduct cfg="C#2@2 C#3@1 C#3@2 C#1@2 C#1@1 C#2@1" id="F6P_p06"/>
    </reaction>
    <reaction id="PPP9_v17_p06">
      <annotation name="pathway">PPP</annotation>
      <reduct cfg="C#1@1 C#2@1 C#3@1 C#4@1 C#5@1 C#6@1 C#7@1" id="S7P_p06"/>
      <rproduct cfg="C#1@1 C#3@1 C#5@1" id="TA_C3_p06"/>
      <rproduct cfg="C#7@1 C#2@1 C#6@1 C#4@1" id="E4P_p06"/>
    </reaction>
    <reaction bidirectional="false" id="PPP10_v18_p06">
      <annotation name="pathway">EDP</annotation>
      <reduct cfg="C#1@1 C#2@1 C#3@1 C#4@1 C#5@1 C#6@1" id="_6PG_p06"/>
      <rproduct cfg="C#4@1 C#1@1 C#3@1 C#5@1 C#2@1 C#6@1" id="KDPG_p06"/>
    </reaction>
    <reaction bidirectional="false" id="PPP11_v19_p06">
      <annotation name="pathway">EDP</annotation>
      <reduct cfg="C#1@1 C#2@1 C#3@1 C#4@1 C#5@1 C#6@1" id="KDPG_p06"/>
      <rproduct cfg="C#1@1 C#4@1 C#6@1" id="Pyr_p06"/>
      <rproduct cfg="C#3@1 C#2@1 C#5@1" id="GAP_p06"/>
    </reaction>
    <reaction id="TCA3_v22_p06">
      <annotation name="pathway">TCA</annotation>
      <reduct cfg="C#1@1 C#2@1 C#3@1 C#4@1 C#5@1 C#6@1" id="Cit_p06"/>
      <rproduct cfg="C#1@1 C#6@1 C#3@1 C#2@1 C#5@1 C#4@1" id="ICit_p06"/>
    </reaction>
    <reaction bidirectional="false" id="TCA5_v24_p06">
      <annotation name="pathway">TCA</annotation>
      <reduct cfg="C#1@1 C#2@1 C#3@1 C#4@1 C#5@1" id="AKG_p06"/>
      <rproduct cfg="C#5@1" id="CO2_p06"/>
      <rproduct cfg="C#2@1 C#1@1 C#4@1 C#3@1" id="SucCoA_p06"/>
      <rproduct cfg="" id="NADH_p06"/>
    </reaction>
    <reaction id="GOX1_v29___1_p06 GOX1_v29___2_p06">
      <annotation name="pathway">Glyox</annotation>
      <annotation name="name">GOX1_v29</annotation>
      <reduct cfg="C#1@1 C#2@1 C#3@1 C#4@1 C#5@1 C#6@1" id="ICit_p06"/>
      <rproduct id="Suc_p06">
        <variant cfg="C#1@1 C#2@1 C#3@1 C#5@1"/>
        <variant cfg="C#2@1 C#1@1 C#5@1 C#3@1"/>
      </rproduct>
      <rproduct cfg="C#4@1 C#6@1" id="Glyox_p06"/>
    </reaction>
    <reaction bidirectional="false" id="GOX2_v30_p06">
      <annotation name="pathway">Glyox</annotation>
      <reduct cfg="C#1@1 C#2@1" id="Glyox_p06"/>
      <reduct cfg="C#1@2 C#2@2" id="AcCoA_p06"/>
      <rproduct cfg="C#1@2 C#1@1 C#2@2 C#2@1" id="Mal_p06"/>
    </reaction>
    <reaction bidirectional="false" id="ANA2_v32_p06">
      <annotation name="pathway">Amphibolic R.</annotation>
      <reduct cfg="C#1@1 C#2@1 C#3@1 C#4@1" id="Mal_p06"/>
      <rproduct cfg="C#1@1 C#2@1 C#4@1" id="Pyr_p06"/>
      <rproduct cfg="C#3@1" id="CO2_p06"/>
      <rproduct cfg="" id="NADH_p06"/>
    </reaction>
    <reaction bidirectional="false" id="ANA4_v34_p06">
      <annotation name="pathway">Amphibolic R.</annotation>
      <reduct cfg="C#1@1 C#2@1 C#3@1 C#4@1" id="OAC_p06"/>
      <reduct cfg="" id="ATP_p06"/>
      <rproduct cfg="C#1@1 C#2@1 C#4@1" id="PEP_p06"/>
      <rproduct cfg="C#3@1" id="CO2_p06"/>
    </reaction>
    <reaction id="AC1_v35_p06">
      <annotation name="pathway">Acetic Acid Formation</annotation>
      <reduct cfg="C#1@1 C#2@1" id="AcCoA_p06"/>
      <rproduct cfg="C#1@1 C#2@1" id="Ac_p06"/>
      <rproduct cfg="" id="ATP_p06"/>
    </reaction>
    <reaction id="AA9_v45_p06">
      <annotation name="pathway">Amino Acid Biosynthesis</annotation>
      <reduct cfg="C#1@1 C#2@1" id="Gly_p06"/>
      <rproduct cfg="" id="NADH_p06"/>
      <rproduct cfg="" id="NH3_p06"/>
      <rproduct cfg="C#2@1" id="CO2_p06"/>
      <rproduct cfg="C#1@1" id="MEETHF_p06"/>
    </reaction>
    <reaction bidirectional="false" id="AA7_v43_p06">
      <annotation name="pathway">Amino Acid Biosynthesis</annotation>
      <reduct cfg="C#1@1 C#2@1 C#3@1" id="_3PG_p06"/>
      <reduct cfg="C#1@2 C#2@2 C#3@2 C#4@2 C#5@2" id="Glu_p06"/>
      <rproduct cfg="" id="NADH_p06"/>
      <rproduct cfg="C#1@2 C#2@2 C#3@2 C#4@2 C#5@2" id="AKG_p06"/>
      <rproduct cfg="C#1@1 C#2@1 C#3@1" id="Ser_p06"/>
    </reaction>
    <reaction bidirectional="false" id="AA11_v47_p06">
      <annotation name="pathway">Amino Acid Biosynthesis</annotation>
      <reduct cfg="C#1@1 C#2@1" id="AcCoA_p06"/>
      <reduct cfg="" id="ATP_p06"/>
      <reduct cfg="" id="ATP_p06"/>
      <reduct cfg="" id="ATP_p06"/>
      <reduct cfg="" id="SO4_p06"/>
      <reduct cfg="" id="NADPH_p06"/>
      <reduct cfg="" id="NADPH_p06"/>
      <reduct cfg="" id="NADPH_p06"/>
      <reduct cfg="" id="NADPH_p06"/>
      <reduct cfg="C#1@10 C#2@10 C#3@10" id="Ser_p06"/>
      <rproduct cfg="C#1@10 C#2@10 C#3@10" id="Cys_p06"/>
      <rproduct cfg="C#1@1 C#2@1" id="Ac_p06"/>
    </reaction>
    <reaction bidirectional="false" id="AA10_v46_p06">
      <annotation name="pathway">Amino Acid Biosynthesis</annotation>
      <reduct cfg="C#1@1 C#2@1 C#3@1 C#4@1" id="Thr_p06"/>
      <rproduct cfg="C#1@1 C#2@1" id="AcCoA_p06"/>
      <rproduct cfg="" id="NADH_p06"/>
      <rproduct cfg="C#3@1 C#4@1" id="Gly_p06"/>
    </reaction>
    <reaction bidirectional="false" id="AA23_v42_p06">
      <annotation name="pathway">Amino Acid Biosynthesis</annotation>
      <reduct cfg="C#1@1 C#2@1 C#3@1 C#4@1 C#5@1" id="Glu_p06"/>
      <reduct cfg="C#1@2 C#2@2 C#3@2" id="Pyr_p06"/>
      <rproduct cfg="C#1@1 C#2@1 C#3@1 C#4@1 C#5@1" id="AKG_p06"/>
      <rproduct cfg="C#1@2 C#2@2 C#3@2" id="Ala_p06"/>
    </reaction>
    <reaction bidirectional="false" id="AA16_v52_p06">
      <annotation name="pathway">Amino Acid Biosynthesis</annotation>
      <reduct cfg="" id="NADPH_p06"/>
      <reduct cfg="C#1@2 C#2@2 C#3@2" id="Pyr_p06"/>
      <reduct cfg="C#1@3 C#2@3 C#3@3" id="Pyr_p06"/>
      <reduct cfg="C#1@4 C#2@4 C#3@4 C#4@4 C#5@4" id="Glu_p06"/>
      <rproduct cfg="C#3@2" id="CO2_p06"/>
      <rproduct cfg="C#1@2 C#2@2 C#1@3 C#2@3 C#3@3" id="Val_p06"/>
      <rproduct cfg="C#1@4 C#2@4 C#3@4 C#4@4 C#5@4" id="AKG_p06"/>
    </reaction>
    <reaction bidirectional="false" id="AA4_v39_p06">
      <annotation name="pathway">Amino Acid Biosynthesis</annotation>
      <reduct cfg="" id="ATP_p06"/>
      <reduct cfg="" id="ATP_p06"/>
      <reduct cfg="" id="ATP_p06"/>
      <reduct cfg="" id="ATP_p06"/>
      <reduct cfg="" id="ATP_p06"/>
      <reduct cfg="" id="NADPH_p06"/>
      <reduct cfg="C#1@7" id="CO2_p06"/>
      <reduct cfg="C#1@8 C#2@8" id="AcCoA_p06"/>
      <reduct cfg="C#1@9 C#2@9 C#3@9 C#4@9 C#5@9" id="Glu_p06"/>
      <reduct cfg="C#1@10 C#2@10 C#3@10 C#4@10 C#5@10" id="Gln_p06"/>
      <reduct cfg="C#1@11 C#2@11 C#3@11 C#4@11" id="Asp_p06"/>
      <rproduct cfg="C#2@9 C#1@9 C#4@9 C#3@9 C#5@9 C#1@7" id="Arg_p06"/>
      <rproduct cfg="C#1@8 C#2@8" id="Ac_p06"/>
      <rproduct cfg="C#2@11 C#1@11 C#4@11 C#3@11" id="Fum_p06"/>
      <rproduct cfg="C#1@10 C#2@10 C#3@10 C#4@10 C#5@10" id="AKG_p06"/>
    </reaction>
    <reaction id="Arg_bm_p06">
      <annotation name="pathway">Biomass</annotation>
      <reduct cfg="C#1@1 C#2@1 C#3@1 C#4@1 C#5@1 C#6@1" id="Arg_p06"/>
    </reaction>
    <reaction bidirectional="false" id="AA21_v57_p06">
      <annotation name="pathway">Amino Acid Biosynthesis</annotation>
      <reduct cfg="" id="ATP_p06"/>
      <reduct cfg="" id="ATP_p06"/>
      <reduct cfg="" id="ATP_p06"/>
      <reduct cfg="C#1@4 C#2@4 C#3@4 C#4@4 C#5@4" id="Gln_p06"/>
      <reduct cfg="C#1@5 C#2@5 C#3@5" id="Ser_p06"/>
      <reduct cfg="C#1@6 C#2@6 C#3@6" id="PEP_p06"/>
      <reduct cfg="C#1@7 C#2@7 C#3@7" id="PEP_p06"/>
      <reduct cfg="C#1@8 C#2@8 C#3@8 C#4@8" id="E4P_p06"/>
      <reduct cfg="" id="NADPH_p06"/>
      <reduct cfg="C#1@10 C#2@10 C#3@10 C#4@10 C#5@10" id="R5P_p06"/>
      <rproduct cfg="C#3@10 C#1@10 C#2@10" id="GAP_p06"/>
      <rproduct cfg="C#3@8 C#4@8 C#1@8 C#2@8 C#1@5 C#5@10 C#4@10 C#1@6 C#2@5 C#2@6 C#3@5" id="Trp_p06"/>
      <rproduct cfg="C#3@6" id="CO2_p06"/>
      <rproduct cfg="C#1@4 C#2@4 C#3@4 C#4@4 C#5@4" id="Glu_p06"/>
      <rproduct cfg="C#1@7 C#2@7 C#3@7" id="Pyr_p06"/>
    </reaction>
    <reaction bidirectional="false" id="AA19_v55_p06">
      <annotation name="pathway">Amino Acid Biosynthesis</annotation>
      <reduct cfg="" id="NADPH_p06"/>
      <reduct cfg="" id="ATP_p06"/>
      <reduct cfg="C#1@3 C#2@3 C#3@3" id="PEP_p06"/>
      <reduct cfg="C#1@4 C#2@4 C#3@4" id="PEP_p06"/>
      <reduct cfg="C#1@5 C#2@5 C#3@5 C#4@5" id="E4P_p06"/>
      <reduct cfg="C#1@6 C#2@6 C#3@6 C#4@6 C#5@6" id="Glu_p06"/>
      <rproduct cfg="C#3@5 C#1@5 C#4@5 C#1@4 C#2@5 C#1@3 C#2@4 C#2@3 C#3@3" id="Phe_p06"/>
      <rproduct cfg="C#3@4" id="CO2_p06"/>
      <rproduct cfg="C#1@6 C#2@6 C#3@6 C#4@6 C#5@6" id="AKG_p06"/>
    </reaction>
    <reaction bidirectional="false" id="AA20_v56_p06">
      <annotation name="pathway">Amino Acid Biosynthesis</annotation>
      <reduct cfg="" id="NADPH_p06"/>
      <reduct cfg="C#1@2 C#2@2 C#3@2 C#4@2 C#5@2" id="Glu_p06"/>
      <reduct cfg="C#1@3 C#2@3 C#3@3" id="PEP_p06"/>
      <reduct cfg="C#1@4 C#2@4 C#3@4" id="PEP_p06"/>
      <reduct cfg="C#1@5 C#2@5 C#3@5 C#4@5" id="E4P_p06"/>
      <reduct cfg="" id="ATP_p06"/>
      <rproduct cfg="" id="NADH_p06"/>
      <rproduct cfg="C#1@4 C#2@5 C#1@5 C#4@5 C#1@3 C#2@4 C#3@5 C#2@3 C#3@3" id="Tyr_p06"/>
      <rproduct cfg="C#1@2 C#2@2 C#3@2 C#4@2 C#5@2" id="AKG_p06"/>
      <rproduct cfg="C#3@4" id="CO2_p06"/>
    </reaction>
    <reaction bidirectional="false" id="AA22_v58_p06">
      <annotation name="pathway">Amino Acid Biosynthesis</annotation>
      <reduct cfg="" id="ATP_p06"/>
      <reduct cfg="" id="ATP_p06"/>
      <reduct cfg="" id="ATP_p06"/>
      <reduct cfg="" id="ATP_p06"/>
      <reduct cfg="" id="ATP_p06"/>
      <reduct cfg="C#1@6" id="FTHF_p06"/>
      <reduct cfg="C#1@7 C#2@7 C#3@7 C#4@7" id="Asp_p06"/>
      <reduct cfg="C#1@8 C#2@8 C#3@8 C#4@8 C#5@8" id="R5P_p06"/>
      <reduct cfg="C#1@9 C#2@9 C#3@9 C#4@9 C#5@9" id="Gln_p06"/>
      <rproduct cfg="" id="NADH_p06"/>
      <rproduct cfg="" id="NADH_p06"/>
      <rproduct cfg="C#1@9 C#2@9 C#3@9 C#4@9 C#5@9" id="AKG_p06"/>
      <rproduct cfg="C#3@8 C#5@8 C#1@6 C#4@8 C#2@8 C#1@8" id="His_p06"/>
      <rproduct cfg="C#2@7 C#1@7 C#4@7 C#3@7" id="Fum_p06"/>
    </reaction>
    <reaction id="His_bm_p06">
      <annotation name="pathway">Biomass</annotation>
      <reduct cfg="C#1@1 C#2@1 C#3@1 C#4@1 C#5@1 C#6@1" id="His_p06"/>
    </reaction>
    <reaction id="Trp_bm_p06">
      <annotation name="pathway">Biomass</annotation>
      <reduct cfg="C#1@1 C#2@1 C#3@1 C#4@1 C#5@1 C#6@1 C#7@1 C#8@1 C#9@1 C#10@1 C#11@1" id="Trp_p06"/>
    </reaction>
    <reaction id="Thr_bm_p06">
      <annotation name="pathway">Biomass</annotation>
      <reduct cfg="C#1@1 C#2@1 C#3@1 C#4@1" id="Thr_p06"/>
    </reaction>
    <reaction bidirectional="false" id="AA12_v48___1_p06 AA12_v48___2_p06 AA12_v48___3_p06 AA12_v48___4_p06">
      <annotation name="pathway">Amino Acid Biosynthesis</annotation>
      <annotation name="name">AA12_v48</annotation>
      <reduct cfg="C#1@1 C#2@1 C#3@1 C#4@1" id="Asp_p06"/>
      <reduct cfg="C#1@2 C#2@2 C#3@2 C#4@2 C#5@2" id="Glu_p06"/>
      <reduct cfg="" id="NADPH_p06"/>
      <reduct cfg="" id="NADPH_p06"/>
      <reduct cfg="C#1@5 C#2@5 C#3@5 C#4@5" id="SucCoA_p06"/>
      <reduct cfg="C#1@6 C#2@6 C#3@6" id="Pyr_p06"/>
      <reduct cfg="" id="ATP_p06"/>
      <rproduct id="LL_DAP_p06">
        <variant cfg="C#3@1 C#1@6 C#1@1 C#2@6 C#2@1 C#3@6 C#4@1"/>
        <variant cfg="C#3@1 C#1@1 C#1@6 C#2@1 C#2@6 C#4@1 C#3@6"/>
      </rproduct>
      <rproduct cfg="C#1@2 C#2@2 C#3@2 C#4@2 C#5@2" id="AKG_p06"/>
      <rproduct id="Suc_p06">
        <variant cfg="C#1@5 C#2@5 C#3@5 C#4@5"/>
        <variant cfg="C#2@5 C#1@5 C#4@5 C#3@5"/>
      </rproduct>
    </reaction>
    <reaction bidirectional="false" id="AA6_v41_p06">
      <annotation name="pathway">Amino Acid Biosynthesis</annotation>
      <reduct cfg="" id="ATP_p06"/>
      <reduct cfg="" id="ATP_p06"/>
      <reduct cfg="C#1@3 C#2@3 C#3@3 C#4@3" id="Asp_p06"/>
      <reduct cfg="" id="NH3_p06"/>
      <rproduct cfg="C#1@3 C#2@3 C#3@3 C#4@3" id="Asn_p06"/>
    </reaction>
    <reaction bidirectional="false" id="AA14_v50_p06">
      <annotation name="pathway">Amino Acid Biosynthesis</annotation>
      <reduct cfg="" id="NADPH_p06"/>
      <reduct cfg="" id="NADPH_p06"/>
      <reduct cfg="C#1@3 C#2@3 C#3@3 C#4@3" id="Asp_p06"/>
      <reduct cfg="" id="ATP_p06"/>
      <reduct cfg="" id="ATP_p06"/>
      <rproduct cfg="C#3@3 C#1@3 C#2@3 C#4@3" id="Thr_p06"/>
    </reaction>
    <reaction bidirectional="false" id="AA15_v51___1_p06 AA15_v51___2_p06">
      <annotation name="pathway">Amino Acid Biosynthesis</annotation>
      <annotation name="name">AA15_v51</annotation>
      <reduct cfg="C#1@1 C#2@1 C#3@1 C#4@1" id="SucCoA_p06"/>
      <reduct cfg="" id="ATP_p06"/>
      <reduct cfg="C#1@3 C#2@3 C#3@3 C#4@3" id="Asp_p06"/>
      <reduct cfg="" id="NADPH_p06"/>
      <reduct cfg="" id="NADPH_p06"/>
      <reduct cfg="C#1@6" id="METHF_p06"/>
      <reduct cfg="C#1@7 C#2@7 C#3@7" id="Cys_p06"/>
      <rproduct cfg="C#1@7 C#2@7 C#3@7" id="Pyr_p06"/>
      <rproduct cfg="C#1@6 C#1@3 C#3@3 C#2@3 C#4@3" id="Met_p06"/>
      <rproduct cfg="" id="NH3_p06"/>
      <rproduct id="Suc_p06">
        <variant cfg="C#1@1 C#2@1 C#3@1 C#4@1"/>
        <variant cfg="C#2@1 C#1@1 C#4@1 C#3@1"/>
      </rproduct>
    </reaction>
    <reaction bidirectional="false" id="AA18_v54_p06">
      <annotation name="pathway">Amino Acid Biosynthesis</annotation>
      <reduct cfg="C#1@1 C#2@1 C#3@1 C#4@1 C#5@1" id="Glu_p06"/>
      <reduct cfg="" id="NADPH_p06"/>
      <reduct cfg="C#1@3 C#2@3 C#3@3 C#4@3" id="Thr_p06"/>
      <reduct cfg="C#1@4 C#2@4 C#3@4" id="Pyr_p06"/>
      <rproduct cfg="C#1@4 C#2@3 C#1@3 C#2@4 C#3@3 C#4@3" id="Ile_p06"/>
      <rproduct cfg="" id="NH3_p06"/>
      <rproduct cfg="C#3@4" id="CO2_p06"/>
      <rproduct cfg="C#1@1 C#2@1 C#3@1 C#4@1 C#5@1" id="AKG_p06"/>
    </reaction>
    <reaction bidirectional="false" id="AA13_v49___1_p06 AA13_v49___2_p06">
      <annotation name="pathway">Amino Acid Biosynthesis</annotation>
      <annotation name="name">AA13_v49</annotation>
      <reduct id="LL_DAP_p06">
        <variant cfg="C#1@1 C#2@1 C#3@1 C#4@1 C#5@1 C#6@1 C#7@1"/>
        <variant cfg="C#1@1 C#3@1 C#2@1 C#5@1 C#4@1 C#7@1 C#6@1"/>
      </reduct>
      <rproduct cfg="C#6@1" id="CO2_p06"/>
      <rproduct cfg="C#1@1 C#2@1 C#3@1 C#4@1 C#5@1 C#7@1" id="Lys_p06"/>
    </reaction>
    <reaction bidirectional="false" id="AA5_v40_p06">
      <annotation name="pathway">Amino Acid Biosynthesis</annotation>
      <reduct cfg="C#1@1 C#2@1 C#3@1 C#4@1 C#5@1" id="Glu_p06"/>
      <reduct cfg="C#1@2 C#2@2 C#3@2 C#4@2" id="OAC_p06"/>
      <rproduct cfg="C#1@1 C#2@1 C#3@1 C#4@1 C#5@1" id="AKG_p06"/>
      <rproduct cfg="C#1@2 C#2@2 C#3@2 C#4@2" id="Asp_p06"/>
    </reaction>
    <reaction bidirectional="false" id="AA17_v53_p06">
      <annotation name="pathway">Amino Acid Biosynthesis</annotation>
      <reduct cfg="C#1@1 C#2@1 C#3@1 C#4@1 C#5@1" id="Glu_p06"/>
      <reduct cfg="C#1@2 C#2@2" id="AcCoA_p06"/>
      <reduct cfg="C#1@3 C#2@3 C#3@3" id="Pyr_p06"/>
      <reduct cfg="C#1@4 C#2@4 C#3@4" id="Pyr_p06"/>
      <reduct cfg="" id="NADPH_p06"/>
      <rproduct cfg="C#1@1 C#2@1 C#3@1 C#4@1 C#5@1" id="AKG_p06"/>
      <rproduct cfg="C#1@4 C#1@3 C#2@4 C#2@3 C#1@2 C#2@2" id="Leu_p06"/>
      <rproduct cfg="" id="NADH_p06"/>
      <rproduct cfg="C#3@3" id="CO2_p06"/>
      <rproduct cfg="C#3@4" id="CO2_p06"/>
    </reaction>
    <reaction id="Leu_bm_p06">
      <annotation name="pathway">Biomass</annotation>
      <reduct cfg="C#1@1 C#2@1 C#3@1 C#4@1 C#5@1 C#6@1" id="Leu_p06"/>
    </reaction>
    <reaction bidirectional="false" id="C2_v60_p06">
      <annotation name="pathway">One Carbon Metabolism</annotation>
      <reduct cfg="C#1@1" id="MEETHF_p06"/>
      <rproduct cfg="C#1@1" id="FTHF_p06"/>
      <rproduct cfg="" id="NADPH_p06"/>
    </reaction>
    <reaction bidirectional="false" id="C1_v59_p06">
      <annotation name="pathway">One Carbon Metabolism</annotation>
      <reduct cfg="C#1@1" id="MEETHF_p06"/>
      <reduct cfg="" id="NADH_p06"/>
      <rproduct cfg="C#1@1" id="METHF_p06"/>
    </reaction>
    <reaction bidirectional="false" id="OXP2_v62_p06">
      <annotation name="pathway">Oxidative Phosphorylation</annotation>
      <reduct cfg="" id="FADH2_p06"/>
      <reduct cfg="" id="FADH2_p06"/>
      <reduct cfg="" id="O2_p06"/>
      <rproduct id="ATP_p06"/>
      <rproduct id="ATP_p06"/>
    </reaction>
    <reaction bidirectional="false" id="OXP1_v61_p06">
      <annotation name="pathway">Oxidative Phosphorylation</annotation>
      <reduct cfg="" id="NADH_p06"/>
      <reduct cfg="" id="NADH_p06"/>
      <reduct cfg="" id="O2_p06"/>
      <rproduct id="ATP_p06"/>
      <rproduct id="ATP_p06"/>
      <rproduct id="ATP_p06"/>
      <rproduct id="ATP_p06"/>
    </reaction>
    <reaction bidirectional="false" id="TP4_v68_p06">
      <annotation name="pathway">Transport</annotation>
      <reduct cfg="" id="NH3_ext_p06"/>
      <rproduct id="NH3_p06"/>
    </reaction>
    <reaction id="TP1_v65_p06">
      <annotation name="pathway">Transport</annotation>
      <reduct cfg="C#1@1 C#2@1" id="Ac_p06"/>
    </reaction>
    <reaction id="ATPH1_v64_p06">
      <annotation name="pathway">ATP Hydrolysis</annotation>
      <reduct cfg="" id="ATP_p06"/>
    </reaction>
    <reaction id="TP2_v66_p06">
      <annotation name="pathway">Transport</annotation>
      <reduct cfg="C#1@1" id="CO2_p06"/>
    </reaction>
    <reaction bidirectional="false" id="GAS2_v71_p06">
      <annotation name="pathway">CO2 Exchange</annotation>
      <reduct cfg="C#1@1" id="CO2_unlabeled_p06"/>
      <reduct cfg="C#1@2" id="CO2_p06"/>
      <rproduct cfg="C#1@1" id="CO2_p06"/>
      <rproduct cfg="C#1@2" id="CO2_out_p06"/>
    </reaction>
    <reaction bidirectional="false" id="TP5_v69_p06">
      <annotation name="pathway">Transport</annotation>
      <reduct cfg="" id="SO4_ext_p06"/>
      <rproduct id="SO4_p06"/>
    </reaction>
    <reaction id="TH1_v63_p06">
      <annotation name="pathway">Transhydrogenation</annotation>
      <reduct cfg="" id="NADH_p06"/>
      <rproduct id="NADPH_p06"/>
    </reaction>
    <reaction bidirectional="false" id="TP3_v67_p06">
      <annotation name="pathway">Transport</annotation>
      <reduct cfg="" id="O2_ext_p06"/>
      <rproduct id="O2_p06"/>
    </reaction>
    <reaction id="Asp_bm_p06">
      <annotation name="pathway">Biomass</annotation>
      <reduct cfg="C#1@1 C#2@1 C#3@1 C#4@1" id="Asp_p06"/>
    </reaction>
    <reaction bidirectional="false" id="GAS1_CO2_ext_p06">
      <annotation name="pathway">CO2 Exchange</annotation>
      <reduct cfg="C#1@1" id="CO2_unlabeled_in_p06"/>
      <rproduct cfg="C#1@1" id="CO2_unlabeled_p06"/>
    </reaction>
    <reaction id="GAS3_CO2_out_p06">
      <annotation name="pathway">CO2 Exchange</annotation>
      <reduct cfg="C#1@1" id="CO2_out_p06"/>
    </reaction>
    <reaction id="ATP_bm_p06">
      <annotation name="pathway">Biomass</annotation>
      <reduct cfg="" id="ATP_p06"/>
    </reaction>
    <reaction id="NADPH_bm_p06">
      <annotation name="pathway">Biomass</annotation>
      <reduct cfg="" id="NADPH_p06"/>
    </reaction>
    <reaction bidirectional="false" id="NADH_bm_p06">
      <annotation name="pathway">Biomass</annotation>
      <reduct cfg="" id="NADH_ext_p06"/>
      <rproduct id="NADH_p06"/>
    </reaction>
    <reaction bidirectional="false" id="mu2_v70_p06">
      <annotation name="pathway">Biomass</annotation>
      <reduct cfg="" id="BM_p06"/>
      <rproduct id="BM_out_p06"/>
    </reaction>
    <reaction id="mu_3_p06">
      <annotation name="pathway">Biomass</annotation>
      <reduct cfg="" id="BM_out_p06"/>
    </reaction>
    <!-- reactions for duplicate 7 -->
    <reaction bidirectional="false" id="EMP1_v1_p07">
      <annotation name="pathway">Glycolysis</annotation>
      <reduct cfg="C#1@1 C#2@1 C#3@1" id="PEP_p07"/>
      <rproduct cfg="C#1@1 C#2@1 C#3@1" id="Pyr_p07"/>
    </reaction>
    <reaction id="EMP2_v2_p07">
      <annotation name="pathway">Glycolysis</annotation>
      <reduct cfg="C#1@1 C#2@1 C#3@1 C#4@1 C#5@1 C#6@1" id="G6P_p07"/>
      <rproduct cfg="C#1@1 C#6@1 C#2@1 C#3@1 C#4@1 C#5@1" id="F6P_p07"/>
    </reaction>
    <reaction bidirectional="false" id="EMP3_v3_p07">
      <annotation name="pathway">Glycolysis</annotation>
      <reduct cfg="C#1@1 C#2@1 C#3@1 C#4@1 C#5@1 C#6@1" id="F6P_p07"/>
      <reduct cfg="" id="ATP_p07"/>
      <rproduct cfg="C#1@1 C#2@1 C#3@1 C#4@1 C#5@1 C#6@1" id="FBP_p07"/>
    </reaction>
    <reaction id="EMP4_v4_p07">
      <annotation name="pathway">Glycolysis</annotation>
      <reduct cfg="C#1@1 C#2@1 C#3@1 C#4@1 C#5@1 C#6@1" id="FBP_p07"/>
      <rproduct cfg="C#4@1 C#1@1 C#3@1" id="GAP_p07"/>
      <rproduct cfg="C#5@1 C#2@1 C#6@1" id="DHAP_p07"/>
    </reaction>
    <reaction id="EMP5_v5_p07">
      <annotation name="pathway">Glycolysis</annotation>
      <reduct cfg="C#1@1 C#2@1 C#3@1" id="DHAP_p07"/>
      <rproduct cfg="C#1@1 C#2@1 C#3@1" id="GAP_p07"/>
    </reaction>
    <reaction id="EMP6_v6_p07">
      <annotation name="pathway">Glycolysis</annotation>
      <reduct cfg="C#1@1 C#2@1 C#3@1" id="GAP_p07"/>
      <rproduct cfg="C#2@1 C#3@1 C#1@1" id="_3PG_p07"/>
      <rproduct cfg="" id="ATP_p07"/>
      <rproduct cfg="" id="NADH_p07"/>
    </reaction>
    <reaction id="EMP7_v7_p07">
      <annotation name="pathway">Glycolysis</annotation>
      <reduct cfg="C#1@1 C#2@1 C#3@1" id="_3PG_p07"/>
      <rproduct cfg="C#1@1 C#2@1 C#3@1" id="PEP_p07"/>
    </reaction>
    <reaction bidirectional="false" id="EMP8_v8_p07">
      <annotation name="pathway">Glycolysis</annotation>
      <reduct cfg="C#1@1 C#2@1 C#3@1" id="PEP_p07"/>
      <rproduct cfg="C#1@1 C#2@1 C#3@1" id="Pyr_p07"/>
      <rproduct cfg="" id="ATP_p07"/>
    </reaction>
    <reaction bidirectional="false" id="TCA1_v20_p07">
      <annotation name="pathway">TCA</annotation>
      <reduct cfg="C#1@1 C#2@1 C#3@1" id="Pyr_p07"/>
      <rproduct cfg="C#1@1 C#2@1" id="AcCoA_p07"/>
      <rproduct cfg="C#3@1" id="CO2_p07"/>
      <rproduct cfg="" id="NADH_p07"/>
    </reaction>
    <reaction bidirectional="false" id="TCA2_v21_p07">
      <annotation name="pathway">TCA</annotation>
      <reduct cfg="C#1@1 C#2@1" id="AcCoA_p07"/>
      <reduct cfg="C#1@2 C#2@2 C#3@2 C#4@2" id="OAC_p07"/>
      <rproduct cfg="C#1@1 C#1@2 C#2@1 C#3@2 C#4@2 C#2@2" id="Cit_p07"/>
    </reaction>
    <reaction id="TCA4_v23_p07">
      <annotation name="pathway">TCA</annotation>
      <reduct cfg="C#1@1 C#2@1 C#3@1 C#4@1 C#5@1 C#6@1" id="ICit_p07"/>
      <rproduct cfg="C#2@1 C#1@1 C#4@1 C#3@1 C#6@1" id="AKG_p07"/>
      <rproduct cfg="C#5@1" id="CO2_p07"/>
      <rproduct cfg="" id="NADPH_p07"/>
    </reaction>
    <reaction id="TCA6_v25___1_p07 TCA6_v25___2_p07">
      <annotation name="pathway">TCA</annotation>
      <annotation name="name">TCA6_v25</annotation>
      <reduct cfg="C#1@1 C#2@1 C#3@1 C#4@1" id="SucCoA_p07"/>
      <rproduct id="Suc_p07">
        <variant cfg="C#1@1 C#2@1 C#3@1 C#4@1"/>
        <variant cfg="C#2@1 C#1@1 C#4@1 C#3@1"/>
      </rproduct>
      <rproduct cfg="" id="ATP_p07"/>
    </reaction>
    <reaction id="TCA7_v26___1_p07 TCA7_v26___2_p07">
      <annotation name="pathway">TCA</annotation>
      <annotation name="name">TCA7_v26</annotation>
      <reduct cfg="C#1@1 C#2@1 C#3@1 C#4@1" id="Suc_p07"/>
      <rproduct id="Fum_p07">
        <variant cfg="C#1@1 C#2@1 C#3@1 C#4@1"/>
        <variant cfg="C#2@1 C#1@1 C#4@1 C#3@1"/>
      </rproduct>
      <rproduct cfg="" id="FADH2_p07"/>
    </reaction>
    <reaction id="TCA8_v27___1_p07 TCA8_v27___2_p07">
      <annotation name="pathway">TCA</annotation>
      <annotation name="name">TCA8_v27</annotation>
      <reduct id="Fum_p07">
        <variant cfg="C#1@1 C#2@1 C#3@1 C#4@1"/>
        <variant cfg="C#2@1 C#1@1 C#4@1 C#3@1"/>
      </reduct>
      <rproduct cfg="C#2@1 C#1@1 C#4@1 C#3@1" id="Mal_p07"/>
    </reaction>
    <reaction id="TCA9_v28_p07">
      <annotation name="pathway">TCA</annotation>
      <reduct cfg="C#1@1 C#2@1 C#3@1 C#4@1" id="Mal_p07"/>
      <rproduct cfg="C#1@1 C#2@1 C#3@1 C#4@1" id="OAC_p07"/>
      <rproduct cfg="" id="NADH_p07"/>
    </reaction>
    <reaction bidirectional="false" id="PPP1_v9_p07">
      <annotation name="pathway">PPP</annotation>
      <reduct cfg="C#1@1 C#2@1 C#3@1 C#4@1 C#5@1 C#6@1" id="G6P_p07"/>
      <rproduct cfg="C#1@1 C#2@1 C#3@1 C#4@1 C#5@1 C#6@1" id="_6PG_p07"/>
      <rproduct cfg="" id="NADPH_p07"/>
    </reaction>
    <reaction id="PPP3_v11_p07">
      <annotation name="pathway">PPP</annotation>
      <reduct cfg="C#1@1 C#2@1 C#3@1 C#4@1 C#5@1" id="Ru5P_p07"/>
      <rproduct cfg="C#1@1 C#2@1 C#3@1 C#4@1 C#5@1" id="X5P_p07"/>
    </reaction>
    <reaction id="PPP4_v12_p07">
      <annotation name="pathway">PPP</annotation>
      <reduct cfg="C#1@1 C#2@1 C#3@1 C#4@1 C#5@1" id="Ru5P_p07"/>
      <rproduct cfg="C#2@1 C#4@1 C#5@1 C#3@1 C#1@1" id="R5P_p07"/>
    </reaction>
    <reaction bidirectional="false" id="ANA3_v33_p07">
      <annotation name="pathway">Amphibolic R.</annotation>
      <reduct cfg="C#1@1 C#2@1 C#3@1" id="PEP_p07"/>
      <reduct cfg="C#1@2" id="CO2_p07"/>
      <rproduct cfg="C#1@1 C#2@1 C#1@2 C#3@1" id="OAC_p07"/>
    </reaction>
    <reaction bidirectional="false" id="ANA1_v31_p07">
      <annotation name="pathway">Amphibolic R.</annotation>
      <reduct cfg="C#1@1 C#2@1 C#3@1 C#4@1" id="Mal_p07"/>
      <rproduct cfg="C#1@1 C#2@1 C#4@1" id="Pyr_p07"/>
      <rproduct cfg="" id="NADPH_p07"/>
      <rproduct cfg="C#3@1" id="CO2_p07"/>
    </reaction>
    <reaction bidirectional="false" id="AA1_v36_p07">
      <annotation name="pathway">Amino Acid Biosynthesis</annotation>
      <reduct cfg="C#1@1 C#2@1 C#3@1 C#4@1 C#5@1" id="AKG_p07"/>
      <reduct cfg="" id="NADPH_p07"/>
      <reduct cfg="" id="NH3_p07"/>
      <rproduct cfg="C#1@1 C#2@1 C#3@1 C#4@1 C#5@1" id="Glu_p07"/>
    </reaction>
    <reaction bidirectional="false" id="AA3_v38_p07">
      <annotation name="pathway">Amino Acid Biosynthesis</annotation>
      <reduct cfg="C#1@1 C#2@1 C#3@1 C#4@1 C#5@1" id="Glu_p07"/>
      <reduct cfg="" id="NADPH_p07"/>
      <reduct cfg="" id="NADPH_p07"/>
      <reduct cfg="" id="ATP_p07"/>
      <rproduct cfg="C#2@1 C#1@1 C#4@1 C#3@1 C#5@1" id="Pro_p07"/>
    </reaction>
    <reaction bidirectional="false" id="AA2_v37_p07">
      <annotation name="pathway">Amino Acid Biosynthesis</annotation>
      <reduct cfg="C#1@1 C#2@1 C#3@1 C#4@1 C#5@1" id="Glu_p07"/>
      <reduct cfg="" id="NH3_p07"/>
      <reduct cfg="" id="ATP_p07"/>
      <rproduct cfg="C#1@1 C#2@1 C#3@1 C#4@1 C#5@1" id="Gln_p07"/>
    </reaction>
    <reaction id="G6P_bm_p07">
      <annotation name="pathway">Biomass</annotation>
      <reduct cfg="C#1@1 C#2@1 C#3@1 C#4@1 C#5@1 C#6@1" id="G6P_p07"/>
    </reaction>
    <reaction id="F6P_bm_p07">
      <annotation name="pathway">Biomass</annotation>
      <reduct cfg="C#1@1 C#2@1 C#3@1 C#4@1 C#5@1 C#6@1" id="F6P_p07"/>
    </reaction>
    <reaction id="R5P_bm_p07">
      <annotation name="pathway">Biomass</annotation>
      <reduct cfg="C#1@1 C#2@1 C#3@1 C#4@1 C#5@1" id="R5P_p07"/>
    </reaction>
    <reaction id="_3PG_bm_p07">
      <annotation name="pathway">Biomass</annotation>
      <reduct cfg="C#1@1 C#2@1 C#3@1" id="_3PG_p07"/>
    </reaction>
    <reaction id="PEP_bm_p07">
      <annotation name="pathway">Biomass</annotation>
      <reduct cfg="C#1@1 C#2@1 C#3@1" id="PEP_p07"/>
    </reaction>
    <reaction id="Pyr_bm_p07">
      <annotation name="pathway">Biomass</annotation>
      <reduct cfg="C#1@1 C#2@1 C#3@1" id="Pyr_p07"/>
    </reaction>
    <reaction id="AcCoA_bm_p07">
      <annotation name="pathway">Biomass</annotation>
      <reduct cfg="C#1@1 C#2@1" id="AcCoA_p07"/>
    </reaction>
    <reaction id="AKG_bm_p07">
      <annotation name="pathway">Biomass</annotation>
      <reduct cfg="C#1@1 C#2@1 C#3@1 C#4@1 C#5@1" id="AKG_p07"/>
    </reaction>
    <reaction id="OAC_bm_p07">
      <annotation name="pathway">Biomass</annotation>
      <reduct cfg="C#1@1 C#2@1 C#3@1 C#4@1" id="OAC_p07"/>
    </reaction>
    <reaction id="Tyr_bm_p07">
      <annotation name="pathway">Biomass</annotation>
      <reduct cfg="C#1@1 C#2@1 C#3@1 C#4@1 C#5@1 C#6@1 C#7@1 C#8@1 C#9@1" id="Tyr_p07"/>
    </reaction>
    <reaction id="Phe_bm_p07">
      <annotation name="pathway">Biomass</annotation>
      <reduct cfg="C#1@1 C#2@1 C#3@1 C#4@1 C#5@1 C#6@1 C#7@1 C#8@1 C#9@1" id="Phe_p07"/>
    </reaction>
    <reaction id="Ala_bm_p07">
      <annotation name="pathway">Biomass</annotation>
      <reduct cfg="C#1@1 C#2@1 C#3@1" id="Ala_p07"/>
    </reaction>
    <reaction id="Val_bm_p07">
      <annotation name="pathway">Biomass</annotation>
      <reduct cfg="C#1@1 C#2@1 C#3@1 C#4@1 C#5@1" id="Val_p07"/>
    </reaction>
    <reaction bidirectional="false" id="mu1_p07">
      <annotation name="pathway">Biomass</annotation>
      <reduct cfg="" id="BM_ext_p07"/>
      <rproduct id="BM_p07"/>
    </reaction>
    <reaction id="Pro_bm_p07">
      <annotation name="pathway">Biomass</annotation>
      <reduct cfg="C#1@1 C#2@1 C#3@1 C#4@1 C#5@1" id="Pro_p07"/>
    </reaction>
    <reaction id="Gln_bm_p07">
      <annotation name="pathway">Biomass</annotation>
      <reduct cfg="C#1@1 C#2@1 C#3@1 C#4@1 C#5@1" id="Gln_p07"/>
    </reaction>
    <reaction id="Glu_bm_p07">
      <annotation name="pathway">Biomass</annotation>
      <reduct cfg="C#1@1 C#2@1 C#3@1 C#4@1 C#5@1" id="Glu_p07"/>
    </reaction>
    <reaction id="Asn_bm_p07">
      <annotation name="pathway">Biomass</annotation>
      <reduct cfg="C#1@1 C#2@1 C#3@1 C#4@1" id="Asn_p07"/>
    </reaction>
    <reaction id="Ile_bm_p07">
      <annotation name="pathway">Biomass</annotation>
      <reduct cfg="C#1@1 C#2@1 C#3@1 C#4@1 C#5@1 C#6@1" id="Ile_p07"/>
    </reaction>
    <reaction id="Met_bm_p07">
      <annotation name="pathway">Biomass</annotation>
      <reduct cfg="C#1@1 C#2@1 C#3@1 C#4@1 C#5@1" id="Met_p07"/>
    </reaction>
    <reaction id="Ser_bm_p07">
      <annotation name="pathway">Biomass</annotation>
      <reduct cfg="C#1@1 C#2@1 C#3@1" id="Ser_p07"/>
    </reaction>
    <reaction id="Gly_bm_p07">
      <annotation name="pathway">Biomass</annotation>
      <reduct cfg="C#1@1 C#2@1" id="Gly_p07"/>
    </reaction>
    <reaction id="Cys_bm_p07">
      <annotation name="pathway">Biomass</annotation>
      <reduct cfg="C#1@1 C#2@1 C#3@1" id="Cys_p07"/>
    </reaction>
    <reaction id="AA8_v44_p07">
      <annotation name="pathway">Amino Acid Biosynthesis</annotation>
      <reduct cfg="C#1@1 C#2@1 C#3@1" id="Ser_p07"/>
      <rproduct cfg="C#2@1 C#3@1" id="Gly_p07"/>
      <rproduct cfg="C#1@1" id="MEETHF_p07"/>
    </reaction>
    <reaction id="MEETHF_bm_p07">
      <annotation name="pathway">Biomass</annotation>
      <reduct cfg="C#1@1" id="MEETHF_p07"/>
    </reaction>
    <reaction id="Lys_bm_p07">
      <annotation name="pathway">Biomass</annotation>
      <reduct cfg="C#1@1 C#2@1 C#3@1 C#4@1 C#5@1 C#6@1" id="Lys_p07"/>
    </reaction>
    <reaction bidirectional="false" id="Glc_upt_p07">
      <annotation name="pathway">UPT</annotation>
      <reduct cfg="C#1@1 C#2@1 C#3@1 C#4@1 C#5@1 C#6@1" id="Gluc_ext_p07"/>
      <rproduct cfg="C#1@1 C#2@1 C#3@1 C#4@1 C#5@1 C#6@1" id="G6P_p07"/>
    </reaction>
    <reaction bidirectional="false" id="PPP2_v10_p07">
      <annotation name="pathway">PPP</annotation>
      <reduct cfg="C#1@1 C#2@1 C#3@1 C#4@1 C#5@1 C#6@1" id="_6PG_p07"/>
      <rproduct cfg="C#5@1 C#1@1 C#4@1 C#2@1 C#3@1" id="Ru5P_p07"/>
      <rproduct cfg="C#6@1" id="CO2_p07"/>
      <rproduct cfg="" id="NADPH_p07"/>
    </reaction>
    <reaction id="PPP5_v13_p07">
      <annotation name="pathway">PPP</annotation>
      <reduct cfg="C#1@1 C#2@1 C#3@1 C#4@1 C#5@1" id="X5P_p07"/>
      <rproduct cfg="C#5@1 C#2@1 C#4@1" id="GAP_p07"/>
      <rproduct cfg="C#1@1 C#3@1" id="TK_C2_p07"/>
    </reaction>
    <reaction id="PPP6_v14_p07">
      <annotation name="pathway">PPP</annotation>
      <reduct cfg="C#1@1 C#2@1 C#3@1 C#4@1 C#5@1 C#6@1" id="F6P_p07"/>
      <rproduct cfg="C#6@1 C#2@1" id="TK_C2_p07"/>
      <rproduct cfg="C#5@1 C#1@1 C#4@1 C#3@1" id="E4P_p07"/>
    </reaction>
    <reaction id="PPP7_v15_p07">
      <annotation name="pathway">PPP</annotation>
      <reduct cfg="C#1@1 C#2@1" id="TK_C2_p07"/>
      <reduct cfg="C#1@2 C#2@2 C#3@2 C#4@2 C#5@2" id="R5P_p07"/>
      <rproduct cfg="C#1@1 C#5@2 C#2@1 C#4@2 C#1@2 C#3@2 C#2@2" id="S7P_p07"/>
    </reaction>
    <reaction id="GAP_bm_p07">
      <annotation name="pathway">Biomass</annotation>
      <reduct cfg="C#1@1 C#2@1 C#3@1" id="GAP_p07"/>
    </reaction>
    <reaction id="PPP8_v16_p07">
      <annotation name="pathway">PPP</annotation>
      <reduct cfg="C#1@1 C#2@1 C#3@1" id="TA_C3_p07"/>
      <reduct cfg="C#1@2 C#2@2 C#3@2" id="GAP_p07"/>
      <rproduct cfg="C#2@2 C#3@1 C#3@2 C#1@2 C#1@1 C#2@1" id="F6P_p07"/>
    </reaction>
    <reaction id="PPP9_v17_p07">
      <annotation name="pathway">PPP</annotation>
      <reduct cfg="C#1@1 C#2@1 C#3@1 C#4@1 C#5@1 C#6@1 C#7@1" id="S7P_p07"/>
      <rproduct cfg="C#1@1 C#3@1 C#5@1" id="TA_C3_p07"/>
      <rproduct cfg="C#7@1 C#2@1 C#6@1 C#4@1" id="E4P_p07"/>
    </reaction>
    <reaction bidirectional="false" id="PPP10_v18_p07">
      <annotation name="pathway">EDP</annotation>
      <reduct cfg="C#1@1 C#2@1 C#3@1 C#4@1 C#5@1 C#6@1" id="_6PG_p07"/>
      <rproduct cfg="C#4@1 C#1@1 C#3@1 C#5@1 C#2@1 C#6@1" id="KDPG_p07"/>
    </reaction>
    <reaction bidirectional="false" id="PPP11_v19_p07">
      <annotation name="pathway">EDP</annotation>
      <reduct cfg="C#1@1 C#2@1 C#3@1 C#4@1 C#5@1 C#6@1" id="KDPG_p07"/>
      <rproduct cfg="C#1@1 C#4@1 C#6@1" id="Pyr_p07"/>
      <rproduct cfg="C#3@1 C#2@1 C#5@1" id="GAP_p07"/>
    </reaction>
    <reaction id="TCA3_v22_p07">
      <annotation name="pathway">TCA</annotation>
      <reduct cfg="C#1@1 C#2@1 C#3@1 C#4@1 C#5@1 C#6@1" id="Cit_p07"/>
      <rproduct cfg="C#1@1 C#6@1 C#3@1 C#2@1 C#5@1 C#4@1" id="ICit_p07"/>
    </reaction>
    <reaction bidirectional="false" id="TCA5_v24_p07">
      <annotation name="pathway">TCA</annotation>
      <reduct cfg="C#1@1 C#2@1 C#3@1 C#4@1 C#5@1" id="AKG_p07"/>
      <rproduct cfg="C#5@1" id="CO2_p07"/>
      <rproduct cfg="C#2@1 C#1@1 C#4@1 C#3@1" id="SucCoA_p07"/>
      <rproduct cfg="" id="NADH_p07"/>
    </reaction>
    <reaction id="GOX1_v29___1_p07 GOX1_v29___2_p07">
      <annotation name="pathway">Glyox</annotation>
      <annotation name="name">GOX1_v29</annotation>
      <reduct cfg="C#1@1 C#2@1 C#3@1 C#4@1 C#5@1 C#6@1" id="ICit_p07"/>
      <rproduct id="Suc_p07">
        <variant cfg="C#1@1 C#2@1 C#3@1 C#5@1"/>
        <variant cfg="C#2@1 C#1@1 C#5@1 C#3@1"/>
      </rproduct>
      <rproduct cfg="C#4@1 C#6@1" id="Glyox_p07"/>
    </reaction>
    <reaction bidirectional="false" id="GOX2_v30_p07">
      <annotation name="pathway">Glyox</annotation>
      <reduct cfg="C#1@1 C#2@1" id="Glyox_p07"/>
      <reduct cfg="C#1@2 C#2@2" id="AcCoA_p07"/>
      <rproduct cfg="C#1@2 C#1@1 C#2@2 C#2@1" id="Mal_p07"/>
    </reaction>
    <reaction bidirectional="false" id="ANA2_v32_p07">
      <annotation name="pathway">Amphibolic R.</annotation>
      <reduct cfg="C#1@1 C#2@1 C#3@1 C#4@1" id="Mal_p07"/>
      <rproduct cfg="C#1@1 C#2@1 C#4@1" id="Pyr_p07"/>
      <rproduct cfg="C#3@1" id="CO2_p07"/>
      <rproduct cfg="" id="NADH_p07"/>
    </reaction>
    <reaction bidirectional="false" id="ANA4_v34_p07">
      <annotation name="pathway">Amphibolic R.</annotation>
      <reduct cfg="C#1@1 C#2@1 C#3@1 C#4@1" id="OAC_p07"/>
      <reduct cfg="" id="ATP_p07"/>
      <rproduct cfg="C#1@1 C#2@1 C#4@1" id="PEP_p07"/>
      <rproduct cfg="C#3@1" id="CO2_p07"/>
    </reaction>
    <reaction id="AC1_v35_p07">
      <annotation name="pathway">Acetic Acid Formation</annotation>
      <reduct cfg="C#1@1 C#2@1" id="AcCoA_p07"/>
      <rproduct cfg="C#1@1 C#2@1" id="Ac_p07"/>
      <rproduct cfg="" id="ATP_p07"/>
    </reaction>
    <reaction id="AA9_v45_p07">
      <annotation name="pathway">Amino Acid Biosynthesis</annotation>
      <reduct cfg="C#1@1 C#2@1" id="Gly_p07"/>
      <rproduct cfg="" id="NADH_p07"/>
      <rproduct cfg="" id="NH3_p07"/>
      <rproduct cfg="C#2@1" id="CO2_p07"/>
      <rproduct cfg="C#1@1" id="MEETHF_p07"/>
    </reaction>
    <reaction bidirectional="false" id="AA7_v43_p07">
      <annotation name="pathway">Amino Acid Biosynthesis</annotation>
      <reduct cfg="C#1@1 C#2@1 C#3@1" id="_3PG_p07"/>
      <reduct cfg="C#1@2 C#2@2 C#3@2 C#4@2 C#5@2" id="Glu_p07"/>
      <rproduct cfg="" id="NADH_p07"/>
      <rproduct cfg="C#1@2 C#2@2 C#3@2 C#4@2 C#5@2" id="AKG_p07"/>
      <rproduct cfg="C#1@1 C#2@1 C#3@1" id="Ser_p07"/>
    </reaction>
    <reaction bidirectional="false" id="AA11_v47_p07">
      <annotation name="pathway">Amino Acid Biosynthesis</annotation>
      <reduct cfg="C#1@1 C#2@1" id="AcCoA_p07"/>
      <reduct cfg="" id="ATP_p07"/>
      <reduct cfg="" id="ATP_p07"/>
      <reduct cfg="" id="ATP_p07"/>
      <reduct cfg="" id="SO4_p07"/>
      <reduct cfg="" id="NADPH_p07"/>
      <reduct cfg="" id="NADPH_p07"/>
      <reduct cfg="" id="NADPH_p07"/>
      <reduct cfg="" id="NADPH_p07"/>
      <reduct cfg="C#1@10 C#2@10 C#3@10" id="Ser_p07"/>
      <rproduct cfg="C#1@10 C#2@10 C#3@10" id="Cys_p07"/>
      <rproduct cfg="C#1@1 C#2@1" id="Ac_p07"/>
    </reaction>
    <reaction bidirectional="false" id="AA10_v46_p07">
      <annotation name="pathway">Amino Acid Biosynthesis</annotation>
      <reduct cfg="C#1@1 C#2@1 C#3@1 C#4@1" id="Thr_p07"/>
      <rproduct cfg="C#1@1 C#2@1" id="AcCoA_p07"/>
      <rproduct cfg="" id="NADH_p07"/>
      <rproduct cfg="C#3@1 C#4@1" id="Gly_p07"/>
    </reaction>
    <reaction bidirectional="false" id="AA23_v42_p07">
      <annotation name="pathway">Amino Acid Biosynthesis</annotation>
      <reduct cfg="C#1@1 C#2@1 C#3@1 C#4@1 C#5@1" id="Glu_p07"/>
      <reduct cfg="C#1@2 C#2@2 C#3@2" id="Pyr_p07"/>
      <rproduct cfg="C#1@1 C#2@1 C#3@1 C#4@1 C#5@1" id="AKG_p07"/>
      <rproduct cfg="C#1@2 C#2@2 C#3@2" id="Ala_p07"/>
    </reaction>
    <reaction bidirectional="false" id="AA16_v52_p07">
      <annotation name="pathway">Amino Acid Biosynthesis</annotation>
      <reduct cfg="" id="NADPH_p07"/>
      <reduct cfg="C#1@2 C#2@2 C#3@2" id="Pyr_p07"/>
      <reduct cfg="C#1@3 C#2@3 C#3@3" id="Pyr_p07"/>
      <reduct cfg="C#1@4 C#2@4 C#3@4 C#4@4 C#5@4" id="Glu_p07"/>
      <rproduct cfg="C#3@2" id="CO2_p07"/>
      <rproduct cfg="C#1@2 C#2@2 C#1@3 C#2@3 C#3@3" id="Val_p07"/>
      <rproduct cfg="C#1@4 C#2@4 C#3@4 C#4@4 C#5@4" id="AKG_p07"/>
    </reaction>
    <reaction bidirectional="false" id="AA4_v39_p07">
      <annotation name="pathway">Amino Acid Biosynthesis</annotation>
      <reduct cfg="" id="ATP_p07"/>
      <reduct cfg="" id="ATP_p07"/>
      <reduct cfg="" id="ATP_p07"/>
      <reduct cfg="" id="ATP_p07"/>
      <reduct cfg="" id="ATP_p07"/>
      <reduct cfg="" id="NADPH_p07"/>
      <reduct cfg="C#1@7" id="CO2_p07"/>
      <reduct cfg="C#1@8 C#2@8" id="AcCoA_p07"/>
      <reduct cfg="C#1@9 C#2@9 C#3@9 C#4@9 C#5@9" id="Glu_p07"/>
      <reduct cfg="C#1@10 C#2@10 C#3@10 C#4@10 C#5@10" id="Gln_p07"/>
      <reduct cfg="C#1@11 C#2@11 C#3@11 C#4@11" id="Asp_p07"/>
      <rproduct cfg="C#2@9 C#1@9 C#4@9 C#3@9 C#5@9 C#1@7" id="Arg_p07"/>
      <rproduct cfg="C#1@8 C#2@8" id="Ac_p07"/>
      <rproduct cfg="C#2@11 C#1@11 C#4@11 C#3@11" id="Fum_p07"/>
      <rproduct cfg="C#1@10 C#2@10 C#3@10 C#4@10 C#5@10" id="AKG_p07"/>
    </reaction>
    <reaction id="Arg_bm_p07">
      <annotation name="pathway">Biomass</annotation>
      <reduct cfg="C#1@1 C#2@1 C#3@1 C#4@1 C#5@1 C#6@1" id="Arg_p07"/>
    </reaction>
    <reaction bidirectional="false" id="AA21_v57_p07">
      <annotation name="pathway">Amino Acid Biosynthesis</annotation>
      <reduct cfg="" id="ATP_p07"/>
      <reduct cfg="" id="ATP_p07"/>
      <reduct cfg="" id="ATP_p07"/>
      <reduct cfg="C#1@4 C#2@4 C#3@4 C#4@4 C#5@4" id="Gln_p07"/>
      <reduct cfg="C#1@5 C#2@5 C#3@5" id="Ser_p07"/>
      <reduct cfg="C#1@6 C#2@6 C#3@6" id="PEP_p07"/>
      <reduct cfg="C#1@7 C#2@7 C#3@7" id="PEP_p07"/>
      <reduct cfg="C#1@8 C#2@8 C#3@8 C#4@8" id="E4P_p07"/>
      <reduct cfg="" id="NADPH_p07"/>
      <reduct cfg="C#1@10 C#2@10 C#3@10 C#4@10 C#5@10" id="R5P_p07"/>
      <rproduct cfg="C#3@10 C#1@10 C#2@10" id="GAP_p07"/>
      <rproduct cfg="C#3@8 C#4@8 C#1@8 C#2@8 C#1@5 C#5@10 C#4@10 C#1@6 C#2@5 C#2@6 C#3@5" id="Trp_p07"/>
      <rproduct cfg="C#3@6" id="CO2_p07"/>
      <rproduct cfg="C#1@4 C#2@4 C#3@4 C#4@4 C#5@4" id="Glu_p07"/>
      <rproduct cfg="C#1@7 C#2@7 C#3@7" id="Pyr_p07"/>
    </reaction>
    <reaction bidirectional="false" id="AA19_v55_p07">
      <annotation name="pathway">Amino Acid Biosynthesis</annotation>
      <reduct cfg="" id="NADPH_p07"/>
      <reduct cfg="" id="ATP_p07"/>
      <reduct cfg="C#1@3 C#2@3 C#3@3" id="PEP_p07"/>
      <reduct cfg="C#1@4 C#2@4 C#3@4" id="PEP_p07"/>
      <reduct cfg="C#1@5 C#2@5 C#3@5 C#4@5" id="E4P_p07"/>
      <reduct cfg="C#1@6 C#2@6 C#3@6 C#4@6 C#5@6" id="Glu_p07"/>
      <rproduct cfg="C#3@5 C#1@5 C#4@5 C#1@4 C#2@5 C#1@3 C#2@4 C#2@3 C#3@3" id="Phe_p07"/>
      <rproduct cfg="C#3@4" id="CO2_p07"/>
      <rproduct cfg="C#1@6 C#2@6 C#3@6 C#4@6 C#5@6" id="AKG_p07"/>
    </reaction>
    <reaction bidirectional="false" id="AA20_v56_p07">
      <annotation name="pathway">Amino Acid Biosynthesis</annotation>
      <reduct cfg="" id="NADPH_p07"/>
      <reduct cfg="C#1@2 C#2@2 C#3@2 C#4@2 C#5@2" id="Glu_p07"/>
      <reduct cfg="C#1@3 C#2@3 C#3@3" id="PEP_p07"/>
      <reduct cfg="C#1@4 C#2@4 C#3@4" id="PEP_p07"/>
      <reduct cfg="C#1@5 C#2@5 C#3@5 C#4@5" id="E4P_p07"/>
      <reduct cfg="" id="ATP_p07"/>
      <rproduct cfg="" id="NADH_p07"/>
      <rproduct cfg="C#1@4 C#2@5 C#1@5 C#4@5 C#1@3 C#2@4 C#3@5 C#2@3 C#3@3" id="Tyr_p07"/>
      <rproduct cfg="C#1@2 C#2@2 C#3@2 C#4@2 C#5@2" id="AKG_p07"/>
      <rproduct cfg="C#3@4" id="CO2_p07"/>
    </reaction>
    <reaction bidirectional="false" id="AA22_v58_p07">
      <annotation name="pathway">Amino Acid Biosynthesis</annotation>
      <reduct cfg="" id="ATP_p07"/>
      <reduct cfg="" id="ATP_p07"/>
      <reduct cfg="" id="ATP_p07"/>
      <reduct cfg="" id="ATP_p07"/>
      <reduct cfg="" id="ATP_p07"/>
      <reduct cfg="C#1@6" id="FTHF_p07"/>
      <reduct cfg="C#1@7 C#2@7 C#3@7 C#4@7" id="Asp_p07"/>
      <reduct cfg="C#1@8 C#2@8 C#3@8 C#4@8 C#5@8" id="R5P_p07"/>
      <reduct cfg="C#1@9 C#2@9 C#3@9 C#4@9 C#5@9" id="Gln_p07"/>
      <rproduct cfg="" id="NADH_p07"/>
      <rproduct cfg="" id="NADH_p07"/>
      <rproduct cfg="C#1@9 C#2@9 C#3@9 C#4@9 C#5@9" id="AKG_p07"/>
      <rproduct cfg="C#3@8 C#5@8 C#1@6 C#4@8 C#2@8 C#1@8" id="His_p07"/>
      <rproduct cfg="C#2@7 C#1@7 C#4@7 C#3@7" id="Fum_p07"/>
    </reaction>
    <reaction id="His_bm_p07">
      <annotation name="pathway">Biomass</annotation>
      <reduct cfg="C#1@1 C#2@1 C#3@1 C#4@1 C#5@1 C#6@1" id="His_p07"/>
    </reaction>
    <reaction id="Trp_bm_p07">
      <annotation name="pathway">Biomass</annotation>
      <reduct cfg="C#1@1 C#2@1 C#3@1 C#4@1 C#5@1 C#6@1 C#7@1 C#8@1 C#9@1 C#10@1 C#11@1" id="Trp_p07"/>
    </reaction>
    <reaction id="Thr_bm_p07">
      <annotation name="pathway">Biomass</annotation>
      <reduct cfg="C#1@1 C#2@1 C#3@1 C#4@1" id="Thr_p07"/>
    </reaction>
    <reaction bidirectional="false" id="AA12_v48___1_p07 AA12_v48___2_p07 AA12_v48___3_p07 AA12_v48___4_p07">
      <annotation name="pathway">Amino Acid Biosynthesis</annotation>
      <annotation name="name">AA12_v48</annotation>
      <reduct cfg="C#1@1 C#2@1 C#3@1 C#4@1" id="Asp_p07"/>
      <reduct cfg="C#1@2 C#2@2 C#3@2 C#4@2 C#5@2" id="Glu_p07"/>
      <reduct cfg="" id="NADPH_p07"/>
      <reduct cfg="" id="NADPH_p07"/>
      <reduct cfg="C#1@5 C#2@5 C#3@5 C#4@5" id="SucCoA_p07"/>
      <reduct cfg="C#1@6 C#2@6 C#3@6" id="Pyr_p07"/>
      <reduct cfg="" id="ATP_p07"/>
      <rproduct id="LL_DAP_p07">
        <variant cfg="C#3@1 C#1@6 C#1@1 C#2@6 C#2@1 C#3@6 C#4@1"/>
        <variant cfg="C#3@1 C#1@1 C#1@6 C#2@1 C#2@6 C#4@1 C#3@6"/>
      </rproduct>
      <rproduct cfg="C#1@2 C#2@2 C#3@2 C#4@2 C#5@2" id="AKG_p07"/>
      <rproduct id="Suc_p07">
        <variant cfg="C#1@5 C#2@5 C#3@5 C#4@5"/>
        <variant cfg="C#2@5 C#1@5 C#4@5 C#3@5"/>
      </rproduct>
    </reaction>
    <reaction bidirectional="false" id="AA6_v41_p07">
      <annotation name="pathway">Amino Acid Biosynthesis</annotation>
      <reduct cfg="" id="ATP_p07"/>
      <reduct cfg="" id="ATP_p07"/>
      <reduct cfg="C#1@3 C#2@3 C#3@3 C#4@3" id="Asp_p07"/>
      <reduct cfg="" id="NH3_p07"/>
      <rproduct cfg="C#1@3 C#2@3 C#3@3 C#4@3" id="Asn_p07"/>
    </reaction>
    <reaction bidirectional="false" id="AA14_v50_p07">
      <annotation name="pathway">Amino Acid Biosynthesis</annotation>
      <reduct cfg="" id="NADPH_p07"/>
      <reduct cfg="" id="NADPH_p07"/>
      <reduct cfg="C#1@3 C#2@3 C#3@3 C#4@3" id="Asp_p07"/>
      <reduct cfg="" id="ATP_p07"/>
      <reduct cfg="" id="ATP_p07"/>
      <rproduct cfg="C#3@3 C#1@3 C#2@3 C#4@3" id="Thr_p07"/>
    </reaction>
    <reaction bidirectional="false" id="AA15_v51___1_p07 AA15_v51___2_p07">
      <annotation name="pathway">Amino Acid Biosynthesis</annotation>
      <annotation name="name">AA15_v51</annotation>
      <reduct cfg="C#1@1 C#2@1 C#3@1 C#4@1" id="SucCoA_p07"/>
      <reduct cfg="" id="ATP_p07"/>
      <reduct cfg="C#1@3 C#2@3 C#3@3 C#4@3" id="Asp_p07"/>
      <reduct cfg="" id="NADPH_p07"/>
      <reduct cfg="" id="NADPH_p07"/>
      <reduct cfg="C#1@6" id="METHF_p07"/>
      <reduct cfg="C#1@7 C#2@7 C#3@7" id="Cys_p07"/>
      <rproduct cfg="C#1@7 C#2@7 C#3@7" id="Pyr_p07"/>
      <rproduct cfg="C#1@6 C#1@3 C#3@3 C#2@3 C#4@3" id="Met_p07"/>
      <rproduct cfg="" id="NH3_p07"/>
      <rproduct id="Suc_p07">
        <variant cfg="C#1@1 C#2@1 C#3@1 C#4@1"/>
        <variant cfg="C#2@1 C#1@1 C#4@1 C#3@1"/>
      </rproduct>
    </reaction>
    <reaction bidirectional="false" id="AA18_v54_p07">
      <annotation name="pathway">Amino Acid Biosynthesis</annotation>
      <reduct cfg="C#1@1 C#2@1 C#3@1 C#4@1 C#5@1" id="Glu_p07"/>
      <reduct cfg="" id="NADPH_p07"/>
      <reduct cfg="C#1@3 C#2@3 C#3@3 C#4@3" id="Thr_p07"/>
      <reduct cfg="C#1@4 C#2@4 C#3@4" id="Pyr_p07"/>
      <rproduct cfg="C#1@4 C#2@3 C#1@3 C#2@4 C#3@3 C#4@3" id="Ile_p07"/>
      <rproduct cfg="" id="NH3_p07"/>
      <rproduct cfg="C#3@4" id="CO2_p07"/>
      <rproduct cfg="C#1@1 C#2@1 C#3@1 C#4@1 C#5@1" id="AKG_p07"/>
    </reaction>
    <reaction bidirectional="false" id="AA13_v49___1_p07 AA13_v49___2_p07">
      <annotation name="pathway">Amino Acid Biosynthesis</annotation>
      <annotation name="name">AA13_v49</annotation>
      <reduct id="LL_DAP_p07">
        <variant cfg="C#1@1 C#2@1 C#3@1 C#4@1 C#5@1 C#6@1 C#7@1"/>
        <variant cfg="C#1@1 C#3@1 C#2@1 C#5@1 C#4@1 C#7@1 C#6@1"/>
      </reduct>
      <rproduct cfg="C#6@1" id="CO2_p07"/>
      <rproduct cfg="C#1@1 C#2@1 C#3@1 C#4@1 C#5@1 C#7@1" id="Lys_p07"/>
    </reaction>
    <reaction bidirectional="false" id="AA5_v40_p07">
      <annotation name="pathway">Amino Acid Biosynthesis</annotation>
      <reduct cfg="C#1@1 C#2@1 C#3@1 C#4@1 C#5@1" id="Glu_p07"/>
      <reduct cfg="C#1@2 C#2@2 C#3@2 C#4@2" id="OAC_p07"/>
      <rproduct cfg="C#1@1 C#2@1 C#3@1 C#4@1 C#5@1" id="AKG_p07"/>
      <rproduct cfg="C#1@2 C#2@2 C#3@2 C#4@2" id="Asp_p07"/>
    </reaction>
    <reaction bidirectional="false" id="AA17_v53_p07">
      <annotation name="pathway">Amino Acid Biosynthesis</annotation>
      <reduct cfg="C#1@1 C#2@1 C#3@1 C#4@1 C#5@1" id="Glu_p07"/>
      <reduct cfg="C#1@2 C#2@2" id="AcCoA_p07"/>
      <reduct cfg="C#1@3 C#2@3 C#3@3" id="Pyr_p07"/>
      <reduct cfg="C#1@4 C#2@4 C#3@4" id="Pyr_p07"/>
      <reduct cfg="" id="NADPH_p07"/>
      <rproduct cfg="C#1@1 C#2@1 C#3@1 C#4@1 C#5@1" id="AKG_p07"/>
      <rproduct cfg="C#1@4 C#1@3 C#2@4 C#2@3 C#1@2 C#2@2" id="Leu_p07"/>
      <rproduct cfg="" id="NADH_p07"/>
      <rproduct cfg="C#3@3" id="CO2_p07"/>
      <rproduct cfg="C#3@4" id="CO2_p07"/>
    </reaction>
    <reaction id="Leu_bm_p07">
      <annotation name="pathway">Biomass</annotation>
      <reduct cfg="C#1@1 C#2@1 C#3@1 C#4@1 C#5@1 C#6@1" id="Leu_p07"/>
    </reaction>
    <reaction bidirectional="false" id="C2_v60_p07">
      <annotation name="pathway">One Carbon Metabolism</annotation>
      <reduct cfg="C#1@1" id="MEETHF_p07"/>
      <rproduct cfg="C#1@1" id="FTHF_p07"/>
      <rproduct cfg="" id="NADPH_p07"/>
    </reaction>
    <reaction bidirectional="false" id="C1_v59_p07">
      <annotation name="pathway">One Carbon Metabolism</annotation>
      <reduct cfg="C#1@1" id="MEETHF_p07"/>
      <reduct cfg="" id="NADH_p07"/>
      <rproduct cfg="C#1@1" id="METHF_p07"/>
    </reaction>
    <reaction bidirectional="false" id="OXP2_v62_p07">
      <annotation name="pathway">Oxidative Phosphorylation</annotation>
      <reduct cfg="" id="FADH2_p07"/>
      <reduct cfg="" id="FADH2_p07"/>
      <reduct cfg="" id="O2_p07"/>
      <rproduct id="ATP_p07"/>
      <rproduct id="ATP_p07"/>
    </reaction>
    <reaction bidirectional="false" id="OXP1_v61_p07">
      <annotation name="pathway">Oxidative Phosphorylation</annotation>
      <reduct cfg="" id="NADH_p07"/>
      <reduct cfg="" id="NADH_p07"/>
      <reduct cfg="" id="O2_p07"/>
      <rproduct id="ATP_p07"/>
      <rproduct id="ATP_p07"/>
      <rproduct id="ATP_p07"/>
      <rproduct id="ATP_p07"/>
    </reaction>
    <reaction bidirectional="false" id="TP4_v68_p07">
      <annotation name="pathway">Transport</annotation>
      <reduct cfg="" id="NH3_ext_p07"/>
      <rproduct id="NH3_p07"/>
    </reaction>
    <reaction id="TP1_v65_p07">
      <annotation name="pathway">Transport</annotation>
      <reduct cfg="C#1@1 C#2@1" id="Ac_p07"/>
    </reaction>
    <reaction id="ATPH1_v64_p07">
      <annotation name="pathway">ATP Hydrolysis</annotation>
      <reduct cfg="" id="ATP_p07"/>
    </reaction>
    <reaction id="TP2_v66_p07">
      <annotation name="pathway">Transport</annotation>
      <reduct cfg="C#1@1" id="CO2_p07"/>
    </reaction>
    <reaction bidirectional="false" id="GAS2_v71_p07">
      <annotation name="pathway">CO2 Exchange</annotation>
      <reduct cfg="C#1@1" id="CO2_unlabeled_p07"/>
      <reduct cfg="C#1@2" id="CO2_p07"/>
      <rproduct cfg="C#1@1" id="CO2_p07"/>
      <rproduct cfg="C#1@2" id="CO2_out_p07"/>
    </reaction>
    <reaction bidirectional="false" id="TP5_v69_p07">
      <annotation name="pathway">Transport</annotation>
      <reduct cfg="" id="SO4_ext_p07"/>
      <rproduct id="SO4_p07"/>
    </reaction>
    <reaction id="TH1_v63_p07">
      <annotation name="pathway">Transhydrogenation</annotation>
      <reduct cfg="" id="NADH_p07"/>
      <rproduct id="NADPH_p07"/>
    </reaction>
    <reaction bidirectional="false" id="TP3_v67_p07">
      <annotation name="pathway">Transport</annotation>
      <reduct cfg="" id="O2_ext_p07"/>
      <rproduct id="O2_p07"/>
    </reaction>
    <reaction id="Asp_bm_p07">
      <annotation name="pathway">Biomass</annotation>
      <reduct cfg="C#1@1 C#2@1 C#3@1 C#4@1" id="Asp_p07"/>
    </reaction>
    <reaction bidirectional="false" id="GAS1_CO2_ext_p07">
      <annotation name="pathway">CO2 Exchange</annotation>
      <reduct cfg="C#1@1" id="CO2_unlabeled_in_p07"/>
      <rproduct cfg="C#1@1" id="CO2_unlabeled_p07"/>
    </reaction>
    <reaction id="GAS3_CO2_out_p07">
      <annotation name="pathway">CO2 Exchange</annotation>
      <reduct cfg="C#1@1" id="CO2_out_p07"/>
    </reaction>
    <reaction id="ATP_bm_p07">
      <annotation name="pathway">Biomass</annotation>
      <reduct cfg="" id="ATP_p07"/>
    </reaction>
    <reaction id="NADPH_bm_p07">
      <annotation name="pathway">Biomass</annotation>
      <reduct cfg="" id="NADPH_p07"/>
    </reaction>
    <reaction bidirectional="false" id="NADH_bm_p07">
      <annotation name="pathway">Biomass</annotation>
      <reduct cfg="" id="NADH_ext_p07"/>
      <rproduct id="NADH_p07"/>
    </reaction>
    <reaction bidirectional="false" id="mu2_v70_p07">
      <annotation name="pathway">Biomass</annotation>
      <reduct cfg="" id="BM_p07"/>
      <rproduct id="BM_out_p07"/>
    </reaction>
    <reaction id="mu_3_p07">
      <annotation name="pathway">Biomass</annotation>
      <reduct cfg="" id="BM_out_p07"/>
    </reaction>
    <!-- reactions for duplicate 8 -->
    <reaction bidirectional="false" id="EMP1_v1_p08">
      <annotation name="pathway">Glycolysis</annotation>
      <reduct cfg="C#1@1 C#2@1 C#3@1" id="PEP_p08"/>
      <rproduct cfg="C#1@1 C#2@1 C#3@1" id="Pyr_p08"/>
    </reaction>
    <reaction id="EMP2_v2_p08">
      <annotation name="pathway">Glycolysis</annotation>
      <reduct cfg="C#1@1 C#2@1 C#3@1 C#4@1 C#5@1 C#6@1" id="G6P_p08"/>
      <rproduct cfg="C#1@1 C#6@1 C#2@1 C#3@1 C#4@1 C#5@1" id="F6P_p08"/>
    </reaction>
    <reaction bidirectional="false" id="EMP3_v3_p08">
      <annotation name="pathway">Glycolysis</annotation>
      <reduct cfg="C#1@1 C#2@1 C#3@1 C#4@1 C#5@1 C#6@1" id="F6P_p08"/>
      <reduct cfg="" id="ATP_p08"/>
      <rproduct cfg="C#1@1 C#2@1 C#3@1 C#4@1 C#5@1 C#6@1" id="FBP_p08"/>
    </reaction>
    <reaction id="EMP4_v4_p08">
      <annotation name="pathway">Glycolysis</annotation>
      <reduct cfg="C#1@1 C#2@1 C#3@1 C#4@1 C#5@1 C#6@1" id="FBP_p08"/>
      <rproduct cfg="C#4@1 C#1@1 C#3@1" id="GAP_p08"/>
      <rproduct cfg="C#5@1 C#2@1 C#6@1" id="DHAP_p08"/>
    </reaction>
    <reaction id="EMP5_v5_p08">
      <annotation name="pathway">Glycolysis</annotation>
      <reduct cfg="C#1@1 C#2@1 C#3@1" id="DHAP_p08"/>
      <rproduct cfg="C#1@1 C#2@1 C#3@1" id="GAP_p08"/>
    </reaction>
    <reaction id="EMP6_v6_p08">
      <annotation name="pathway">Glycolysis</annotation>
      <reduct cfg="C#1@1 C#2@1 C#3@1" id="GAP_p08"/>
      <rproduct cfg="C#2@1 C#3@1 C#1@1" id="_3PG_p08"/>
      <rproduct cfg="" id="ATP_p08"/>
      <rproduct cfg="" id="NADH_p08"/>
    </reaction>
    <reaction id="EMP7_v7_p08">
      <annotation name="pathway">Glycolysis</annotation>
      <reduct cfg="C#1@1 C#2@1 C#3@1" id="_3PG_p08"/>
      <rproduct cfg="C#1@1 C#2@1 C#3@1" id="PEP_p08"/>
    </reaction>
    <reaction bidirectional="false" id="EMP8_v8_p08">
      <annotation name="pathway">Glycolysis</annotation>
      <reduct cfg="C#1@1 C#2@1 C#3@1" id="PEP_p08"/>
      <rproduct cfg="C#1@1 C#2@1 C#3@1" id="Pyr_p08"/>
      <rproduct cfg="" id="ATP_p08"/>
    </reaction>
    <reaction bidirectional="false" id="TCA1_v20_p08">
      <annotation name="pathway">TCA</annotation>
      <reduct cfg="C#1@1 C#2@1 C#3@1" id="Pyr_p08"/>
      <rproduct cfg="C#1@1 C#2@1" id="AcCoA_p08"/>
      <rproduct cfg="C#3@1" id="CO2_p08"/>
      <rproduct cfg="" id="NADH_p08"/>
    </reaction>
    <reaction bidirectional="false" id="TCA2_v21_p08">
      <annotation name="pathway">TCA</annotation>
      <reduct cfg="C#1@1 C#2@1" id="AcCoA_p08"/>
      <reduct cfg="C#1@2 C#2@2 C#3@2 C#4@2" id="OAC_p08"/>
      <rproduct cfg="C#1@1 C#1@2 C#2@1 C#3@2 C#4@2 C#2@2" id="Cit_p08"/>
    </reaction>
    <reaction id="TCA4_v23_p08">
      <annotation name="pathway">TCA</annotation>
      <reduct cfg="C#1@1 C#2@1 C#3@1 C#4@1 C#5@1 C#6@1" id="ICit_p08"/>
      <rproduct cfg="C#2@1 C#1@1 C#4@1 C#3@1 C#6@1" id="AKG_p08"/>
      <rproduct cfg="C#5@1" id="CO2_p08"/>
      <rproduct cfg="" id="NADPH_p08"/>
    </reaction>
    <reaction id="TCA6_v25___1_p08 TCA6_v25___2_p08">
      <annotation name="pathway">TCA</annotation>
      <annotation name="name">TCA6_v25</annotation>
      <reduct cfg="C#1@1 C#2@1 C#3@1 C#4@1" id="SucCoA_p08"/>
      <rproduct id="Suc_p08">
        <variant cfg="C#1@1 C#2@1 C#3@1 C#4@1"/>
        <variant cfg="C#2@1 C#1@1 C#4@1 C#3@1"/>
      </rproduct>
      <rproduct cfg="" id="ATP_p08"/>
    </reaction>
    <reaction id="TCA7_v26___1_p08 TCA7_v26___2_p08">
      <annotation name="pathway">TCA</annotation>
      <annotation name="name">TCA7_v26</annotation>
      <reduct cfg="C#1@1 C#2@1 C#3@1 C#4@1" id="Suc_p08"/>
      <rproduct id="Fum_p08">
        <variant cfg="C#1@1 C#2@1 C#3@1 C#4@1"/>
        <variant cfg="C#2@1 C#1@1 C#4@1 C#3@1"/>
      </rproduct>
      <rproduct cfg="" id="FADH2_p08"/>
    </reaction>
    <reaction id="TCA8_v27___1_p08 TCA8_v27___2_p08">
      <annotation name="pathway">TCA</annotation>
      <annotation name="name">TCA8_v27</annotation>
      <reduct id="Fum_p08">
        <variant cfg="C#1@1 C#2@1 C#3@1 C#4@1"/>
        <variant cfg="C#2@1 C#1@1 C#4@1 C#3@1"/>
      </reduct>
      <rproduct cfg="C#2@1 C#1@1 C#4@1 C#3@1" id="Mal_p08"/>
    </reaction>
    <reaction id="TCA9_v28_p08">
      <annotation name="pathway">TCA</annotation>
      <reduct cfg="C#1@1 C#2@1 C#3@1 C#4@1" id="Mal_p08"/>
      <rproduct cfg="C#1@1 C#2@1 C#3@1 C#4@1" id="OAC_p08"/>
      <rproduct cfg="" id="NADH_p08"/>
    </reaction>
    <reaction bidirectional="false" id="PPP1_v9_p08">
      <annotation name="pathway">PPP</annotation>
      <reduct cfg="C#1@1 C#2@1 C#3@1 C#4@1 C#5@1 C#6@1" id="G6P_p08"/>
      <rproduct cfg="C#1@1 C#2@1 C#3@1 C#4@1 C#5@1 C#6@1" id="_6PG_p08"/>
      <rproduct cfg="" id="NADPH_p08"/>
    </reaction>
    <reaction id="PPP3_v11_p08">
      <annotation name="pathway">PPP</annotation>
      <reduct cfg="C#1@1 C#2@1 C#3@1 C#4@1 C#5@1" id="Ru5P_p08"/>
      <rproduct cfg="C#1@1 C#2@1 C#3@1 C#4@1 C#5@1" id="X5P_p08"/>
    </reaction>
    <reaction id="PPP4_v12_p08">
      <annotation name="pathway">PPP</annotation>
      <reduct cfg="C#1@1 C#2@1 C#3@1 C#4@1 C#5@1" id="Ru5P_p08"/>
      <rproduct cfg="C#2@1 C#4@1 C#5@1 C#3@1 C#1@1" id="R5P_p08"/>
    </reaction>
    <reaction bidirectional="false" id="ANA3_v33_p08">
      <annotation name="pathway">Amphibolic R.</annotation>
      <reduct cfg="C#1@1 C#2@1 C#3@1" id="PEP_p08"/>
      <reduct cfg="C#1@2" id="CO2_p08"/>
      <rproduct cfg="C#1@1 C#2@1 C#1@2 C#3@1" id="OAC_p08"/>
    </reaction>
    <reaction bidirectional="false" id="ANA1_v31_p08">
      <annotation name="pathway">Amphibolic R.</annotation>
      <reduct cfg="C#1@1 C#2@1 C#3@1 C#4@1" id="Mal_p08"/>
      <rproduct cfg="C#1@1 C#2@1 C#4@1" id="Pyr_p08"/>
      <rproduct cfg="" id="NADPH_p08"/>
      <rproduct cfg="C#3@1" id="CO2_p08"/>
    </reaction>
    <reaction bidirectional="false" id="AA1_v36_p08">
      <annotation name="pathway">Amino Acid Biosynthesis</annotation>
      <reduct cfg="C#1@1 C#2@1 C#3@1 C#4@1 C#5@1" id="AKG_p08"/>
      <reduct cfg="" id="NADPH_p08"/>
      <reduct cfg="" id="NH3_p08"/>
      <rproduct cfg="C#1@1 C#2@1 C#3@1 C#4@1 C#5@1" id="Glu_p08"/>
    </reaction>
    <reaction bidirectional="false" id="AA3_v38_p08">
      <annotation name="pathway">Amino Acid Biosynthesis</annotation>
      <reduct cfg="C#1@1 C#2@1 C#3@1 C#4@1 C#5@1" id="Glu_p08"/>
      <reduct cfg="" id="NADPH_p08"/>
      <reduct cfg="" id="NADPH_p08"/>
      <reduct cfg="" id="ATP_p08"/>
      <rproduct cfg="C#2@1 C#1@1 C#4@1 C#3@1 C#5@1" id="Pro_p08"/>
    </reaction>
    <reaction bidirectional="false" id="AA2_v37_p08">
      <annotation name="pathway">Amino Acid Biosynthesis</annotation>
      <reduct cfg="C#1@1 C#2@1 C#3@1 C#4@1 C#5@1" id="Glu_p08"/>
      <reduct cfg="" id="NH3_p08"/>
      <reduct cfg="" id="ATP_p08"/>
      <rproduct cfg="C#1@1 C#2@1 C#3@1 C#4@1 C#5@1" id="Gln_p08"/>
    </reaction>
    <reaction id="G6P_bm_p08">
      <annotation name="pathway">Biomass</annotation>
      <reduct cfg="C#1@1 C#2@1 C#3@1 C#4@1 C#5@1 C#6@1" id="G6P_p08"/>
    </reaction>
    <reaction id="F6P_bm_p08">
      <annotation name="pathway">Biomass</annotation>
      <reduct cfg="C#1@1 C#2@1 C#3@1 C#4@1 C#5@1 C#6@1" id="F6P_p08"/>
    </reaction>
    <reaction id="R5P_bm_p08">
      <annotation name="pathway">Biomass</annotation>
      <reduct cfg="C#1@1 C#2@1 C#3@1 C#4@1 C#5@1" id="R5P_p08"/>
    </reaction>
    <reaction id="_3PG_bm_p08">
      <annotation name="pathway">Biomass</annotation>
      <reduct cfg="C#1@1 C#2@1 C#3@1" id="_3PG_p08"/>
    </reaction>
    <reaction id="PEP_bm_p08">
      <annotation name="pathway">Biomass</annotation>
      <reduct cfg="C#1@1 C#2@1 C#3@1" id="PEP_p08"/>
    </reaction>
    <reaction id="Pyr_bm_p08">
      <annotation name="pathway">Biomass</annotation>
      <reduct cfg="C#1@1 C#2@1 C#3@1" id="Pyr_p08"/>
    </reaction>
    <reaction id="AcCoA_bm_p08">
      <annotation name="pathway">Biomass</annotation>
      <reduct cfg="C#1@1 C#2@1" id="AcCoA_p08"/>
    </reaction>
    <reaction id="AKG_bm_p08">
      <annotation name="pathway">Biomass</annotation>
      <reduct cfg="C#1@1 C#2@1 C#3@1 C#4@1 C#5@1" id="AKG_p08"/>
    </reaction>
    <reaction id="OAC_bm_p08">
      <annotation name="pathway">Biomass</annotation>
      <reduct cfg="C#1@1 C#2@1 C#3@1 C#4@1" id="OAC_p08"/>
    </reaction>
    <reaction id="Tyr_bm_p08">
      <annotation name="pathway">Biomass</annotation>
      <reduct cfg="C#1@1 C#2@1 C#3@1 C#4@1 C#5@1 C#6@1 C#7@1 C#8@1 C#9@1" id="Tyr_p08"/>
    </reaction>
    <reaction id="Phe_bm_p08">
      <annotation name="pathway">Biomass</annotation>
      <reduct cfg="C#1@1 C#2@1 C#3@1 C#4@1 C#5@1 C#6@1 C#7@1 C#8@1 C#9@1" id="Phe_p08"/>
    </reaction>
    <reaction id="Ala_bm_p08">
      <annotation name="pathway">Biomass</annotation>
      <reduct cfg="C#1@1 C#2@1 C#3@1" id="Ala_p08"/>
    </reaction>
    <reaction id="Val_bm_p08">
      <annotation name="pathway">Biomass</annotation>
      <reduct cfg="C#1@1 C#2@1 C#3@1 C#4@1 C#5@1" id="Val_p08"/>
    </reaction>
    <reaction bidirectional="false" id="mu1_p08">
      <annotation name="pathway">Biomass</annotation>
      <reduct cfg="" id="BM_ext_p08"/>
      <rproduct id="BM_p08"/>
    </reaction>
    <reaction id="Pro_bm_p08">
      <annotation name="pathway">Biomass</annotation>
      <reduct cfg="C#1@1 C#2@1 C#3@1 C#4@1 C#5@1" id="Pro_p08"/>
    </reaction>
    <reaction id="Gln_bm_p08">
      <annotation name="pathway">Biomass</annotation>
      <reduct cfg="C#1@1 C#2@1 C#3@1 C#4@1 C#5@1" id="Gln_p08"/>
    </reaction>
    <reaction id="Glu_bm_p08">
      <annotation name="pathway">Biomass</annotation>
      <reduct cfg="C#1@1 C#2@1 C#3@1 C#4@1 C#5@1" id="Glu_p08"/>
    </reaction>
    <reaction id="Asn_bm_p08">
      <annotation name="pathway">Biomass</annotation>
      <reduct cfg="C#1@1 C#2@1 C#3@1 C#4@1" id="Asn_p08"/>
    </reaction>
    <reaction id="Ile_bm_p08">
      <annotation name="pathway">Biomass</annotation>
      <reduct cfg="C#1@1 C#2@1 C#3@1 C#4@1 C#5@1 C#6@1" id="Ile_p08"/>
    </reaction>
    <reaction id="Met_bm_p08">
      <annotation name="pathway">Biomass</annotation>
      <reduct cfg="C#1@1 C#2@1 C#3@1 C#4@1 C#5@1" id="Met_p08"/>
    </reaction>
    <reaction id="Ser_bm_p08">
      <annotation name="pathway">Biomass</annotation>
      <reduct cfg="C#1@1 C#2@1 C#3@1" id="Ser_p08"/>
    </reaction>
    <reaction id="Gly_bm_p08">
      <annotation name="pathway">Biomass</annotation>
      <reduct cfg="C#1@1 C#2@1" id="Gly_p08"/>
    </reaction>
    <reaction id="Cys_bm_p08">
      <annotation name="pathway">Biomass</annotation>
      <reduct cfg="C#1@1 C#2@1 C#3@1" id="Cys_p08"/>
    </reaction>
    <reaction id="AA8_v44_p08">
      <annotation name="pathway">Amino Acid Biosynthesis</annotation>
      <reduct cfg="C#1@1 C#2@1 C#3@1" id="Ser_p08"/>
      <rproduct cfg="C#2@1 C#3@1" id="Gly_p08"/>
      <rproduct cfg="C#1@1" id="MEETHF_p08"/>
    </reaction>
    <reaction id="MEETHF_bm_p08">
      <annotation name="pathway">Biomass</annotation>
      <reduct cfg="C#1@1" id="MEETHF_p08"/>
    </reaction>
    <reaction id="Lys_bm_p08">
      <annotation name="pathway">Biomass</annotation>
      <reduct cfg="C#1@1 C#2@1 C#3@1 C#4@1 C#5@1 C#6@1" id="Lys_p08"/>
    </reaction>
    <reaction bidirectional="false" id="Glc_upt_p08">
      <annotation name="pathway">UPT</annotation>
      <reduct cfg="C#1@1 C#2@1 C#3@1 C#4@1 C#5@1 C#6@1" id="Gluc_ext_p08"/>
      <rproduct cfg="C#1@1 C#2@1 C#3@1 C#4@1 C#5@1 C#6@1" id="G6P_p08"/>
    </reaction>
    <reaction bidirectional="false" id="PPP2_v10_p08">
      <annotation name="pathway">PPP</annotation>
      <reduct cfg="C#1@1 C#2@1 C#3@1 C#4@1 C#5@1 C#6@1" id="_6PG_p08"/>
      <rproduct cfg="C#5@1 C#1@1 C#4@1 C#2@1 C#3@1" id="Ru5P_p08"/>
      <rproduct cfg="C#6@1" id="CO2_p08"/>
      <rproduct cfg="" id="NADPH_p08"/>
    </reaction>
    <reaction id="PPP5_v13_p08">
      <annotation name="pathway">PPP</annotation>
      <reduct cfg="C#1@1 C#2@1 C#3@1 C#4@1 C#5@1" id="X5P_p08"/>
      <rproduct cfg="C#5@1 C#2@1 C#4@1" id="GAP_p08"/>
      <rproduct cfg="C#1@1 C#3@1" id="TK_C2_p08"/>
    </reaction>
    <reaction id="PPP6_v14_p08">
      <annotation name="pathway">PPP</annotation>
      <reduct cfg="C#1@1 C#2@1 C#3@1 C#4@1 C#5@1 C#6@1" id="F6P_p08"/>
      <rproduct cfg="C#6@1 C#2@1" id="TK_C2_p08"/>
      <rproduct cfg="C#5@1 C#1@1 C#4@1 C#3@1" id="E4P_p08"/>
    </reaction>
    <reaction id="PPP7_v15_p08">
      <annotation name="pathway">PPP</annotation>
      <reduct cfg="C#1@1 C#2@1" id="TK_C2_p08"/>
      <reduct cfg="C#1@2 C#2@2 C#3@2 C#4@2 C#5@2" id="R5P_p08"/>
      <rproduct cfg="C#1@1 C#5@2 C#2@1 C#4@2 C#1@2 C#3@2 C#2@2" id="S7P_p08"/>
    </reaction>
    <reaction id="GAP_bm_p08">
      <annotation name="pathway">Biomass</annotation>
      <reduct cfg="C#1@1 C#2@1 C#3@1" id="GAP_p08"/>
    </reaction>
    <reaction id="PPP8_v16_p08">
      <annotation name="pathway">PPP</annotation>
      <reduct cfg="C#1@1 C#2@1 C#3@1" id="TA_C3_p08"/>
      <reduct cfg="C#1@2 C#2@2 C#3@2" id="GAP_p08"/>
      <rproduct cfg="C#2@2 C#3@1 C#3@2 C#1@2 C#1@1 C#2@1" id="F6P_p08"/>
    </reaction>
    <reaction id="PPP9_v17_p08">
      <annotation name="pathway">PPP</annotation>
      <reduct cfg="C#1@1 C#2@1 C#3@1 C#4@1 C#5@1 C#6@1 C#7@1" id="S7P_p08"/>
      <rproduct cfg="C#1@1 C#3@1 C#5@1" id="TA_C3_p08"/>
      <rproduct cfg="C#7@1 C#2@1 C#6@1 C#4@1" id="E4P_p08"/>
    </reaction>
    <reaction bidirectional="false" id="PPP10_v18_p08">
      <annotation name="pathway">EDP</annotation>
      <reduct cfg="C#1@1 C#2@1 C#3@1 C#4@1 C#5@1 C#6@1" id="_6PG_p08"/>
      <rproduct cfg="C#4@1 C#1@1 C#3@1 C#5@1 C#2@1 C#6@1" id="KDPG_p08"/>
    </reaction>
    <reaction bidirectional="false" id="PPP11_v19_p08">
      <annotation name="pathway">EDP</annotation>
      <reduct cfg="C#1@1 C#2@1 C#3@1 C#4@1 C#5@1 C#6@1" id="KDPG_p08"/>
      <rproduct cfg="C#1@1 C#4@1 C#6@1" id="Pyr_p08"/>
      <rproduct cfg="C#3@1 C#2@1 C#5@1" id="GAP_p08"/>
    </reaction>
    <reaction id="TCA3_v22_p08">
      <annotation name="pathway">TCA</annotation>
      <reduct cfg="C#1@1 C#2@1 C#3@1 C#4@1 C#5@1 C#6@1" id="Cit_p08"/>
      <rproduct cfg="C#1@1 C#6@1 C#3@1 C#2@1 C#5@1 C#4@1" id="ICit_p08"/>
    </reaction>
    <reaction bidirectional="false" id="TCA5_v24_p08">
      <annotation name="pathway">TCA</annotation>
      <reduct cfg="C#1@1 C#2@1 C#3@1 C#4@1 C#5@1" id="AKG_p08"/>
      <rproduct cfg="C#5@1" id="CO2_p08"/>
      <rproduct cfg="C#2@1 C#1@1 C#4@1 C#3@1" id="SucCoA_p08"/>
      <rproduct cfg="" id="NADH_p08"/>
    </reaction>
    <reaction id="GOX1_v29___1_p08 GOX1_v29___2_p08">
      <annotation name="pathway">Glyox</annotation>
      <annotation name="name">GOX1_v29</annotation>
      <reduct cfg="C#1@1 C#2@1 C#3@1 C#4@1 C#5@1 C#6@1" id="ICit_p08"/>
      <rproduct id="Suc_p08">
        <variant cfg="C#1@1 C#2@1 C#3@1 C#5@1"/>
        <variant cfg="C#2@1 C#1@1 C#5@1 C#3@1"/>
      </rproduct>
      <rproduct cfg="C#4@1 C#6@1" id="Glyox_p08"/>
    </reaction>
    <reaction bidirectional="false" id="GOX2_v30_p08">
      <annotation name="pathway">Glyox</annotation>
      <reduct cfg="C#1@1 C#2@1" id="Glyox_p08"/>
      <reduct cfg="C#1@2 C#2@2" id="AcCoA_p08"/>
      <rproduct cfg="C#1@2 C#1@1 C#2@2 C#2@1" id="Mal_p08"/>
    </reaction>
    <reaction bidirectional="false" id="ANA2_v32_p08">
      <annotation name="pathway">Amphibolic R.</annotation>
      <reduct cfg="C#1@1 C#2@1 C#3@1 C#4@1" id="Mal_p08"/>
      <rproduct cfg="C#1@1 C#2@1 C#4@1" id="Pyr_p08"/>
      <rproduct cfg="C#3@1" id="CO2_p08"/>
      <rproduct cfg="" id="NADH_p08"/>
    </reaction>
    <reaction bidirectional="false" id="ANA4_v34_p08">
      <annotation name="pathway">Amphibolic R.</annotation>
      <reduct cfg="C#1@1 C#2@1 C#3@1 C#4@1" id="OAC_p08"/>
      <reduct cfg="" id="ATP_p08"/>
      <rproduct cfg="C#1@1 C#2@1 C#4@1" id="PEP_p08"/>
      <rproduct cfg="C#3@1" id="CO2_p08"/>
    </reaction>
    <reaction id="AC1_v35_p08">
      <annotation name="pathway">Acetic Acid Formation</annotation>
      <reduct cfg="C#1@1 C#2@1" id="AcCoA_p08"/>
      <rproduct cfg="C#1@1 C#2@1" id="Ac_p08"/>
      <rproduct cfg="" id="ATP_p08"/>
    </reaction>
    <reaction id="AA9_v45_p08">
      <annotation name="pathway">Amino Acid Biosynthesis</annotation>
      <reduct cfg="C#1@1 C#2@1" id="Gly_p08"/>
      <rproduct cfg="" id="NADH_p08"/>
      <rproduct cfg="" id="NH3_p08"/>
      <rproduct cfg="C#2@1" id="CO2_p08"/>
      <rproduct cfg="C#1@1" id="MEETHF_p08"/>
    </reaction>
    <reaction bidirectional="false" id="AA7_v43_p08">
      <annotation name="pathway">Amino Acid Biosynthesis</annotation>
      <reduct cfg="C#1@1 C#2@1 C#3@1" id="_3PG_p08"/>
      <reduct cfg="C#1@2 C#2@2 C#3@2 C#4@2 C#5@2" id="Glu_p08"/>
      <rproduct cfg="" id="NADH_p08"/>
      <rproduct cfg="C#1@2 C#2@2 C#3@2 C#4@2 C#5@2" id="AKG_p08"/>
      <rproduct cfg="C#1@1 C#2@1 C#3@1" id="Ser_p08"/>
    </reaction>
    <reaction bidirectional="false" id="AA11_v47_p08">
      <annotation name="pathway">Amino Acid Biosynthesis</annotation>
      <reduct cfg="C#1@1 C#2@1" id="AcCoA_p08"/>
      <reduct cfg="" id="ATP_p08"/>
      <reduct cfg="" id="ATP_p08"/>
      <reduct cfg="" id="ATP_p08"/>
      <reduct cfg="" id="SO4_p08"/>
      <reduct cfg="" id="NADPH_p08"/>
      <reduct cfg="" id="NADPH_p08"/>
      <reduct cfg="" id="NADPH_p08"/>
      <reduct cfg="" id="NADPH_p08"/>
      <reduct cfg="C#1@10 C#2@10 C#3@10" id="Ser_p08"/>
      <rproduct cfg="C#1@10 C#2@10 C#3@10" id="Cys_p08"/>
      <rproduct cfg="C#1@1 C#2@1" id="Ac_p08"/>
    </reaction>
    <reaction bidirectional="false" id="AA10_v46_p08">
      <annotation name="pathway">Amino Acid Biosynthesis</annotation>
      <reduct cfg="C#1@1 C#2@1 C#3@1 C#4@1" id="Thr_p08"/>
      <rproduct cfg="C#1@1 C#2@1" id="AcCoA_p08"/>
      <rproduct cfg="" id="NADH_p08"/>
      <rproduct cfg="C#3@1 C#4@1" id="Gly_p08"/>
    </reaction>
    <reaction bidirectional="false" id="AA23_v42_p08">
      <annotation name="pathway">Amino Acid Biosynthesis</annotation>
      <reduct cfg="C#1@1 C#2@1 C#3@1 C#4@1 C#5@1" id="Glu_p08"/>
      <reduct cfg="C#1@2 C#2@2 C#3@2" id="Pyr_p08"/>
      <rproduct cfg="C#1@1 C#2@1 C#3@1 C#4@1 C#5@1" id="AKG_p08"/>
      <rproduct cfg="C#1@2 C#2@2 C#3@2" id="Ala_p08"/>
    </reaction>
    <reaction bidirectional="false" id="AA16_v52_p08">
      <annotation name="pathway">Amino Acid Biosynthesis</annotation>
      <reduct cfg="" id="NADPH_p08"/>
      <reduct cfg="C#1@2 C#2@2 C#3@2" id="Pyr_p08"/>
      <reduct cfg="C#1@3 C#2@3 C#3@3" id="Pyr_p08"/>
      <reduct cfg="C#1@4 C#2@4 C#3@4 C#4@4 C#5@4" id="Glu_p08"/>
      <rproduct cfg="C#3@2" id="CO2_p08"/>
      <rproduct cfg="C#1@2 C#2@2 C#1@3 C#2@3 C#3@3" id="Val_p08"/>
      <rproduct cfg="C#1@4 C#2@4 C#3@4 C#4@4 C#5@4" id="AKG_p08"/>
    </reaction>
    <reaction bidirectional="false" id="AA4_v39_p08">
      <annotation name="pathway">Amino Acid Biosynthesis</annotation>
      <reduct cfg="" id="ATP_p08"/>
      <reduct cfg="" id="ATP_p08"/>
      <reduct cfg="" id="ATP_p08"/>
      <reduct cfg="" id="ATP_p08"/>
      <reduct cfg="" id="ATP_p08"/>
      <reduct cfg="" id="NADPH_p08"/>
      <reduct cfg="C#1@7" id="CO2_p08"/>
      <reduct cfg="C#1@8 C#2@8" id="AcCoA_p08"/>
      <reduct cfg="C#1@9 C#2@9 C#3@9 C#4@9 C#5@9" id="Glu_p08"/>
      <reduct cfg="C#1@10 C#2@10 C#3@10 C#4@10 C#5@10" id="Gln_p08"/>
      <reduct cfg="C#1@11 C#2@11 C#3@11 C#4@11" id="Asp_p08"/>
      <rproduct cfg="C#2@9 C#1@9 C#4@9 C#3@9 C#5@9 C#1@7" id="Arg_p08"/>
      <rproduct cfg="C#1@8 C#2@8" id="Ac_p08"/>
      <rproduct cfg="C#2@11 C#1@11 C#4@11 C#3@11" id="Fum_p08"/>
      <rproduct cfg="C#1@10 C#2@10 C#3@10 C#4@10 C#5@10" id="AKG_p08"/>
    </reaction>
    <reaction id="Arg_bm_p08">
      <annotation name="pathway">Biomass</annotation>
      <reduct cfg="C#1@1 C#2@1 C#3@1 C#4@1 C#5@1 C#6@1" id="Arg_p08"/>
    </reaction>
    <reaction bidirectional="false" id="AA21_v57_p08">
      <annotation name="pathway">Amino Acid Biosynthesis</annotation>
      <reduct cfg="" id="ATP_p08"/>
      <reduct cfg="" id="ATP_p08"/>
      <reduct cfg="" id="ATP_p08"/>
      <reduct cfg="C#1@4 C#2@4 C#3@4 C#4@4 C#5@4" id="Gln_p08"/>
      <reduct cfg="C#1@5 C#2@5 C#3@5" id="Ser_p08"/>
      <reduct cfg="C#1@6 C#2@6 C#3@6" id="PEP_p08"/>
      <reduct cfg="C#1@7 C#2@7 C#3@7" id="PEP_p08"/>
      <reduct cfg="C#1@8 C#2@8 C#3@8 C#4@8" id="E4P_p08"/>
      <reduct cfg="" id="NADPH_p08"/>
      <reduct cfg="C#1@10 C#2@10 C#3@10 C#4@10 C#5@10" id="R5P_p08"/>
      <rproduct cfg="C#3@10 C#1@10 C#2@10" id="GAP_p08"/>
      <rproduct cfg="C#3@8 C#4@8 C#1@8 C#2@8 C#1@5 C#5@10 C#4@10 C#1@6 C#2@5 C#2@6 C#3@5" id="Trp_p08"/>
      <rproduct cfg="C#3@6" id="CO2_p08"/>
      <rproduct cfg="C#1@4 C#2@4 C#3@4 C#4@4 C#5@4" id="Glu_p08"/>
      <rproduct cfg="C#1@7 C#2@7 C#3@7" id="Pyr_p08"/>
    </reaction>
    <reaction bidirectional="false" id="AA19_v55_p08">
      <annotation name="pathway">Amino Acid Biosynthesis</annotation>
      <reduct cfg="" id="NADPH_p08"/>
      <reduct cfg="" id="ATP_p08"/>
      <reduct cfg="C#1@3 C#2@3 C#3@3" id="PEP_p08"/>
      <reduct cfg="C#1@4 C#2@4 C#3@4" id="PEP_p08"/>
      <reduct cfg="C#1@5 C#2@5 C#3@5 C#4@5" id="E4P_p08"/>
      <reduct cfg="C#1@6 C#2@6 C#3@6 C#4@6 C#5@6" id="Glu_p08"/>
      <rproduct cfg="C#3@5 C#1@5 C#4@5 C#1@4 C#2@5 C#1@3 C#2@4 C#2@3 C#3@3" id="Phe_p08"/>
      <rproduct cfg="C#3@4" id="CO2_p08"/>
      <rproduct cfg="C#1@6 C#2@6 C#3@6 C#4@6 C#5@6" id="AKG_p08"/>
    </reaction>
    <reaction bidirectional="false" id="AA20_v56_p08">
      <annotation name="pathway">Amino Acid Biosynthesis</annotation>
      <reduct cfg="" id="NADPH_p08"/>
      <reduct cfg="C#1@2 C#2@2 C#3@2 C#4@2 C#5@2" id="Glu_p08"/>
      <reduct cfg="C#1@3 C#2@3 C#3@3" id="PEP_p08"/>
      <reduct cfg="C#1@4 C#2@4 C#3@4" id="PEP_p08"/>
      <reduct cfg="C#1@5 C#2@5 C#3@5 C#4@5" id="E4P_p08"/>
      <reduct cfg="" id="ATP_p08"/>
      <rproduct cfg="" id="NADH_p08"/>
      <rproduct cfg="C#1@4 C#2@5 C#1@5 C#4@5 C#1@3 C#2@4 C#3@5 C#2@3 C#3@3" id="Tyr_p08"/>
      <rproduct cfg="C#1@2 C#2@2 C#3@2 C#4@2 C#5@2" id="AKG_p08"/>
      <rproduct cfg="C#3@4" id="CO2_p08"/>
    </reaction>
    <reaction bidirectional="false" id="AA22_v58_p08">
      <annotation name="pathway">Amino Acid Biosynthesis</annotation>
      <reduct cfg="" id="ATP_p08"/>
      <reduct cfg="" id="ATP_p08"/>
      <reduct cfg="" id="ATP_p08"/>
      <reduct cfg="" id="ATP_p08"/>
      <reduct cfg="" id="ATP_p08"/>
      <reduct cfg="C#1@6" id="FTHF_p08"/>
      <reduct cfg="C#1@7 C#2@7 C#3@7 C#4@7" id="Asp_p08"/>
      <reduct cfg="C#1@8 C#2@8 C#3@8 C#4@8 C#5@8" id="R5P_p08"/>
      <reduct cfg="C#1@9 C#2@9 C#3@9 C#4@9 C#5@9" id="Gln_p08"/>
      <rproduct cfg="" id="NADH_p08"/>
      <rproduct cfg="" id="NADH_p08"/>
      <rproduct cfg="C#1@9 C#2@9 C#3@9 C#4@9 C#5@9" id="AKG_p08"/>
      <rproduct cfg="C#3@8 C#5@8 C#1@6 C#4@8 C#2@8 C#1@8" id="His_p08"/>
      <rproduct cfg="C#2@7 C#1@7 C#4@7 C#3@7" id="Fum_p08"/>
    </reaction>
    <reaction id="His_bm_p08">
      <annotation name="pathway">Biomass</annotation>
      <reduct cfg="C#1@1 C#2@1 C#3@1 C#4@1 C#5@1 C#6@1" id="His_p08"/>
    </reaction>
    <reaction id="Trp_bm_p08">
      <annotation name="pathway">Biomass</annotation>
      <reduct cfg="C#1@1 C#2@1 C#3@1 C#4@1 C#5@1 C#6@1 C#7@1 C#8@1 C#9@1 C#10@1 C#11@1" id="Trp_p08"/>
    </reaction>
    <reaction id="Thr_bm_p08">
      <annotation name="pathway">Biomass</annotation>
      <reduct cfg="C#1@1 C#2@1 C#3@1 C#4@1" id="Thr_p08"/>
    </reaction>
    <reaction bidirectional="false" id="AA12_v48___1_p08 AA12_v48___2_p08 AA12_v48___3_p08 AA12_v48___4_p08">
      <annotation name="pathway">Amino Acid Biosynthesis</annotation>
      <annotation name="name">AA12_v48</annotation>
      <reduct cfg="C#1@1 C#2@1 C#3@1 C#4@1" id="Asp_p08"/>
      <reduct cfg="C#1@2 C#2@2 C#3@2 C#4@2 C#5@2" id="Glu_p08"/>
      <reduct cfg="" id="NADPH_p08"/>
      <reduct cfg="" id="NADPH_p08"/>
      <reduct cfg="C#1@5 C#2@5 C#3@5 C#4@5" id="SucCoA_p08"/>
      <reduct cfg="C#1@6 C#2@6 C#3@6" id="Pyr_p08"/>
      <reduct cfg="" id="ATP_p08"/>
      <rproduct id="LL_DAP_p08">
        <variant cfg="C#3@1 C#1@6 C#1@1 C#2@6 C#2@1 C#3@6 C#4@1"/>
        <variant cfg="C#3@1 C#1@1 C#1@6 C#2@1 C#2@6 C#4@1 C#3@6"/>
      </rproduct>
      <rproduct cfg="C#1@2 C#2@2 C#3@2 C#4@2 C#5@2" id="AKG_p08"/>
      <rproduct id="Suc_p08">
        <variant cfg="C#1@5 C#2@5 C#3@5 C#4@5"/>
        <variant cfg="C#2@5 C#1@5 C#4@5 C#3@5"/>
      </rproduct>
    </reaction>
    <reaction bidirectional="false" id="AA6_v41_p08">
      <annotation name="pathway">Amino Acid Biosynthesis</annotation>
      <reduct cfg="" id="ATP_p08"/>
      <reduct cfg="" id="ATP_p08"/>
      <reduct cfg="C#1@3 C#2@3 C#3@3 C#4@3" id="Asp_p08"/>
      <reduct cfg="" id="NH3_p08"/>
      <rproduct cfg="C#1@3 C#2@3 C#3@3 C#4@3" id="Asn_p08"/>
    </reaction>
    <reaction bidirectional="false" id="AA14_v50_p08">
      <annotation name="pathway">Amino Acid Biosynthesis</annotation>
      <reduct cfg="" id="NADPH_p08"/>
      <reduct cfg="" id="NADPH_p08"/>
      <reduct cfg="C#1@3 C#2@3 C#3@3 C#4@3" id="Asp_p08"/>
      <reduct cfg="" id="ATP_p08"/>
      <reduct cfg="" id="ATP_p08"/>
      <rproduct cfg="C#3@3 C#1@3 C#2@3 C#4@3" id="Thr_p08"/>
    </reaction>
    <reaction bidirectional="false" id="AA15_v51___1_p08 AA15_v51___2_p08">
      <annotation name="pathway">Amino Acid Biosynthesis</annotation>
      <annotation name="name">AA15_v51</annotation>
      <reduct cfg="C#1@1 C#2@1 C#3@1 C#4@1" id="SucCoA_p08"/>
      <reduct cfg="" id="ATP_p08"/>
      <reduct cfg="C#1@3 C#2@3 C#3@3 C#4@3" id="Asp_p08"/>
      <reduct cfg="" id="NADPH_p08"/>
      <reduct cfg="" id="NADPH_p08"/>
      <reduct cfg="C#1@6" id="METHF_p08"/>
      <reduct cfg="C#1@7 C#2@7 C#3@7" id="Cys_p08"/>
      <rproduct cfg="C#1@7 C#2@7 C#3@7" id="Pyr_p08"/>
      <rproduct cfg="C#1@6 C#1@3 C#3@3 C#2@3 C#4@3" id="Met_p08"/>
      <rproduct cfg="" id="NH3_p08"/>
      <rproduct id="Suc_p08">
        <variant cfg="C#1@1 C#2@1 C#3@1 C#4@1"/>
        <variant cfg="C#2@1 C#1@1 C#4@1 C#3@1"/>
      </rproduct>
    </reaction>
    <reaction bidirectional="false" id="AA18_v54_p08">
      <annotation name="pathway">Amino Acid Biosynthesis</annotation>
      <reduct cfg="C#1@1 C#2@1 C#3@1 C#4@1 C#5@1" id="Glu_p08"/>
      <reduct cfg="" id="NADPH_p08"/>
      <reduct cfg="C#1@3 C#2@3 C#3@3 C#4@3" id="Thr_p08"/>
      <reduct cfg="C#1@4 C#2@4 C#3@4" id="Pyr_p08"/>
      <rproduct cfg="C#1@4 C#2@3 C#1@3 C#2@4 C#3@3 C#4@3" id="Ile_p08"/>
      <rproduct cfg="" id="NH3_p08"/>
      <rproduct cfg="C#3@4" id="CO2_p08"/>
      <rproduct cfg="C#1@1 C#2@1 C#3@1 C#4@1 C#5@1" id="AKG_p08"/>
    </reaction>
    <reaction bidirectional="false" id="AA13_v49___1_p08 AA13_v49___2_p08">
      <annotation name="pathway">Amino Acid Biosynthesis</annotation>
      <annotation name="name">AA13_v49</annotation>
      <reduct id="LL_DAP_p08">
        <variant cfg="C#1@1 C#2@1 C#3@1 C#4@1 C#5@1 C#6@1 C#7@1"/>
        <variant cfg="C#1@1 C#3@1 C#2@1 C#5@1 C#4@1 C#7@1 C#6@1"/>
      </reduct>
      <rproduct cfg="C#6@1" id="CO2_p08"/>
[truncated: 596,042 more chars]
