# Supplementary material for: The Design of FluxML: A Universal Modeling Language for 13C Metabolic Flux Analysis
Source: Front Microbiol. 2019 May 24;10:1022. doi: 10.3389/fmicb.2019.01022 (PMC6543931; doi:10.3389/fmicb.2019.01022)
Supplement: Supplementary file 3 [file Data_Sheet_3.zip › Parallel_Experiments/programs/setmeasurements]

#!/usr/bin/python3
# coding: utf-8
# 
# Copyright (c) 2018 13CFLUX2 team <info@13cflux.net>
# 
# Permission is hereby granted, free of charge, to any person obtaining a copy
# of this software and associated documentation files (the "Software"), to deal
# in the Software without restriction, including without limitation the rights
# to use, copy, modify, merge, publish, distribute, sublicense, and/or sell
# copies of the Software, and to permit persons to whom the Software is
# furnished to do so, subject to the following conditions:
# 
# The above copyright notice and this permission notice shall be included in all
# copies or substantial portions of the Software.
# 
# THE SOFTWARE IS PROVIDED "AS IS", WITHOUT WARRANTY OF ANY KIND, EXPRESS OR
# IMPLIED, INCLUDING BUT NOT LIMITED TO THE WARRANTIES OF MERCHANTABILITY,
# FITNESS FOR A PARTICULAR PURPOSE AND NONINFRINGEMENT. IN NO EVENT SHALL THE
# AUTHORS OR COPYRIGHT HOLDERS BE LIABLE FOR ANY CLAIM, DAMAGES OR OTHER
# LIABILITY, WHETHER IN AN ACTION OF CONTRACT, TORT OR OTHERWISE, ARISING FROM,
# OUT OF OR IN CONNECTION WITH THE SOFTWARE OR THE USE OR OTHER DEALINGS IN THE
# SOFTWARE.
# 

import getopt
import sys
import csv
import xml.dom.minidom as dom


def usage():
    print('''SETMEASUREMENTS -- CSV measurement data to FluxML filter (c)
SYNTAX: setmeasurements (-i <file> -C <file> -o <fluxml>) [-c <cfg>]
  -i <file>   input FluxML file (stdin if omitted)
  -o <file>   output FluxML file (stdout if omitted)
  -C <file>   CSV data file
  -c <cfg>    name of the configuration (default: 'default')in FluxML file''')


def clear_fluxml_tree(doc, cfgname):
    cfglist = doc.getElementsByTagName('configuration')
    for cfg in cfglist:
        if cfg.getAttribute('name') != cfgname:
            continue
        else:
            # Ensure that the nodes for measurement, labelingmeasurement, fluxmeasurement und data exisit
            if len(cfg.getElementsByTagName('measurement')) == 0:
                measurement = doc.createElement('measurement')
                model = doc.createElement('model')
                labelingmeasurement = doc.createElement('labelingmeasurement')
                fluxmeasurement = doc.createElement('fluxmeasurement')
                data = doc.createElement('data')
                model.appendChild(labelingmeasurement)
                model.appendChild(fluxmeasurement)
                measurement.appendChild(model)
                measurement.appendChild(data)
                if len(cfg.getElementsByTagName('simulation')) > 0:
                    cfg.insertBefore(measurement, cfg.getElementsByTagName('simulation')[0])
                else:
                    cfg.appendChild(measurement)

            labelingmeasurement = cfg.getElementsByTagName('labelingmeasurement')[0]
            labels = cfg.getElementsByTagName('group')

            fluxmeasurement = cfg.getElementsByTagName('fluxmeasurement')[0]

            fluxes = cfg.getElementsByTagName('netflux')
            data = cfg.getElementsByTagName('data')[0]
            datums = cfg.getElementsByTagName('datum')

            # delete all existing flux measurements
            for f in fluxes:
                fluxmeasurement.removeChild(f)
                for d in datums:
                    if d.getAttribute('id') == f.getAttribute('id'):
                        data.removeChild(d)

            # delete all existing labeling measurements
            for f in labels:
                labelingmeasurement.removeChild(f)
                for d in datums:
                    if d.getAttribute('id') == f.getAttribute('id'):
                        data.removeChild(d)
    return clear_node(doc)


def clear_node(node):
    clean_tree = ''
    for line in node.toxml().splitlines():
        if line.strip() != '':
            clean_tree = clean_tree + line.strip()

    inp = dom.parseString(clean_tree)
    return inp


def patch_fml(doc, cfgname, label, fluxes):
    doc = clear_fluxml_tree(doc, cfgname)
    cfglist = doc.getElementsByTagName('configuration')
    success = False

    for cfg in cfglist:
        if cfg.getAttribute('name') != cfgname:
            continue
        else:
            # this is the right configuration
            success = True

            labelingmeasurement = cfg.getElementsByTagName('labelingmeasurement')[0]
            fluxmeasurement = cfg.getElementsByTagName('fluxmeasurement')[0]
            data = cfg.getElementsByTagName('data')[0]

            index = 0
            # labeling measurement
            for i in range(0, len(label)):
                # create mgroup for labeling measuremnt
                index = index + 1
                group = doc.createElement('group')
                textual = doc.createElement('textual')
                textual.appendChild(doc.createTextNode(label[i][0]))

                group.setAttribute('id', 'group_' + "%06d" % index)
                group.setAttribute('scale', 'auto')
                group.appendChild(doc.createTextNode('\n            '))
                group.appendChild(textual)
                group.appendChild(doc.createTextNode('\n          '))

                labelingmeasurement.appendChild(doc.createTextNode('\n          '))
                labelingmeasurement.appendChild(group)

                # copy all the data
                for r in range(0, len(label[i][1])):
                    datum = doc.createElement('datum')
                    datum.setAttribute('stddev', label[i][2][r])
                    datum.setAttribute('id', 'group_' + "%06d" % index)
                    datum.setAttribute('weight', str(r))
                    datum.appendChild(doc.createTextNode(label[i][1][r]))
                    data.appendChild(doc.createTextNode('\n        '))
                    data.appendChild(datum)

            # flux measurement
            for i in range(0, len(fluxes)):
                # create mgroup for flux measurement
                netflux = doc.createElement('netflux')
                textual = doc.createElement('textual')
                textual.appendChild(doc.createTextNode(str(fluxes[i][0])))

                netflux.setAttribute('id', 'fm_' + fluxes[i][0])

                netflux.appendChild(doc.createTextNode('\n            '))
                netflux.appendChild(textual)
                netflux.appendChild(doc.createTextNode('\n          '))

                fluxmeasurement.appendChild(doc.createTextNode('\n          '))
                fluxmeasurement.appendChild(netflux)

                # copy the data
                datum = doc.createElement('datum')
                datum.setAttribute('id', 'fm_' + fluxes[i][0])
                datum.setAttribute('stddev', fluxes[i][2])
                datum.appendChild(doc.createTextNode(fluxes[i][1]))
                data.appendChild(doc.createTextNode('\n        '))
                data.appendChild(datum)

            labelingmeasurement.appendChild(doc.createTextNode('\n        '))
            fluxmeasurement.appendChild(doc.createTextNode('\n        '))
            data.appendChild(doc.createTextNode('\n      '))

    if not success:
        print('configuration "%s" doesn\'t exists!', cfgname)
    return clear_node(doc)


def import_csv(opt_csvfile):
    reader = csv.reader(open(opt_csvfile, 'r'))

    label = []
    fluxes = []
    data = []
    stddev = []
    analyte = ''

    for row in reader:
        # skip header / comments
        if not row[0].startswith('#'):

            # save collected data and flush
            if not row[0] == '' and data:
                if analyte.startswith('net:'):
                    fluxes.append([analyte[4:len(analyte)], row[1], row[2]])
                else:
                    label.append([analyte, data, stddev])
                data = []
                stddev = []

            if row[0] != '':
                analyte = row[0]
            data.append(row[1])
            stddev.append(row[2])
    if data:
        if analyte.startswith('net:'):
            fluxes.append([analyte[4:len(analyte)], row[1], row[2]])
        else:
            label.append([analyte, data, stddev])

    return label, fluxes


def main():
    try:
        opts, args = getopt.getopt(sys.argv[1:], "i:C:o:c:h",
                                   ['input=', 'csv=', 'output=', 'configure=', 'help='])
    except getopt.GetoptError:
        print('Error: wrong command line options')
        usage()
        sys.exit(1)

    opt_csvfile = None
    opt_fml_in = None
    opt_fml_out = None
    opt_cfg = 'default'

    for o, a in opts:
        if o in ('-i', '--input'):
            opt_fml_in = a
        elif o in ('-C', '--csv'):
            opt_csvfile = a
        elif o in ('-o', '--output'):
            opt_fml_out = a
        elif o in ('-c', '--configure'):
            opt_cfg = a
        elif o in ('-h', '--help'):
            usage()
            sys.exit(0)
        else:
            print('Warning: unknown parameter: "%s"' % o)
            usage()
            sys.exit(1)

    if opt_csvfile is None:
        print('Error: specify the parameters -C together with a file name')
        sys.exit(1)

    # read in original fml file
    instream = sys.stdin
    # try:
    if opt_fml_in is not None:
        instream = open(opt_fml_in, 'r')
    fluxml_tree = dom.parse(instream)

    if instream != sys.stdin:
        instream.close()

    # open FML output file (parameter -o)
    outstream = sys.stdout

    # read in data from csv file
    if opt_csvfile is not None:
        (label, fluxes) = import_csv(opt_csvfile)
        fluxml_tree = patch_fml(fluxml_tree, opt_cfg, label, fluxes)

    if opt_fml_out is not None:
        outstream = open(opt_fml_out, 'wb')

    pretty_xml = '\n'.join([line for line in fluxml_tree.toprettyxml(indent='  ').split('\n') if line.strip()])
    outstream.write(pretty_xml.encode(encoding='UTF-8'))


if __name__ == "__main__":
    main()
