# Supplementary material for: The Design of FluxML: A Universal Modeling Language for 13C Metabolic Flux Analysis
Source: Front Microbiol. 2019 May 24;10:1022. doi: 10.3389/fmicb.2019.01022 (PMC6543931; doi:10.3389/fmicb.2019.01022)
Supplement: Supplementary file 3 [file Data_Sheet_3.zip › Parallel_Experiments/programs/multiply_fml]

#!/usr/bin/env python3
# coding: utf-8
# 
# Copyright (c) 2018 13CFLUX2 team <info@13cflux.net>
# 
# Permission is hereby granted, free of charge, to any person obtaining a copy
# of this software and associated documentation files (the "Software"), to deal
# in the Software without restriction, including without limitation the rights
# to use, copy, modify, merge, publish, distribute, sublicense, and/or sell
# copies of the Software, and to permit persons to whom the Software is
# furnished to do so, subject to the following conditions:
# 
# The above copyright notice and this permission notice shall be included in all
# copies or substantial portions of the Software.
# 
# THE SOFTWARE IS PROVIDED "AS IS", WITHOUT WARRANTY OF ANY KIND, EXPRESS OR
# IMPLIED, INCLUDING BUT NOT LIMITED TO THE WARRANTIES OF MERCHANTABILITY,
# FITNESS FOR A PARTICULAR PURPOSE AND NONINFRINGEMENT. IN NO EVENT SHALL THE
# AUTHORS OR COPYRIGHT HOLDERS BE LIABLE FOR ANY CLAIM, DAMAGES OR OTHER
# LIABILITY, WHETHER IN AN ACTION OF CONTRACT, TORT OR OTHERWISE, ARISING FROM,
# OUT OF OR IN CONNECTION WITH THE SOFTWARE OR THE USE OR OTHER DEALINGS IN THE
# SOFTWARE.
# 

import xml.dom.minidom
import getopt
import sys
import re
import math

fmlNS = 'http://www.13cflux.net/fluxml'
parallelInfix = '_p'


def usage():
    print('''multiplyfml -- multiply network in fml file
SYNTAX: muxfml (-i <FluxML input> -o <FluxML output> 
  -i <file>   input FluxML file (stdin if omitted)
  -o <file>   output FluxML file (stdout if omitted)
  -h          display this help''')


def create_multi_name(base_name, number, duplicates):
    digits_duplicates = math.ceil(math.log10(duplicates))
    return '{0:s}{1:s}{2:0{3:d}d}'.format(base_name, parallelInfix, number, digits_duplicates)


def copy_pools(doc, duplicates):
    pools = []
    fml = doc.documentElement
    metabolitepools = fml.getElementsByTagName('metabolitepools')[0]
    for i in range(2, duplicates + 1):
        pools.append(doc.createComment(' pools for duplicate %d ' % i))
        for pool in metabolitepools.getElementsByTagName('pool'):
            new_p = pool.cloneNode(deep=True)
            new_p.setAttribute('id', create_multi_name(pool.getAttribute('id'), i, duplicates))

            pools.append(new_p)
    # TODO insert xml-comment that duplicated pools start here
    for new_p in pools:
        metabolitepools.appendChild(new_p)


def copy_reactions(doc, duplicates):
    reactions = []
    fml = doc.documentElement
    network = fml.getElementsByTagName('reactionnetwork')[0]

    for i in range(2, duplicates + 1):
        reactions.append(doc.createComment(' reactions for duplicate %d ' % i))
        for reaction in network.getElementsByTagName('reaction'):
            new_r = reaction.cloneNode(deep=True)
            old_ids = reaction.getAttribute('id')
            new_ids = []
            for old_id in re.split('[, ]', old_ids):
                new_id = create_multi_name(old_id, i, duplicates)
                new_ids.append(new_id)
            new_r.setAttribute('id', ' '.join(new_ids))

            reducts = new_r.getElementsByTagName('reduct')
            rproducts = new_r.getElementsByTagName('rproduct')

            for reduct in reducts:
                reduct.setAttribute('id', create_multi_name(reduct.getAttribute('id'), i, duplicates))
            for rproduct in rproducts:
                rproduct.setAttribute('id', create_multi_name(rproduct.getAttribute('id'), i, duplicates))

            reactions.append(new_r)
    for new_r in reactions:
        network.appendChild(new_r)


def merge_meas_spec(doc, target_cfg, source_cfgs, duplicates):
    merge_flux_meas_spec(doc, target_cfg, source_cfgs, duplicates)
    # TODO poolsize measurement
    merge_labeling_meas_spec(doc, target_cfg, source_cfgs, duplicates)


def merge_labeling_meas_spec(doc, target_cfg, source_cfgs, duplicates):
    labeling_measurements = []
    for i in range(1, source_cfgs.length):
        labeling_measurements.append(doc.createComment(' labeling measurement specs for duplicate %d ' % (i + 1)))
        if len(source_cfgs[i].getElementsByTagName('labelingmeasurement')) > 0:
            lmeas = source_cfgs[i].getElementsByTagName('labelingmeasurement')[0]
            for group in lmeas.getElementsByTagName('group'):
                new_g = group.cloneNode(deep=True)
                real_id = create_multi_name(group.getAttribute('id'), i + 1, duplicates)
                new_g.setAttribute('id', real_id)

                child = new_g.firstChild
                while child is not None:
                    if child.nodeType != child.TEXT_NODE:
                        text = []
                        if child.tagName == 'textual':
                            text.append(child.firstChild)
                        elif child.tagName == 'math':
                            for ci in child.getElementsByTagName('ci'):
                                text.append(ci.firstChild)

                        for met_name in text:
                            if met_name.nodeType == met_name.TEXT_NODE:
                                mspec = met_name.nodeValue
                                if mspec.find('[') != -1:
                                    met_name.replaceWholeText(mspec.replace('[', '%s[' %
                                                                            create_multi_name('', i + 1, duplicates)))
                                else:
                                    met_name.replaceWholeText(mspec.replace('#', '%s#' %
                                                                            create_multi_name('', i + 1, duplicates)))
                    child = child.nextSibling

                labeling_measurements.append(new_g)

            target = target_cfg.getElementsByTagName('labelingmeasurement')[0]
            for new_g in labeling_measurements:
                target.appendChild(new_g)


def merge_flux_meas_spec(doc, target_cfg, source_cfgs, duplicates):
    flux_measurements = []
    for i in range(1, source_cfgs.length):
        flux_measurements.append(doc.createComment(' flux measurement specs for duplicate %d ' % (i + 1)))
        if len(source_cfgs[i].getElementsByTagName('fluxmeasurement')) > 0:
            fmeas = source_cfgs[i].getElementsByTagName('fluxmeasurement')[0]
            for group in fmeas.getElementsByTagName('netflux'):  # TODO exchange_fluxes?!
                new_g = group.cloneNode(deep=True)
                real_id = create_multi_name(group.getAttribute('id'), i + 1, duplicates)
                new_g.setAttribute('id', real_id)

                child = new_g.firstChild
                while child is not None:
                    if child.nodeType != child.TEXT_NODE:
                        text = []
                        if child.tagName == 'textual':
                            text.append(child.firstChild)
                        elif child.tagName == 'math':
                            for ci in child.getElementsByTagName('ci'):
                                text.append(ci.firstChild)

                        for flux_name in text:
                            if flux_name.nodeType == flux_name.TEXT_NODE:
                                mspec = flux_name.nodeValue
                                flux_name.replaceWholeText(create_multi_name(mspec, (i + 1), duplicates))
                    child = child.nextSibling

                flux_measurements.append(new_g)

            target = target_cfg.getElementsByTagName('fluxmeasurement')[0]
            for new_g in flux_measurements:
                target.appendChild(new_g)


def merge_meas_data(doc, target_cfg, source_cfgs, duplicates):
    measurement_data = []
    for i in range(1, source_cfgs.length):
        measurement_data.append(doc.createComment(' measurement data for duplicate %d ' % (i + 1)))
        meas_data = source_cfgs[i].getElementsByTagName('data')[0]
        for datum in meas_data.getElementsByTagName('datum'):
            real_id = create_multi_name(datum.getAttribute('id'), i+1, duplicates)
            new_datum = datum.cloneNode(deep=True)
            new_datum.setAttribute('id', real_id)
            measurement_data.append(new_datum)

    target = target_cfg.getElementsByTagName('data')[0]
    for new_d in measurement_data:
        target.appendChild(new_d)


def copy_constraints(doc, duplicates):
    net_constraints = []
    xch_constraints = []
    fml = doc.documentElement
    constraints = fml.getElementsByTagName('constraints')[0]
    net = constraints.getElementsByTagName('net')[0].getElementsByTagName('math')[0]
    xch = constraints.getElementsByTagName('xch')[0].getElementsByTagName('math')[0]
    net_eqs = net.getElementsByTagName('eq')
    xch_eqs = xch.getElementsByTagName('eq')

    for net_eq in net_eqs:
        apply_node = net_eq.parentNode
        if apply_node.tagName != 'apply':
            print('sth went wrong. eqs parent node is %s' % apply_node.tagName)
        else:
            for i in range(2, duplicates + 1):
                clone = apply_node.cloneNode(deep=True)
                cis = clone.getElementsByTagName('ci')
                for ci in cis:
                    ci.firstChild.replaceWholeText(create_multi_name(ci.firstChild.nodeValue, i, duplicates))
                declare = doc.createElement('declare')
                identifier = doc.createElement('ci')
                identifier.appendChild(doc.createTextNode('copy %d' % i))
                declare.appendChild(identifier)
                declare.appendChild(clone)
                net_constraints.append(declare)

    for xch_eq in xch_eqs:
        apply_node = xch_eq.parentNode
        if apply_node.tagName != 'apply':
            print('sth went wrong. eqs parent node is %s' % apply_node.tagName)
        else:
            for i in range(2, duplicates + 1):
                clone = apply_node.cloneNode(deep=True)
                cis = clone.getElementsByTagName('ci')
                for ci in cis:
                    ci.firstChild.replaceWholeText(create_multi_name(ci.firstChild.nodeValue, i, duplicates))
                declare = doc.createElement('declare')
                identifier = doc.createElement('ci')
                identifier.appendChild(doc.createTextNode('copy %d' % i))
                declare.appendChild(identifier)
                declare.appendChild(clone)
                xch_constraints.append(declare)

    for new_c in net_constraints:
        net.appendChild(new_c)

    for new_c in xch_constraints:
        xch.appendChild(new_c)


def constrain_free_fluxes(doc, duplicates):
    net_constraints = []
    xch_constraints = []
    fml = doc.documentElement
    fluxes = fml.getElementsByTagName('fluxvalue')
    for i in range(2, duplicates + 1):
        net_constraints.append(doc.createComment(' free net flux constraints for duplicate %d ' % i))
        xch_constraints.append(doc.createComment(' free xch flux constraints for duplicate %d ' % i))
        for free_flux in fluxes:
            constraint = doc.createElement('declare')
            c_name = doc.createElement('ci')
            c_name.appendChild(doc.createTextNode('fix %s' %
                                                  create_multi_name(free_flux.getAttribute('flux'), i, duplicates)))
            constraint.appendChild(c_name)
            apply = doc.createElement('apply')
            apply.appendChild(doc.createElement('eq'))
            copy_flux = doc.createElement('ci')
            copy_flux.appendChild(doc.createTextNode(create_multi_name(free_flux.getAttribute('flux'), i, duplicates)))
            apply.appendChild(copy_flux)
            orig_flux = doc.createElement('ci')
            orig_flux.appendChild(doc.createTextNode('%s' % free_flux.getAttribute('flux')))
            apply.appendChild(orig_flux)
            constraint.appendChild(apply)

            if free_flux.getAttribute('type') == 'net':
                net_constraints.append(constraint)
            elif free_flux.getAttribute('type') == 'xch':
                xch_constraints.append(constraint)

    constraints = fml.getElementsByTagName('constraints')[0]
    net = constraints.getElementsByTagName('net')[0].getElementsByTagName('math')[0]
    xch = constraints.getElementsByTagName('xch')[0].getElementsByTagName('math')[0]

    for nc in net_constraints:
        net.appendChild(nc)
    for xc in xch_constraints:
        xch.appendChild(xc)


def merge_input_pools(doc, target_cfg, source_cfgs, duplicates):
    i_pools = []
    for i in range(1, source_cfgs.length):
        i_pools.append(doc.createComment(' input pools for duplicate %d ' % (i + 1)))
        inputs = source_cfgs[i].getElementsByTagName('input')
        for input_p in inputs:
            new_i = input_p.cloneNode(deep=True)
            new_i.setAttribute('pool', create_multi_name(input_p.getAttribute('pool'), i + 1, duplicates))

            i_pools.append(new_i)

    insert_before = target_cfg.getElementsByTagName('input')[-1].nextSibling
    for i_pool in i_pools:
        target_cfg.insertBefore(i_pool, insert_before)


def flatten_config(doc, duplicates):
    fml = doc.documentElement
    configurations = fml.getElementsByTagName('configuration')
    flat_config = configurations[0].cloneNode(deep=True)
    flat_config.setAttribute('name', 'parallel')
    merge_input_pools(doc, flat_config, configurations, duplicates)
    merge_meas_spec(doc, flat_config, configurations, duplicates)
    merge_meas_data(doc, flat_config, configurations, duplicates)

    for cfg in configurations:
        fml.removeChild(cfg)
    fml.appendChild(flat_config)


def check_file(doc):
    fml = doc.documentElement
    configurations = fml.getElementsByTagName('configuration')

    for cfg in configurations:
        constraints = cfg.getElementsByTagName('constraints')
        if len(constraints) > 0:
            print('cfg %s has constraints. Only global constraints are allowed. Aborting' % cfg.getAttribute('name'))
            exit(-1)

    constraints = fml.getElementsByTagName('constraints')
    if len(constraints) == 0:
        temp = doc.createElement('constraints')
        fml.appendChild(temp)
        constraints = fml.getElementsByTagName('constraints')

    net_cs = constraints[0].getElementsByTagName('net')
    xch_cs = constraints[0].getElementsByTagName('xch')
    if len(net_cs) > 1:
        print('At most one net constraint section expected. Found %d. Aborting' % len(net_cs))
    if len(xch_cs) > 1:
        print('At most one xch constraint section expected. Found %d. Aborting' % len(xch_cs))

    if len(net_cs) == 0:
        net = doc.createElement('net')
        constraints[0].appendChild(net)
        net_cs = constraints[0].getElementsByTagName('net')
    if len(xch_cs) == 0:
        xch = doc.createElement('xch')
        constraints[0].appendChild(xch)
        xch_cs = constraints[0].getElementsByTagName('xch')

    net_txt_cs = net_cs[0].getElementsByTagName('textual')
    if len(net_txt_cs) != 0:
        print('Constraints must not be expressed in textual format (net). Aborting')
        exit(-1)

    xch_txt_cs = xch_cs[0].getElementsByTagName('textual')
    if len(xch_txt_cs) != 0:
        print('Constraints must not be expressed in textual format (xch). Aborting')
        exit(-1)

    net_math_cs = net_cs[0].getElementsByTagName('math')
    xch_math_cs = xch_cs[0].getElementsByTagName('math')
    if len(net_math_cs) > 1:
        print('At most one math constraint section expectet. Found %d (net). Aborting' % len(net_math_cs))
        exit(-1)
    if len(xch_math_cs) > 1:
        print('At most one math constraint section expectet. Found %d (xch). Aborting' % len(xch_math_cs))
        exit(-1)

    if len(net_math_cs) == 0:
        math_node = doc.createElement('math')
        math_node.setAttribute('xmlns', 'http://www.w3.org/1998/Math/MathML')
        net_cs[0].appendChild(math_node)
    if len(xch_math_cs) == 0:
        math_node = doc.createElement('math')
        math_node.setAttribute('xmlns', 'http://www.w3.org/1998/Math/MathML')
        xch_cs[0].appendChild(math_node)


def main():
    try:
        opts, args = getopt.getopt(sys.argv[1:], "i:o:h", ['in=', 'out=', 'help'])
    except getopt.GetoptError:
        print('wrong command line options')
        usage()
        sys.exit(1)

    opt_infmlfile = None
    opt_outfmlfile = None

    for o, a in opts:
        if o in ('-i', '--in'):
            opt_infmlfile = a
        elif o in ('-o', '--out'):
            opt_outfmlfile = a
        elif o in ('-h', '--help'):
            usage()
            sys.exit(0)
        else:
            print('unknown parameter: "%s"' % o)
            usage()
            sys.exit(1)

    infmlfd = sys.stdin
    try:
        if opt_infmlfile is not None:
            infmlfd = open(opt_infmlfile, 'r')
    except IOError:
        print('failed to open FML file "%s"' % opt_infmlfile)
        sys.exit(1)

    # open FML output file (parameter -o)
    outfmlfd = sys.stdout
    try:
        if opt_outfmlfile is not None:
            outfmlfd = open(opt_outfmlfile, 'wb')
    except IOError:
        print('failed to open FML file "%s"' % opt_outfmlfile)
        sys.exit(1)

    fluxml_tree = xml.dom.minidom.parse(infmlfd)

    check_file(fluxml_tree)

    opt_num = fluxml_tree.getElementsByTagName('configuration').length

    copy_pools(fluxml_tree, opt_num)
    copy_reactions(fluxml_tree, opt_num)

    flatten_config(fluxml_tree, opt_num)

    copy_constraints(fluxml_tree, opt_num)
    constrain_free_fluxes(fluxml_tree, opt_num)

    pretty_xml = '\n'.join([line for line in fluxml_tree.toprettyxml(indent='  ').split('\n') if line.strip()])
    outfmlfd.write(pretty_xml.encode(encoding='UTF-8'))


if __name__ == "__main__":
    main()
