# Supplementary material for: The Design of FluxML: A Universal Modeling Language for 13C Metabolic Flux Analysis
Source: Front Microbiol. 2019 May 24;10:1022. doi: 10.3389/fmicb.2019.01022 (PMC6543931; doi:10.3389/fmicb.2019.01022)
Supplement: Supplementary file 3 [file Data_Sheet_3.zip › Parallel_Experiments/programs/setinputs]

#!/usr/bin/python3
# coding: utf-8
# 
# Copyright (c) 2018 13CFLUX2 team <info@13cflux.net>
# 
# Permission is hereby granted, free of charge, to any person obtaining a copy
# of this software and associated documentation files (the "Software"), to deal
# in the Software without restriction, including without limitation the rights
# to use, copy, modify, merge, publish, distribute, sublicense, and/or sell
# copies of the Software, and to permit persons to whom the Software is
# furnished to do so, subject to the following conditions:
# 
# The above copyright notice and this permission notice shall be included in all
# copies or substantial portions of the Software.
# 
# THE SOFTWARE IS PROVIDED "AS IS", WITHOUT WARRANTY OF ANY KIND, EXPRESS OR
# IMPLIED, INCLUDING BUT NOT LIMITED TO THE WARRANTIES OF MERCHANTABILITY,
# FITNESS FOR A PARTICULAR PURPOSE AND NONINFRINGEMENT. IN NO EVENT SHALL THE
# AUTHORS OR COPYRIGHT HOLDERS BE LIABLE FOR ANY CLAIM, DAMAGES OR OTHER
# LIABILITY, WHETHER IN AN ACTION OF CONTRACT, TORT OR OTHERWISE, ARISING FROM,
# OUT OF OR IN CONNECTION WITH THE SOFTWARE OR THE USE OR OTHER DEALINGS IN THE
# SOFTWARE.
# 

import getopt
import sys
import csv
import xml.dom.minidom as dom


class InputSpec:
    def __init__(self, cfg, purity, value):
        self.cfg = cfg
        self.purity = purity
        self.value = value


def usage():
    print('''SETINPUTS -- copy input pool specification from a CSV file to FluxML
SYNTAX: setinputs (-i <file> -C <file> -o <fluxml>) [-c <cfg>]
  -i <file>   input FluxML file (stdin if omitted)
  -o <file>   output FluxML file (stdout if omitted)
  -C <file>   CSV data file
  -c <cfg>    name of the configuration (default: 'default')in FluxML file''')


def clear_fluxml_tree(doc, cfgname):
    cfglist = doc.getElementsByTagName('configuration')
    for cfg in cfglist:
        if cfg.getAttribute('name') != cfgname:
            continue
        else:
            inputs = cfg.getElementsByTagName('input')
            for input in inputs:
                cfg.removeChild(input)
    return clear_node(doc)


def clear_node(node):
    clean_tree = ''
    for line in node.toxml().splitlines():
        if line.strip() != '':
            clean_tree = clean_tree + line.strip()

    inp = dom.parseString(clean_tree)
    return inp


def patch_fml(doc, cfgname, inputs):
    doc = clear_fluxml_tree(doc, cfgname)
    cfglist = doc.getElementsByTagName('configuration')
    success = False

    for cfg in cfglist:
        if cfg.getAttribute('name') != cfgname:
            continue
        else:
            # this is the right configuration
            success = True

            for input in inputs:
                pool = input[0]
                input_node = doc.createElement('input')
                input_node.setAttribute('pool', pool)
                input_node.setAttribute('type', 'isotopomer')
                if len(input[1]) >= 1 and input[1][0].cfg != '':
                    # input_node.appendChild(doc.createTextNode('\n      '))
                    for cfg_spec in input[1]:
                        label_node = doc.createElement('label')
                        label_node.setAttribute('cfg', cfg_spec.cfg)
                        label_node.setAttribute('purity', cfg_spec.purity)
                        label_node.appendChild(doc.createTextNode(cfg_spec.value))
                        # input_node.appendChild(doc.createTextNode('\n      '))
                        input_node.appendChild(label_node)
                    # input_node.appendChild(doc.createTextNode('\n    '))
                if len(cfg.getElementsByTagName('measurement')) > 0:
                    cfg.insertBefore(input_node, cfg.getElementsByTagName('measurement')[0])
                elif len(cfg.getElementsByTagName('simulation')) > 0:
                    cfg.insertBefore(input_node, cfg.getElementsByTagName('simulation')[0])
                else:
                    cfg.appendChild(input_node)

    if not success:
        print('configuration "%s" doesn\'t exists!', cfgname)
    return clear_node(doc)


def import_csv(opt_csvfile):
    reader = csv.reader(open(opt_csvfile, 'r'))

    pool = None
    input_specs = []

    inputs = []

    for row in reader:
        # skip header / comments
        if not row[0].startswith('#'):

            # save collected data and flush
            if not row[0] == '' and pool is not None:
                inputs.append([pool, input_specs])
                pool = None
                input_specs = []

            if row[0] != '':
                pool = row[0]
            input_specs.append(InputSpec(cfg=row[1], purity=row[2], value=row[3]))
    if pool is not None:
        inputs.append([pool, input_specs])

    return inputs


def main():
    try:
        opts, args = getopt.getopt(sys.argv[1:], "i:C:o:c:h",
                                   ['input=', 'csv=', 'output=', 'configure=', 'help='])
    except getopt.GetoptError:
        print('Error: wrong command line options')
        usage()
        sys.exit(1)

    opt_csvfile = None
    opt_fml_in = None
    opt_fml_out = None
    opt_cfg = 'default'

    for o, a in opts:
        if o in ('-i', '--input'):
            opt_fml_in = a
        elif o in ('-C', '--csv'):
            opt_csvfile = a
        elif o in ('-o', '--output'):
            opt_fml_out = a
        elif o in ('-c', '--configure'):
            opt_cfg = a
        elif o in ('-h', '--help'):
            usage()
            sys.exit(0)
        else:
            print('Warning: unknown parameter: "%s"' % o)
            usage()
            sys.exit(1)

    if opt_csvfile is None:
        print('Error: specify the parameters -C together with a file name')
        sys.exit(1)

    # read in original fml file
    instream = sys.stdin
    # try:
    if opt_fml_in is not None:
        instream = open(opt_fml_in, 'r')
    fluxml_tree = dom.parse(instream)

    if instream != sys.stdin:
        instream.close()

    # open FML output file (parameter -o)
    outstream = sys.stdout

    # read in csv file
    if opt_csvfile is not None:
        inputs = import_csv(opt_csvfile)
        fluxml_tree = patch_fml(fluxml_tree, opt_cfg, inputs)

    if opt_fml_out is not None:
        outstream = open(opt_fml_out, 'wb')

    pretty_xml = '\n'.join([line for line in fluxml_tree.toprettyxml(indent='  ').split('\n') if line.strip()])
    outstream.write(pretty_xml.encode(encoding='UTF-8'))


if __name__ == "__main__":
    main()
