# Supplementary material for: The Design of FluxML: A Universal Modeling Language for 13C Metabolic Flux Analysis
Source: Front Microbiol. 2019 May 24;10:1022. doi: 10.3389/fmicb.2019.01022 (PMC6543931; doi:10.3389/fmicb.2019.01022)
Supplement: Supplementary file 3 [file Data_Sheet_3.zip › Parallel_Experiments/README.txt]

Contents

- programs: 
	programs needed to perform the network duplication
	- multiply_fml
	- setinputs
	- setmeasurements

- models: 
	FluxML files
	- crown.fml: 
	  Ecoli model adapted from the publication of Crown et 	  al. 2015; starting point for the network duplication 
	- crown_multiplied.fml: 
	  model description resulting from network duplication

- data: 
	all data files needed to perform the network duplication
  	- data_XX.csv: 
	  measurement data of labeling experiment XX (01 ... 12)
  	- input_XX.csv: 
	  specification of input substrates of labeling
	  experiment XX (01 ... 12)
