# Supplementary material for: The Design of FluxML: A Universal Modeling Language for 13C Metabolic Flux Analysis
Source: Front Microbiol. 2019 May 24;10:1022. doi: 10.3389/fmicb.2019.01022 (PMC6543931; doi:10.3389/fmicb.2019.01022)
Supplement: Supplementary file 3 [file Data_Sheet_3.zip › Parallel_Experiments/data/input_08.csv]

#pool	cfg	purity	value
Gluc_ext	000010	0.995	1
BM_ext
CO2_unlabeled_in	0	1	1
O2_ext
NH3_ext
SO4_ext
NADH_ext
