# Supplementary material for: The Design of FluxML: A Universal Modeling Language for 13C Metabolic Flux Analysis
Source: Front Microbiol. 2019 May 24;10:1022. doi: 10.3389/fmicb.2019.01022 (PMC6543931; doi:10.3389/fmicb.2019.01022)
Supplement: Supplementary file 3 [file Data_Sheet_3.zip › Parallel_Experiments/data/data_12.csv]

#mconfig	value	stddev
Ala[1,2]#M0,1,2	0.476	0.004
	0.526	0.004
	0	100
Ala#M0,1,2,3	0.485	0.004
	0.516	0.004
	0	100
	0.002	0.004
Gly[1]#M0,1	0.485	0.004
	0.518	0.004
Val[1-4]#M0,1,2,3,4	0.228	0.004
	0.498	0.004
	0.275	0.004
	0	100
	0.001	0.004
Val#M0,1,2,3,4,5	0.235	0.004
	0.498	0.004
	0.267	0.004
	0	100
	0	100
	0.001	0.004
Leu[1-5]#M0,1,2,3,4,5	0.231	0.004
	0.493	0.004
	0.273	0.004
	0.001	0.004
	0	100
	0.001	0.004
Ile[1-5]#M0,1,2,3,4,5	0.222	0.004
	0.482	0.004
	0.282	0.004
	0.014	0.004
	0	100
	0.001	0.004
Ser[1,2]#M0,1,2	0.476	0.004
	0.524	0.004
	0.001	0.004
Phe[8,9]#M0,1,2	0.474	0.004
	0.527	0.004
	0	100
Phe[1-8]#M0,1,2,3,4,5,6,7,8	0.056	0.004
	0.286	0.004
	0.443	0.004
	0.215	0.004
	0	100
	0	100
	0	100
	0	100
	0.001	0.004
Asp[1-3]#M0,1,2,3	0.463	0.004
	0.512	0.004
	0.024	0.004
	0	100
Asp#M0,1,2,3,4	0.416	0.004
	0.511	0.004
	0.07	0.004
	0.002	0.004
	0.001	0.004
Glu#M0,1,2,3,4,5	0.23	0.004
	0.486	0.004
	0.269	0.004
	0.012	0.004
	0.002	0.004
	0.001	0.004
Tyr[8,9]#M0,1,2	0.477	0.004
	0.523	0.004
	0	100
net:AC1_v35	70	5
