# Supplementary material for: The Design of FluxML: A Universal Modeling Language for 13C Metabolic Flux Analysis
Source: Front Microbiol. 2019 May 24;10:1022. doi: 10.3389/fmicb.2019.01022 (PMC6543931; doi:10.3389/fmicb.2019.01022)
Supplement: Supplementary file 3 [file Data_Sheet_3.zip › Parallel_Experiments/data/data_07.csv]

#mconfig	value	stddev
Ala[1,2]#M0,1,2	41.4456	0.4
	29.44188398924	0.4
	4.99140984661594	0.4
Ala#M0,1,2,3	40.5868	0.4
	1.927520930132	0.4
	29.2582034976841	0.4
	3.12671990139885	0.4
Gly[1]#M0,1	45.4532	0.4
	31.66386771968	0.4
Val[1-4]#M0,1,2,3,4	22.7729	0.4
	30.789926928435	0.4
	16.4883171359615	0.4
	3.67659622253351	0.4
	0.321205739165797	0.4
Val#M0,1,2,3,4,5	22.5625	0.4
	15.710861555625	0.4
	18.6523645264839	0.4
	12.9334222965253	0.4
	3.05968070629797	0.4
	0.158525456022872	0.4
Leu[1-5]#M0,1,2,3,4,5	21.24315	0.4
	29.91384920611	0.4
	16.9750981813664	0.4
	4.47232309650527	0.4
	0.553203179993272	0.4
	0.051259319964175	0.4
Ile[1-5]#M0,1,2,3,4,5	19.0663	0.4
	25.91563886422	0.4
	18.9506702490359	0.4
	7.67255691186256	0.4
	1.53669271295399	0.4
	0.080053533987824	0.4
Ser[1,2]#M0,1,2	36.2254	0.4
	27.233405676668	0.4
	3.2258580932138	0.4
Phe[8,9]#M0,1,2	41.8179	0.4
	1.424924533046	0.4
	32.6094019974602	0.4
Phe[1-8]#M0,1,2,3,4,5,6,7,8	1.8548	0.4
	16.261790864204	0.4
	23.0757623978338	0.4
	15.9371515404336	0.4
	8.84251678491389	0.4
	3.86487424436409	0.4
	0.923501338162972	0.4
	0.194937598685871	0.4
	0.017766457065605	0.4
Asp[1-3]#M0,1,2,3	30.3494	0.4
	20.782637015744	0.4
	12.1664568244911	0.4
	1.18812458350026	0.4
Asp#M0,1,2,3,4	24.26	0.4
	16.807206046	0.4
	15.0797490677536	0.4
	6.92755593292178	0.4
	0.496914352877114	0.4
Glu#M0,1,2,3,4,5	16.5287	0.4
	22.002948296745	0.4
	16.4318015876692	0.4
	6.44912323511162	0.4
	1.33448485888148	0.4
	0.063518406243724	0.4
Tyr[8,9]#M0,1,2	40.4417	0.4
	1.303274106258	0.4
	31.6521320885002	0.4
net:AC1_v35	70	5
