# Supplementary material for: The Design of FluxML: A Universal Modeling Language for 13C Metabolic Flux Analysis
Source: Front Microbiol. 2019 May 24;10:1022. doi: 10.3389/fmicb.2019.01022 (PMC6543931; doi:10.3389/fmicb.2019.01022)
Supplement: Supplementary file 3 [file Data_Sheet_3.zip › Parallel_Experiments/data/data_11.csv]

#mconfig	value	stddev
Ala[1,2]#M0,1,2	1.001	0.004
	0	100
	0.001	0.004
Ala#M0,1,2,3	0.489	0.004
	0.514	0.004
	0	100
	0	100
Gly[1]#M0,1	1.003	0.004
	0	100
Val[1-4]#M0,1,2,3,4	0.992	0.004
	0.002	0.004
	0.006	0.004
	0	100
	0	100
Val#M0,1,2,3,4,5	0.484	0.004
	0.519	0.004
	0	100
	0	100
	0	100
	0	100
Leu[1-5]#M0,1,2,3,4,5	1.003	0.004
	0	100
	0	100
	0	100
	0	100
	0	100
Ile[1-5]#M0,1,2,3,4,5	0.717	0.004
	0.279	0.004
	0.002	0.004
	0.001	0.004
	0	100
	0	100
Ser[1,2]#M0,1,2	1.002	0.004
	0	100
	0	100
Phe[8,9]#M0,1,2	0.474	0.004
	0.531	0.004
	0	100
Phe[1-8]#M0,1,2,3,4,5,6,7,8	0.248	0.004
	0.75	0.004
	0	100
	0.002	0.004
	0	100
	0	100
	0	100
	0	100
	0	100
Asp[1-3]#M0,1,2,3	0.724	0.004
	0.279	0.004
	0	100
	0	100
Asp#M0,1,2,3,4	0.52	0.004
	0.362	0.004
	0.117	0.004
	0	100
	0.001	0.004
Glu#M0,1,2,3,4,5	0.73	0.004
	0.271	0.004
	0	100
	0.001	0.004
	0	100
	0	100
Tyr[8,9]#M0,1,2	0.474	0.004
	0.524	0.004
	0	100
net:AC1_v35	70	5
