# Supplementary material for: The Design of FluxML: A Universal Modeling Language for 13C Metabolic Flux Analysis
Source: Front Microbiol. 2019 May 24;10:1022. doi: 10.3389/fmicb.2019.01022 (PMC6543931; doi:10.3389/fmicb.2019.01022)
Supplement: Supplementary file 3 [file Data_Sheet_3.zip › Parallel_Experiments/data/data_08.csv]

#mconfig	value	stddev
Ala[1,2]#M0,1,2	0.537	0.004
	0.464	0.004
	0	100
Ala#M0,1,2,3	0.544	0.004
	0.427	0.004
	0.028	0.004
	0.001	0.004
Gly[1]#M0,1	0.608	0.004
	0.394	0.004
Val[1-4]#M0,1,2,3,4	0.291	0.004
	0.495	0.004
	0.213	0.004
	0	100
	0.001	0.004
Val#M0,1,2,3,4,5	0.295	0.004
	0.478	0.004
	0.212	0.004
	0.014	0.004
	0	100
	0.001	0.004
Leu[1-5]#M0,1,2,3,4,5	0.277	0.004
	0.48	0.004
	0.228	0.004
	0.013	0.004
	0	100
	0.001	0.004
Ile[1-5]#M0,1,2,3,4,5	0.28	0.004
	0.475	0.004
	0.226	0.004
	0.018	0.004
	0	100
	0.001	0.004
Ser[1,2]#M0,1,2	0.551	0.004
	0.441	0.004
	0.007	0.004
Phe[8,9]#M0,1,2	0.571	0.004
	0.421	0.004
	0.008	0.004
Phe[1-8]#M0,1,2,3,4,5,6,7,8	0.206	0.004
	0.417	0.004
	0.283	0.004
	0.078	0.004
	0.013	0.004
	0	100
	0	100
	0	100
	0.001	0.004
Asp[1-3]#M0,1,2,3	0.523	0.004
	0.442	0.004
	0.034	0.004
	0	100
Asp#M0,1,2,3,4	0.472	0.004
	0.439	0.004
	0.085	0.004
	0.003	0.004
	0.001	0.004
Glu#M0,1,2,3,4,5	0.287	0.004
	0.474	0.004
	0.22	0.004
	0.017	0.004
	0.001	0.004
	0.001	0.004
Tyr[8,9]#M0,1,2	0.573	0.004
	0.418	0.004
	0.007	0.004
net:AC1_v35	70	5
