# Supplementary material for: The Design of FluxML: A Universal Modeling Language for 13C Metabolic Flux Analysis
Source: Front Microbiol. 2019 May 24;10:1022. doi: 10.3389/fmicb.2019.01022 (PMC6543931; doi:10.3389/fmicb.2019.01022)
Supplement: Supplementary file 3 [file Data_Sheet_3.zip › Parallel_Experiments/data/data_04.csv]

#mconfig	value	stddev
Ala[1,2]#M0,1,2	37.1067	0.4
	24.064885266555	0.4
	14.9489023974108	0.4
Ala#M0,1,2,3	36.3554	0.4
	23.633595544446	0.4
	2.60187048288127	0.4
	12.7	0.4
Gly[1]#M0,1	60.8855	0.4
	16.0758633552	0.4
Val[1-4]#M0,1,2,3,4	18.0894	0.4
	22.39739728841	0.4
	21.5932738508058	0.4
	9.2117461434242	0.4
	2.87862857060687	0.4
Val#M0,1,2,3,4,5	18.4143	0.4
	22.559808193407	0.4
	14.8053608942041	0.4
	10.9939326931596	0.4
	4.0739686419538	0.4
	2.39295779821189	0.4
Leu[1-5]#M0,1,2,3,4,5	10.69775	0.4
	19.97576190135	0.4
	21.5785498995189	0.4
	14.4290912549255	0.4
	5.38485878106582	0.4
	1.22459248699864	0.4
Ile[1-5]#M0,1,2,3,4,5	13.4091	0.4
	20.66258968254	0.4
	20.3018183476002	0.4
	12.914026544662	0.4
	4.7748560191537	0.4
	1.25036830710859	0.4
Ser[1,2]#M0,1,2	31.5632	0.4
	24.947869752544	0.4
	11.1736327188936	0.4
Phe[8,9]#M0,1,2	57.4406	0.4
	2.576667915244	0.4
	13.6463002008055	0.4
Phe[1-8]#M0,1,2,3,4,5,6,7,8	10.6845	0.4
	15.262998996435	0.4
	16.4586218865015	0.4
	11.1952712857856	0.4
	7.70108223020142	0.4
	5.03924812062659	0.4
	3.08678492122093	0.4
	1.34965640236374	0.4
	0.467400702851792	0.4
Asp[1-3]#M0,1,2,3	23.3007	0.4
	23.413034641632	0.4
	12.2967088200863	0.4
	5.73526326505024	0.4
Asp#M0,1,2,3,4	20.0938	0.4
	21.98996825998	0.4
	10.909046524044	0.4
	8.27383575340195	0.4
	2.48002480764774	0.4
Glu#M0,1,2,3,4,5	11.9126	0.4
	17.64305141601	0.4
	17.4539650009068	0.4
	10.91310277891	0.4
	3.90731381778857	0.4
	1.08131341708608	0.4
Tyr[8,9]#M0,1,2	56.3328	0.4
	2.594733615872	0.4
	13.7541116359944	0.4
net:AC1_v35	70	50
