# Supplementary material for: The Design of FluxML: A Universal Modeling Language for 13C Metabolic Flux Analysis
Source: Front Microbiol. 2019 May 24;10:1022. doi: 10.3389/fmicb.2019.01022 (PMC6543931; doi:10.3389/fmicb.2019.01022)
Supplement: Supplementary file 3 [file Data_Sheet_3.zip › Parallel_Experiments/data/data_10.csv]

#mconfig	value	stddev
Ala[1,2]#M0,1,2	37.8702	0.4
	1.05267117883	0.4
	37.9675837706879	0.4
Ala#M0,1,2,3	37.1742	0.4
	1.326225512258	0.4
	1.11450226143023	0.4
	36.7498717756011	0.4
Gly[1]#M0,1	38.801	0.4
	38.0446753824	0.4
Val[1-4]#M0,1,2,3,4	18.9243	0.4
	1.206160676145	0.4
	35.7717537486463	0.4
	0.077220020857999	0.4
	18.8558383181641	0.4
Val#M0,1,2,3,4,5	18.9739	0.4
	1.065868176411	0.4
	18.2768351801707	0.4
	17.5059409389551	0.4
	0	10000
	18.6772053112233	0.4
Leu[1-5]#M0,1,2,3,4,5	10.3256	0.4
	9.28921985264	0.4
	18.0617324567993	0.4
	17.9025261632249	0.4
	9.00486428354721	0.4
	9.17829371741754	0.4
Ile[1-5]#M0,1,2,3,4,5	12.8325	0.4
	6.7167939005	0.4
	20.0338855589347	0.4
	15.781184130974	0.4
	8.48584125530919	0.4
	9.9883628226346	0.4
Ser[1,2]#M0,1,2	28.8966	0.4
	11.884266334572	0.4
	29.2793021945672	0.4
Phe[8,9]#M0,1,2	37.8036	0.4
	0.492627549863995	0.4
	38.1727946461439	0.4
Phe[1-8]#M0,1,2,3,4,5,6,7,8	6.1114	0.4
	0.600743232421999	0.4
	8.96834426723607	0.4
	12.2877647717965	0.4
	4.58898130625504	0.4
	26.7378467535906	0.4
	0	10000
	14.4218743110179	0.4
	0	10000
Asp[1-3]#M0,1,2,3	21.7967	0.4
	11.415216666592	0.4
	14.8637218221424	0.4
	17.450623502655	0.4
Asp#M0,1,2,3,4	18.4324	0.4
	10.10226028204	0.4
	8.73659053422434	0.4
	15.4712554619459	0.4
	11.7632162459944	0.4
Glu#M0,1,2,3,4,5	10.582	0.4
	5.7958906657	0.4
	17.3818238528855	0.4
	13.6693718041081	0.4
	7.05080443054141	0.4
	9.05652612010929	0.4
Tyr[8,9]#M0,1,2	36.401	0.4
	0.275670618739996	0.4
	36.8122997330939	0.4
net:AC1_v35	70	5
