# Supplementary material for: The Design of FluxML: A Universal Modeling Language for 13C Metabolic Flux Analysis
Source: Front Microbiol. 2019 May 24;10:1022. doi: 10.3389/fmicb.2019.01022 (PMC6543931; doi:10.3389/fmicb.2019.01022)
Supplement: Supplementary file 3 [file Data_Sheet_3.zip › Parallel_Experiments/data/data_03.csv]

#mconfig	value	stddev
Ala[1,2]#M0,1,2	23.0819	0.4
	16.902428393635	0.4
	36.8104093021416	0.4
Ala#M0,1,2,3	22.0037	0.4
	16.251796253963	0.4
	3.87720179789466	0.4
	34.1327131154327	0.4
Gly[1]#M0,1	39.1265	0.4
	38.2807077936	0.4
Val[1-4]#M0,1,2,3,4	7.8496	0.4
	9.72422797744	0.4
	24.7464096493808	0.4
	15.4308846971041	0.4
	17.0113683108344	0.4
Val#M0,1,2,3,4,5	7.5988	0.4
	9.377356609812	0.4
	14.4253661087462	0.4
	18.1264921417106	0.4
	8.49912254565501	0.4
	16.1125660314758	0.4
Leu[1-5]#M0,1,2,3,4,5	3.6018	0.4
	7.69568598292	0.4
	14.4963939134918	0.4
	21.518053257097	0.4
	15.4827732239111	0.4
	11.196122932353	0.4
Ile[1-5]#M0,1,2,3,4,5	5.0351	0.4
	8.09032478694	0.4
	16.0496969758256	0.4
	19.824488839963	0.4
	14.5221995593325	0.4
	10.385727312244	0.4
Ser[1,2]#M0,1,2	18.219	0.4
	21.90219872198	0.4
	30.5826197732363	0.4
Phe[8,9]#M0,1,2	36.9929	0.4
	3.850015312546	0.4
	35.2398920146246	0.4
Phe[1-8]#M0,1,2,3,4,5,6,7,8	3.5942	0.4
	3.982840427066	0.4
	9.67920758426235	0.4
	9.60183537107522	0.4
	12.4691181379642	0.4
	9.55035652345979	0.4
	11.5507484639009	0.4
	7.34878233236683	0.4
	5.67344464009693	0.4
Asp[1-3]#M0,1,2,3	11.9462	0.4
	16.226201963712	0.4
	18.1144375441512	0.4
	19.3456182644215	0.4
Asp#M0,1,2,3,4	9.3367	0.4
	13.90637816157	0.4
	12.2342964024207	0.4
	16.0395962680967	0.4
	13.1025950142087	0.4
Glu#M0,1,2,3,4,5	4.1724	0.4
	7.08223794874	0.4
	13.8424543194273	0.4
	17.3127643036757	0.4
	12.3799356223689	0.4
	8.85793395465835	0.4
Tyr[8,9]#M0,1,2	35.8882	0.4
	3.625271549668	0.4
	33.9507894586651	0.4
net:AC1_v35	70	5
