# Supplementary material for: The Design of FluxML: A Universal Modeling Language for 13C Metabolic Flux Analysis
Source: Front Microbiol. 2019 May 24;10:1022. doi: 10.3389/fmicb.2019.01022 (PMC6543931; doi:10.3389/fmicb.2019.01022)
Supplement: Supplementary file 3 [file Data_Sheet_3.zip › Parallel_Experiments/data/data_06.csv]

#mconfig	value	stddev
Ala[1,2]#M0,1,2	4.9329	0.4
	30.034929412785	0.4
	42.024354345107	0.4
Ala#M0,1,2,3	4.8884	0.4
	1.797042519116	0.4
	30.9654859186036	0.4
	38.8260542985426	0.4
Gly[1]#M0,1	11.9706	0.4
	65.89189748544	0.4
Val[1-4]#M0,1,2,3,4	2.7463	0.4
	1.863777999445	0.4
	14.451474424007	0.4
	33.3951418869117	0.4
	22.5908935859297	0.4
Val#M0,1,2,3,4,5	2.7424	0.4
	1.164103890976	0.4
	2.34316113705398	0.4
	14.2506324643537	0.4
	33.0604685961677	0.4
	20.8249537193926	0.4
Leu[1-5]#M0,1,2,3,4,5	2.5863	0.4
	1.23628035222	0.4
	7.22702777599478	0.4
	22.3207942868806	0.4
	28.4089143340209	0.4
	12.161420838862	0.4
Ile[1-5]#M0,1,2,3,4,5	2.652	0.4
	1.3612105688	0.4
	5.69308276977926	0.4
	18.7816585426577	0.4
	29.9143129519104	0.4
	15.8238845788361	0.4
Ser[1,2]#M0,1,2	4.1565	0.4
	28.55377719073	0.4
	39.2613924948937	0.4
Phe[8,9]#M0,1,2	5.6645	0.4
	2.55400128073	0.4
	71.6765805838917	0.4
Phe[1-8]#M0,1,2,3,4,5,6,7,8	3.2748	0.4
	0.317355230803999	0.4
	0.760140077417745	0.4
	1.08638409456086	0.4
	1.38870906238214	0.4
	5.62325591882922	0.4
	19.7653578396662	0.4
	30.7132441814264	0.4
	15.6616860174758	0.4
Asp[1-3]#M0,1,2,3	3.4397	0.4
	8.467311834272	0.4
	28.5357212309439	0.4
	25.7357032664626	0.4
Asp#M0,1,2,3,4	2.7098	0.4
	2.14487291358	0.4
	11.0211564178032	0.4
	28.6246990474075	0.4
	20.7794055897805	0.4
Glu#M0,1,2,3,4,5	2.2624	0.4
	1.08694347024	0.4
	5.18422284085652	0.4
	16.5846443191589	0.4
	25.4147731217048	0.4
	13.4413594729312	0.4
Tyr[8,9]#M0,1,2	5.392	0.4
	2.42075573408	0.4
	66.920627241726	0.4
net:AC1_v35	70	5
