# Supplementary material for: The Design of FluxML: A Universal Modeling Language for 13C Metabolic Flux Analysis
Source: Front Microbiol. 2019 May 24;10:1022. doi: 10.3389/fmicb.2019.01022 (PMC6543931; doi:10.3389/fmicb.2019.01022)
Supplement: Supplementary file 3 [file Data_Sheet_3.zip › Parallel_Experiments/data/data_01.csv]

#mconfig	value	stddev
Ala[1,2]#M0,1,2	0.535367916	0.004
	0.071305315	0.004
	0.393326768	0.004
Ala#M0,1,2,3	0.543958611	0.004
	0.042214456	0.004
	0.413348218	0.004
	0.000479	0.004
Gly[1]#M0,1	0.607224738	0.004
	0.392775262	0.004
Val[1-4]#M0,1,2,3,4	0.302087689	0.004
	0.073709147	0.004
	0.427340598	0.004
	0.041169913	0.004
	0.155692653	0.004
Val#M0,1,2,3,4,5	0.308215907	0.004
	0.053588265	0.004
	0.436290741	0.004
	0.034360694	0.004
	0.167544393	0.004
	0	100
Leu[1-5]#M0,1,2,3,4,5	0.181192576	0.004
	0.168758469	0.004
	0.268961612	0.004
	0.212403939	0.004
	0.103319256	0.004
	0.065364148	0.004
Ile[1-5]#M0,1,2,3,4,5	0.235219007	0.004
	0.124611044	0.004
	0.349016801	0.004
	0.129474001	0.004
	0.132929808	0.004
	0.028749339	0.004
Ser[1,2]#M0,1,2	0.475408247	0.004
	0.198043526	0.004
	0.326548227	0.004
Phe[8,9]#M0,1,2	0.580192605	0.004
	0.413655341	0.004
	0.006152054	0.004
Phe[1-8]#M0,1,2,3,4,5,6,7,8	0.220823967	0.004
	0.067195753	0.004
	0.36145834	0.004
	0.082028192	0.004
	0.19577948	0.004
	0.035341125	0.004
	0.029145406	0.004
	0.008227739	0.004
	0	100
Asp[1-3]#M0,1,2,3	0.426140196	0.004
	0.175045507	0.004
	0.322160988	0.004
	0.076653309	0.004
Asp#M0,1,2,3,4	0.396656608	0.004
	0.133617338	0.004
	0.347612221	0.004
	0.081005148	0.004
	0.041108684	0.004
Glu#M0,1,2,3,4,5	0.235457091	0.004
	0.124833216	0.004
	0.348997378	0.004
	0.130194304	0.004
	0.131373501	0.004
	0.029144509	0.004
Tyr[8,9]#M0,1,2	0.579163451	0.004
	0.414811409	0.004
	0.00602514	0.004
net:AC1_v35	70	5
