# Supplementary material for: The Design of FluxML: A Universal Modeling Language for 13C Metabolic Flux Analysis
Source: Front Microbiol. 2019 May 24;10:1022. doi: 10.3389/fmicb.2019.01022 (PMC6543931; doi:10.3389/fmicb.2019.01022)
Supplement: Supplementary file 3 [file Data_Sheet_3.zip › Parallel_Experiments/data/data_14.csv]

#mconfig	value	stddev
Ala[1,2]#M0,1,2	59.3689	0.4
	1.834810972185	0.4
	14.9076964507877	0.4
Ala#M0,1,2,3	58.0824	0.4
	1.90827386717599	0.4
	2.32378399778575	0.4
	12.9586360364432	0.4
Gly[1]#M0,1	62.6194	0.4
	14.23793493056	0.4
Val[1-4]#M0,1,2,3,4	45.5795	0.4
	2.256603774425	0.4
	22.8679871114358	0.4
	0.374201545790743	0.4
	3.08694957304115	0.4
Val#M0,1,2,3,4,5	46.5459	0.4
	1.675596502691	0.4
	12.2501985227445	0.4
	10.0295622496998	0.4
	0.209345509786871	0.4
	2.51228095579224	0.4
Leu[1-5]#M0,1,2,3,4,5	37.82135	0.4
	10.22681551519	0.4
	18.1207914034868	0.4
	4.32767236057735	0.4
	2.24896254516799	0.4
	0.50934687968545	0.4
Ile[1-5]#M0,1,2,3,4,5	38.2089	0.4
	9.21950878666	0.4
	16.9741988727963	0.4
	5.99643681265217	0.4
	1.88224644377499	0.4
	1.00467762166989	0.4
Ser[1,2]#M0,1,2	49.9524	0.4
	7.10934175200799	0.4
	10.0855972581972	0.4
Phe[8,9]#M0,1,2	57.783	0.4
	2.31386136542	0.4
	13.7704503121906	0.4
Phe[1-8]#M0,1,2,3,4,5,6,7,8	31.5193	0.4
	4.76461498603899	0.4
	16.0810911595106	0.4
	5.85528710223858	0.4
	7.2829667230152	0.4
	2.32535967945508	0.4
	2.51505699008376	0.4
	0.385717632014074	0.4
	0.390029398353054	0.4
Asp[1-3]#M0,1,2,3	43.4894	0.4
	9.07148262214399	0.4
	7.85695659901883	0.4
	4.21638104145185	0.4
Asp#M0,1,2,3,4	40.3244	0.4
	8.56941767524	0.4
	6.45267310665238	0.4
	6.64080836304776	0.4
	1.67234120754588	0.4
Glu#M0,1,2,3,4,5	33.7218	0.4
	7.61665808642999	0.4
	14.3049801639056	0.4
	4.86466586137967	0.4
	1.50831881226963	0.4
	0.859012808044566	0.4
Tyr[8,9]#M0,1,2	56.7443	0.4
	2.199183863382	0.4
	13.6963854991881	0.4
net:AC1_v35	70	5
