# Supplementary material for: The Design of FluxML: A Universal Modeling Language for 13C Metabolic Flux Analysis
Source: Front Microbiol. 2019 May 24;10:1022. doi: 10.3389/fmicb.2019.01022 (PMC6543931; doi:10.3389/fmicb.2019.01022)
Supplement: Supplementary file 3 [file Data_Sheet_3.zip › Parallel_Experiments/data/data_09.csv]

#mconfig	value	stddev
Ala[1,2]#M0,1,2	0.938	0.004
	0.061	0.004
	0.002	0.004
Ala#M0,1,2,3	0.553	0.004
	0.421	0.004
	0.024	0.004
	0.002	0.004
Gly[1]#M0,1	0.949	0.004
	0.052	0.004
Val[1-4]#M0,1,2,3,4	0.866	0.004
	0.122	0.004
	0.012	0.004
	0	100
	0	100
Val#M0,1,2,3,4,5	0.512	0.004
	0.431	0.004
	0.052	0.004
	0.004	0.004
	0	100
	0.001	0.004
Leu[1-5]#M0,1,2,3,4,5	0.859	0.004
	0.13	0.004
	0.011	0.004
	0.001	0.004
	0	100
	0.001	0.004
Ile[1-5]#M0,1,2,3,4,5	0.674	0.004
	0.286	0.004
	0.036	0.004
	0.003	0.004
	0	100
	0	100
Ser[1,2]#M0,1,2	0.942	0.004
	0.058	0.004
	0	100
Phe[8,9]#M0,1,2	0.552	0.004
	0.426	0.004
	0.02	0.004
Phe[1-8]#M0,1,2,3,4,5,6,7,8	0.064	0.004
	0.668	0.004
	0.23	0.004
	0.033	0.004
	0.004	0.004
	0	100
	0	100
	0	100
	0.001	0.004
Asp[1-3]#M0,1,2,3	0.727	0.004
	0.259	0.004
	0.014	0.004
	0.001	0.004
Asp#M0,1,2,3,4	0.562	0.004
	0.344	0.004
	0.089	0.004
	0.004	0.004
	0.001	0.004
Glu#M0,1,2,3,4,5	0.683	0.004
	0.279	0.004
	0.033	0.004
	0.004	0.004
	0.001	0.004
	0.001	0.004
Tyr[8,9]#M0,1,2	0.547	0.004
	0.426	0.004
	0.026	0.004
net:AC1_v35	70	5
