# Supplementary material for: The Design of FluxML: A Universal Modeling Language for 13C Metabolic Flux Analysis
Source: Front Microbiol. 2019 May 24;10:1022. doi: 10.3389/fmicb.2019.01022 (PMC6543931; doi:10.3389/fmicb.2019.01022)
Supplement: Supplementary file 3 [file Data_Sheet_3.zip › Parallel_Experiments/data/data_13.csv]

#mconfig	value	stddev
Ala[1,2]#M0,1,2	0.476	0.004
	0.525	0.004
	0	100
Ala#M0,1,2,3	0.483	0.004
	0.519	0.004
	0	100
	0.002	0.004
Gly[1]#M0,1	0.989	0.004
	0.012	0.004
Val[1-4]#M0,1,2,3,4	0.228	0.004
	0.493	0.004
	0.277	0.004
	0.001	100
	0.001	0.004
Val#M0,1,2,3,4,5	0.231	0.004
	0.495	0.004
	0.274	0.004
	0	100
	0	100
	0.002	0.004
Leu[1-5]#M0,1,2,3,4,5	0.118	0.004
	0.352	0.004
	0.387	0.004
	0.141	0.004
	0	100
	0.002	0.004
Ile[1-5]#M0,1,2,3,4,5	0.204	0.004
	0.464	0.004
	0.299	0.004
	0.031	0.004
	0.001	100
	0.001	0.004
Ser[1,2]#M0,1,2	0.492	0.004
	0.511	0.004
	0	100
Phe[8,9]#M0,1,2	1.005	0.004
	0	0.004
	0.001	0.004
Phe[1-8]#M0,1,2,3,4,5,6,7,8	0.06	0.004
	0.29	0.004
	0.444	0.004
	0.207	0.004
	0	100
	0	100
	0	100
	0	100
	0.002	0.004
Asp[1-3]#M0,1,2,3	0.427	0.004
	0.516	0.004
	0.054	0.004
	0.003	0.004
Asp#M0,1,2,3,4	0.412	0.004
	0.507	0.004
	0.074	0.004
	0.006	0.004
	0.001	0.004
Glu#M0,1,2,3,4,5	0.209	0.004
	0.459	0.004
	0.293	0.004
	0.034	0.004
	0.003	0.004
	0.002	0.004
Tyr[8,9]#M0,1,2	0.993	0.004
	0.004	0.004
	0.003	0.004
net:AC1_v35	70	5
