# Supplementary material for: The Design of FluxML: A Universal Modeling Language for 13C Metabolic Flux Analysis
Source: Front Microbiol. 2019 May 24;10:1022. doi: 10.3389/fmicb.2019.01022 (PMC6543931; doi:10.3389/fmicb.2019.01022)
Supplement: Supplementary file 3 [file Data_Sheet_3.zip › Parallel_Experiments/data/data_05.csv]

#mconfig	value	stddev
Ala[1,2]#M0,1,2	0.606	0.004
	0.394	0.004
	0	100
Ala#M0,1,2,3	0.598	0.004
	0.403	0.004
	0	100
	0.001	0.004
Gly[1]#M0,1	0.993	0.004
	0.008	0.004
Val[1-4]#M0,1,2,3,4	0.37	0.004
	0.472	0.004
	0.156	0.004
	0.001	0.004
	0.001	0.004
Val#M0,1,2,3,4,5	0.364	0.004
	0.477	0.004
	0.159	0.004
	0	100
	0	100
	0.001	0.004
Leu[1-5]#M0,1,2,3,4,5	0.234	0.004
	0.43	0.004
	0.276	0.004
	0.059	0.004
	0	0.004
	0.001	0.004
Ile[1-5]#M0,1,2,3,4,5	0.318	0.004
	0.456	0.004
	0.202	0.004
	0.024	0.004
	0	100
	0.001	0.004
Ser[1,2]#M0,1,2	0.613	0.004
	0.391	0.004
	0	100
Phe[8,9]#M0,1,2	0.991	0.004
	0.006	0.004
	0.003	0.004
Phe[1-8]#M0,1,2,3,4,5,6,7,8	0.289	0.004
	0.447	0.004
	0.226	0.004
	0.035	0.004
	0.001	0.004
	0	100
	0	100
	0.001	0.004
	0.002	0.004
Asp[1-3]#M0,1,2,3	0.525	0.004
	0.419	0.004
	0.053	0.004
	0.003	0.004
Asp#M0,1,2,3,4	0.491	0.004
	0.426	0.004
	0.078	0.004
	0.004	0.004
	0.002	0.004
Glu#M0,1,2,3,4,5	0.322	0.004
	0.454	0.004
	0.198	0.004
	0.023	0.004
	0.001	0.004
	0.002	0.004
Tyr[8,9]#M0,1,2	0.993	0.004
	0.004	0.004
	0.001	0.004
net:AC1_v35	70	5
