# Supplementary material for: The Design of FluxML: A Universal Modeling Language for 13C Metabolic Flux Analysis
Source: Front Microbiol. 2019 May 24;10:1022. doi: 10.3389/fmicb.2019.01022 (PMC6543931; doi:10.3389/fmicb.2019.01022)
Supplement: Supplementary file 3 [file Data_Sheet_3.zip › Parallel_Experiments/data/data_02.csv]

#mconfig	value	stddev
Ala[1,2]#M0,1,2	41.1657	0.4
	15.196161648905	0.4
	19.9317780657607	0.4
Ala#M0,1,2,3	40.5276	0.4
	15.298917346724	0.4
	0.570152542936234	0.4
	19.1735021484412	0.4
Gly[1]#M0,1	55.7191	0.4
	21.32248609184	0.4
Val[1-4]#M0,1,2,3,4	22.2564	0.4
	15.85030578846	0.4
	23.6185491364237	0.4
	7.59571200067552	0.4
	4.89715047543517	0.4
Val#M0,1,2,3,4,5	21.9679	0.4
	15.833354075471	0.4
	13.2688483485015	0.4
	14.0571116389618	0.4
	3.36647320156241	0.4
	4.89758336296077	0.4
Leu[1-5]#M0,1,2,3,4,5	13.02715	0.4
	18.31344685571	0.4
	19.8727136100806	0.4
	14.346871861387	0.4
	5.76210347574368	0.4
	2.04630122389188	0.4
Ile[1-5]#M0,1,2,3,4,5	16.3977	0.4
	16.97447697738	0.4
	19.4522835271068	0.4
	13.009271518259	0.4
	5.19058533890333	0.4
	2.3532630375639	0.4
Ser[1,2]#M0,1,2	34.1255	0.4
	19.04385834771	0.4
	14.8910047252453	0.4
Phe[8,9]#M0,1,2	54.6997	0.4
	0.378764213177995	0.4
	19.3067696556344	0.4
Phe[1-8]#M0,1,2,3,4,5,6,7,8	11.5944	0.4
	10.003681839512	0.4
	13.5403820812343	0.4
	13.8720532574579	0.4
	8.73573673520126	0.4
	8.98655008545317	0.4
	2.56745948576655	0.4
	1.8864825248107	0.4
	0	10000
Asp[1-3]#M0,1,2,3	26.5475	0.4
	18.6212254936	0.4
	11.8998365181149	0.4
	7.77905162325195	0.4
Asp#M0,1,2,3,4	23.4975	0.4
	17.69431400725	0.4
	8.76652749740264	0.4
	10.2673254567501	0.4
	3.60586428200141	0.4
Glu#M0,1,2,3,4,5	14.2126	0.4
	14.70386152101	0.4
	16.6577890710232	0.4
	11.0740720600252	0.4
	4.34617506889577	0.4
	1.98547142049939	0.4
Tyr[8,9]#M0,1,2	53.3577	0.4
	0.306083576097995	0.4
	19.2581296418552	0.4
net:AC1_v35	70	5
